# Supplementary material for: Di-μ-benzoato-di-μ-ethano­lato-tetra­kis­[μ3-5-(hy­droxy­meth­yl)-2-methyl-4-(oxidometh­yl)pyridin-1-ium-3-olato]tetra­kis­[μ3-5-(hy­droxy­meth­yl)-2-methyl-4-(oxidometh­yl)pyridin-3-olato]di-μ3-oxido-hepta­manganese(II,III) ethanol octa­solvate
Source: IUCrdata. 2021 Jan 5;6(Pt 1):x201643. doi: 10.1107/S2414314620016430 (PMC9462263; doi:10.1107/S2414314620016430)
Supplement: Supplementary file 1 [file x-06-x201643-sup1.cif]

##############################################################################
#                                                                            #
# This CIF contains the data for a data article accepted for                 #
# publication in IUCrData. It conforms to the requirements of                #
# Notes for Authors for IUCrData, and has been                               #
# peer reviewed under the auspices of IUCrData.                              #
#                                                                            #
# Full details of the Crystallographic Information File format               #
# are given in the paper "The Crystallographic Information File (CIF):       #
# a New Standard Archive File for Crystallography" by S. R. Hall, F. H.      #
# Allen and I. D. Brown [Acta Cryst. (1991), A47, 655-685].                  #
#                                                                            #
# The current version of the core CIF dictionary is obtainable from          #
# ftp://ftp.iucr.org/pub/cif_core.dic.                                       #
#                                                                            #
# Software is freely available for graphical display of the structure(s)     #
# in this CIF. For information consult the CIF software page                 #
# http://www.iucr.org/resources/cif/software.                                #
#                                                                            #
# This file may be used for bona fide research purposes within the           #
# scientific community so long as proper attribution is given to the data    # 
# article from which it was obtained.                                        #
#                                                                            #
##############################################################################
data_I
_database_code_depnum_ccdc_archive 'CCDC 2051338'
_audit_creation_method
;
Olex2 1.3
(compiled 2020.07.31 svn.rc2a77460 for OlexSys, GUI svn.r6145)
;
_journal_date_recd_electronic     2020-10-21
_journal_date_accepted     2020-12-18
_journal_name_full     'IUCrData'
_journal_year     2021
_journal_volume     6
_journal_issue      1
_journal_page_first     0
_journal_page_last     0
_journal_paper_category     HM
_journal_paper_doi     10.1107/S2414314620016430
_journal_coeditor_code     BH4058
_publ_contact_author_name     'Saha Arpita'
_publ_contact_author_address
;
Georgia Southern University, 521 C.O.E. Dr., Department of Chemistry and
Biochemistry, Statesboro GA 30458
;
_publ_contact_author_email     asaha@georgiasouthern.edu
_publ_contact_author_fax     ?
_publ_contact_author_phone     9124874051
_publ_section_title
;\
Di-\m-benzoato-di-\m-ethanolato-tetrakis[\m~3~-5-(hydroxymethyl)-2-methyl-4-\
(oxidomethyl)pyridin-1-ium-3-olato]tetrakis[\m~3~-5-(hydroxymethyl)-2-\
methyl-4-(oxidomethyl)pyridin-3-olato]di-\m~3~-oxido-heptamanganese(II,III)
ethanol octasolvate
;
_publ_section_title_footnote     .
loop_
    _publ_author_name
    _publ_author_footnote
    _publ_author_address
    "Saha, Arpita" .
;
Georgia Southern University
521 C.O.E. Dr.
Department of Chemistry and Biochemistry
Statesboro GA 30458
USA
;
    "Padgett, Clifford W." .
;
Georgia Southern University
521 C.O.E. Dr.
Department of Chemistry and Biochemistry
Statesboro GA 30458
USA
;
    "LeMagueres, Pierre" .
;
Rigaku Americas Corporation
9009 New Trails Drive
The Woodlands TX 77381
USA
;
    "Moncur, Kiana" .
;
Georgia Southern University
521 C.O.E. Dr.
Department of Chemistry and Biochemistry
Statesboro GA 30458
USA
;
    'Onajobi, Glory' .
;
Georgia Southern University
521 C.O.E. Dr.
Department of Chemistry and Biochemistry
Statesboro GA 30458
USA
;
_publ_section_synopsis
;
The synthesis and structure of a heptanuclear cage-like complex, which includes
six Mn^III^ ions and one Mn^II^ ion, are presented.
;
_chemical_name_systematic
;\
Di-\m-benzoato-di-\m-ethanolato-tetrakis[\m~3~-5-(hydroxymethyl)-2-methyl-4-\
(oxidomethyl)pyridin-1-ium-3-olato]tetrakis[\m~3~-5-(hydroxymethyl)-2-methyl-\
4-(oxidomethyl)pyridin-3-olato]di-\m~3~-oxido-heptamanganese(II,III)
ethanol octasolvate
;
_chemical_name_common     ?
_chemical_formula_moiety     'C82 H96 Mn7 N8 O32, 8(C2 H6 O)'
_chemical_formula_sum     'C98 H135 Mn7 N8 O40'
_chemical_formula_iupac
    '[Mn7 (C8 H9 N1 O3)4 (C8 H10 N1 O3)4 (C2 H5 O1)2 (C7 H5 O2)2 O2], 8C2 H6 O1'
_chemical_formula_weight     2449.71
_chemical_melting_point     ?
_space_group_crystal_system     triclinic
_space_group_name_H-M_alt     'P -1'
_space_group_name_Hall     '-P 1'
loop_
    _space_group_symop_operation_xyz
    'x, y, z'
    '-x, -y, -z'
_cell_length_a     12.9774(5)
_cell_length_b     14.6762(7)
_cell_length_c     16.7750(6)
_cell_angle_alpha     66.578(4)
_cell_angle_beta     77.956(3)
_cell_angle_gamma     81.343(4)
_cell_volume     2859.0(2)
_cell_formula_units_Z     1
_cell_measurement_reflns_used     12116
_cell_measurement_theta_min     2.5480
_cell_measurement_theta_max     30.1440
_cell_measurement_temperature     100.00(10)
_exptl_crystal_description     block
_exptl_crystal_colour     green
_exptl_crystal_size_max     0.09
_exptl_crystal_size_mid     0.08
_exptl_crystal_size_min     0.06
_exptl_crystal_density_diffrn     1.423
_exptl_crystal_density_meas     ?
_exptl_crystal_density_method     ?
_exptl_crystal_F_000     1274
loop_
    _exptl_crystal_face_index_h
    _exptl_crystal_face_index_k
    _exptl_crystal_face_index_l
    _exptl_crystal_face_perp_dist
    0 -1 -1 0.0316
    0 -1 0 0.0302
    0 -3 5 0.0351
    0 1 1 0.0316
    1 0 0 0.0297
    -1 0 0 0.0364
    0 17 -4 0.0375
    5 -2 5 0.0403
    9 17 0 0.0420
    -11 -5 12 0.0459
    -10 13 -5 0.0447
    -3 1 -5 0.0386
    1 -4 2 0.0265
_exptl_absorpt_coefficient_mu     0.833
_exptl_absorpt_correction_type     multi-scan
_exptl_absorpt_process_details
;
(CrysAlisPro; Rigaku OD, 2020)
;
_exptl_absorpt_correction_T_min     0.96637
_exptl_absorpt_correction_T_max     1.00000
_diffrn_ambient_temperature     100.00(10)
_diffrn_source     'micro-focus sealed X-ray tube'
_diffrn_radiation_type     'Mo K\a'
_diffrn_radiation_wavelength     0.71073
_diffrn_radiation_monochromator     mirror
_diffrn_measurement_device_type     'Rigaku XtaLAB Synergy, Dualflex, HyPix'
_diffrn_measurement_device     'four-circle diffractometer'
_diffrn_measurement_method     '\w scans'
_diffrn_detector     'Hybrid Pixel Array Detector'
_diffrn_detector_area_resol_mean     10.0000
_diffrn_reflns_number     34399
_diffrn_reflns_av_R_equivalents     0.0372
_diffrn_reflns_av_unetI/netI     0.0360
_diffrn_reflns_theta_min     2.495
_diffrn_reflns_theta_max     25.123
_diffrn_reflns_theta_full     25.123
_diffrn_measured_fraction_theta_max     0.998
_diffrn_measured_fraction_theta_full     0.998
_diffrn_reflns_limit_h_min     -15
_diffrn_reflns_limit_h_max     15
_diffrn_reflns_limit_k_min     -17
_diffrn_reflns_limit_k_max     17
_diffrn_reflns_limit_l_min     -20
_diffrn_reflns_limit_l_max     20
_diffrn_radiation_probe     x-ray
_refine_special_details
;
Hydrogen atoms were attached <i>via</i> the riding model at calculated
positions using suitable HFIX commands.
;
_reflns_number_total     10190
_reflns_number_gt     7884
_reflns_threshold_expression     'I > 2\s(I)'
_refine_ls_structure_factor_coef     Fsqd
_refine_ls_matrix_type     full
_refine_ls_R_factor_all     0.0619
_refine_ls_R_factor_gt     0.0479
_refine_ls_wR_factor_gt     0.1338
_refine_ls_wR_factor_ref     0.1412
_refine_ls_goodness_of_fit_ref     1.070
_refine_ls_restrained_S_all     1.071
_refine_ls_number_reflns     10190
_refine_ls_number_parameters     621
_refine_ls_number_restraints     9
_refine_ls_hydrogen_treatment     constr
_refine_ls_weighting_scheme     calc
_refine_ls_weighting_details
              'w=1/[\s^2^(Fo^2^)+(0.0847P)^2^+0.6047P] where P=(Fo^2^+2Fc^2^)/3'
_atom_sites_solution_hydrogens     geom
_atom_sites_solution_primary     dual
_atom_sites_solution_secondary     difmap
_refine_ls_shift/su_max     0.001
_refine_ls_shift/su_mean     0.000
_refine_diff_density_max     0.977
_refine_diff_density_min     -0.283
_refine_ls_extinction_method     none
_refine_ls_extinction_coef     .
loop_
    _atom_type_symbol
    _atom_type_description
    _atom_type_scat_dispersion_real
    _atom_type_scat_dispersion_imag
    _atom_type_scat_source
    'C' 'C' 0.0033 0.0016
                         'International Tables Vol C Tables 4.2.6.8 and 6.1.1.4'
    'H' 'H' 0.0000 0.0000
                         'International Tables Vol C Tables 4.2.6.8 and 6.1.1.4'
    'Mn' 'Mn' 0.3368 0.7283
                         'International Tables Vol C Tables 4.2.6.8 and 6.1.1.4'
    'N' 'N' 0.0061 0.0033
                         'International Tables Vol C Tables 4.2.6.8 and 6.1.1.4'
    'O' 'O' 0.0106 0.0060
                         'International Tables Vol C Tables 4.2.6.8 and 6.1.1.4'
_computing_data_collection
;
CrysAlisPro (Rigaku OD, 2020)
;
_computing_cell_refinement
;
CrysAlisPro (Rigaku OD, 2020)
;
_computing_data_reduction
;
CrysAlisPro (Rigaku OD, 2020)
;
_computing_structure_solution
;
SHELXT  (Sheldrick, 2015a)
;
_computing_structure_refinement
;
<i>SHELXL2018/1</i> (Sheldrick, 2015b)
;
_computing_molecular_graphics
;
<i>OLEX2</i> (Dolomanov <i>et al.</i>,  2009)
;
_computing_publication_material
;
<i>OLEX2</i> (Dolomanov <i>et al.</i>,  2009)
;
loop_
    _atom_site_type_symbol
    _atom_site_label
    _atom_site_fract_x
    _atom_site_fract_y
    _atom_site_fract_z
    _atom_site_U_iso_or_equiv
    _atom_site_adp_type
    _atom_site_calc_flag
    _atom_site_occupancy
    _atom_site_disorder_assembly
    _atom_site_disorder_group
    Mn Mn1 0.72295(3) 0.42295(3) 0.56146(3) 0.03246(13) Uani d 1 . .
    Mn Mn2 0.72328(3) 0.52363(3) 0.37463(3) 0.03223(13) Uani d 1 . .
    Mn Mn3 0.500000 0.500000 0.500000 0.02829(15) Uani d 1 . .
    Mn Mn4 0.49800(4) 0.39857(3) 0.70324(3) 0.03243(13) Uani d 1 . .
    O O1 0.55540(16) 0.51184(14) 0.60120(12) 0.0335(5) Uani d 1 . .
    O O2 0.63608(16) 0.43484(15) 0.47679(12) 0.0346(5) Uani d 1 . .
    O O3 0.64800(16) 0.32378(15) 0.65648(13) 0.0377(5) Uani d 1 . .
    O O4 0.43587(16) 0.37094(14) 0.62110(12) 0.0317(4) Uani d 1 . .
    O O5 0.77496(16) 0.54310(15) 0.46695(12) 0.0340(5) Uani d 1 . .
    O O6 0.54308(18) 0.43981(16) 0.78180(13) 0.0427(5) Uani d 1 . .
    O O7 0.80492(17) 0.43486(16) 0.63726(13) 0.0399(5) Uani d 1 . .
    O O8 0.45964(18) 0.27999(16) 0.79730(13) 0.0429(5) Uani d 1 . .
    O O9 0.80638(17) 0.62354(16) 0.28792(12) 0.0401(5) Uani d 1 . .
    O O10 0.65480(16) 0.51228(16) 0.29100(12) 0.0365(5) Uani d 1 . .
    O O11 0.84197(18) 0.40553(17) 0.37249(14) 0.0450(5) Uani d 1 . .
    O O12 0.84048(18) 0.32516(16) 0.51759(14) 0.0446(5) Uani d 1 . .
    O O13 0.5745(3) 0.8308(2) 0.5748(2) 0.0938(11) Uani d 1 . .
    H H13 0.563029 0.867061 0.604331 0.141 Uiso calc 1 . .
    O O14 0.7656(3) 0.0844(3) 0.9805(2) 0.1267(17) Uani d 1 . .
    H H14 0.722079 0.044696 1.017122 0.190 Uiso calc 1 . .
    O O15 0.7882(3) 0.6430(4) -0.07481(18) 0.1081(14) Uani d 1 . .
    H H15 0.752050 0.628887 -0.103888 0.162 Uiso calc 1 . .
    O O17 0.4330(3) 0.0810(3) 0.5982(2) 0.0919(11) Uani d 1 . .
    H H17 0.423053 0.094953 0.546618 0.138 Uiso calc 1 . .
    N N1 0.6795(3) 0.6054(2) 0.82394(19) 0.0565(8) Uani d 1 . .
    N N2 0.8660(2) 0.3582(3) 0.85144(18) 0.0572(8) Uani d 1 . .
    H H2 0.898645 0.380528 0.880277 0.069 Uiso calc 1 . .
    N N3 0.3404(3) 0.0499(2) 0.8848(2) 0.0625(9) Uani d 1 . .
    N N4 0.8846(3) 0.7742(2) 0.06429(17) 0.0541(8) Uani d 1 . .
    H H4 0.919064 0.827978 0.033777 0.065 Uiso calc 1 . .
    C C1 0.5477(3) 0.6057(2) 0.6102(2) 0.0437(8) Uani d 1 . .
    H H1A 0.472136 0.628671 0.620333 0.052 Uiso calc 1 . .
    H H1B 0.581389 0.655189 0.554310 0.052 Uiso calc 1 . .
    C C2 0.5985(3) 0.6023(2) 0.68398(19) 0.0398(7) Uani d 1 . .
    C C3 0.5897(2) 0.5214(2) 0.7651(2) 0.0383(7) Uani d 1 . .
    C C4 0.6299(3) 0.5275(3) 0.8349(2) 0.0453(8) Uani d 1 . .
    C C5 0.6900(4) 0.6800(3) 0.7461(3) 0.0668(12) Uani d 1 . .
    H H5 0.726298 0.734859 0.739336 0.080 Uiso calc 1 . .
    C C6 0.6519(3) 0.6829(3) 0.6746(2) 0.0541(9) Uani d 1 . .
    C C7 0.6150(3) 0.4451(3) 0.9227(2) 0.0521(9) Uani d 1 . .
    H H7A 0.657552 0.453886 0.960656 0.078 Uiso calc 1 . .
    H H7B 0.637445 0.381370 0.915995 0.078 Uiso calc 1 . .
    H H7C 0.540275 0.445717 0.949300 0.078 Uiso calc 1 . .
    C C8 0.6669(4) 0.7730(3) 0.5903(3) 0.0711(13) Uani d 1 . .
    H H8A 0.719651 0.813228 0.593372 0.085 Uiso calc 1 . .
    H H8B 0.694921 0.751164 0.540623 0.085 Uiso calc 1 . .
    C C9 0.7070(3) 0.2479(2) 0.7162(2) 0.0480(8) Uani d 1 . .
    H H9A 0.759715 0.213800 0.683475 0.058 Uiso calc 1 . .
    H H9B 0.658742 0.198088 0.759588 0.058 Uiso calc 1 . .
    C C10 0.7632(3) 0.2870(2) 0.7647(2) 0.0438(8) Uani d 1 . .
    C C11 0.7743(3) 0.2318(3) 0.8526(2) 0.0579(10) Uani d 1 . .
    C C12 0.8258(3) 0.2700(3) 0.8944(2) 0.0657(12) Uani d 1 . .
    H H12 0.832882 0.233481 0.954365 0.079 Uiso calc 1 . .
    C C13 0.8599(3) 0.4152(3) 0.7668(2) 0.0445(8) Uani d 1 . .
    C C14 0.8080(2) 0.3788(2) 0.72120(19) 0.0401(7) Uani d 1 . .
    C C15 0.7288(3) 0.1302(4) 0.9029(3) 0.0804(15) Uani d 1 . .
    H H15A 0.650705 0.138997 0.914161 0.096 Uiso calc 1 . .
    H H15B 0.749629 0.088584 0.867154 0.096 Uiso calc 1 . .
    C C16 0.9105(3) 0.5112(3) 0.7254(2) 0.0543(9) Uani d 1 . .
    H H16A 0.900561 0.543147 0.768119 0.082 Uiso calc 1 . .
    H H16B 0.878194 0.554992 0.674076 0.082 Uiso calc 1 . .
    H H16C 0.986260 0.498703 0.706714 0.082 Uiso calc 1 . .
    C C17 0.4377(3) 0.2715(2) 0.62780(19) 0.0396(7) Uani d 1 . .
    H H17A 0.510846 0.250131 0.607072 0.048 Uiso calc 1 . .
    H H17B 0.392631 0.270284 0.587405 0.048 Uiso calc 1 . .
    C C18 0.4011(3) 0.1963(2) 0.7189(2) 0.0404(7) Uani d 1 . .
    C C19 0.4165(2) 0.2055(2) 0.7954(2) 0.0385(7) Uani d 1 . .
    C C20 0.3851(3) 0.1288(2) 0.8786(2) 0.0470(8) Uani d 1 . .
    C C21 0.3266(4) 0.0416(3) 0.8115(3) 0.0703(12) Uani d 1 . .
    H H21 0.295627 -0.015756 0.817061 0.084 Uiso calc 1 . .
    C C22 0.3544(3) 0.1115(3) 0.7281(2) 0.0552(10) Uani d 1 . .
    C C23 0.4023(3) 0.1353(3) 0.9612(2) 0.0558(10) Uani d 1 . .
    H H23A 0.474186 0.108487 0.971879 0.084 Uiso calc 1 . .
    H H23B 0.351217 0.096644 1.010739 0.084 Uiso calc 1 . .
    H H23C 0.392797 0.205080 0.955318 0.084 Uiso calc 1 . .
    C C24 0.3357(4) 0.0933(3) 0.6510(3) 0.0709(13) Uani d 1 . .
    H H24A 0.296834 0.032815 0.672004 0.085 Uiso calc 1 . .
    H H24B 0.291910 0.150337 0.615491 0.085 Uiso calc 1 . .
    C C25 0.8829(2) 0.5660(3) 0.4548(2) 0.0438(8) Uani d 1 . .
    H H25A 0.922119 0.560551 0.399362 0.053 Uiso calc 1 . .
    H H25B 0.917118 0.516849 0.503944 0.053 Uiso calc 1 . .
    C C26 0.8890(3) 0.6662(3) 0.4515(3) 0.0716(12) Uani d 1 . .
    H H26A 0.849209 0.714489 0.406701 0.107 Uiso calc 1 . .
    H H26B 0.962998 0.682037 0.436342 0.107 Uiso calc 1 . .
    H H26C 0.858678 0.669216 0.509054 0.107 Uiso calc 1 . .
    C C27 0.8156(2) 0.6543(2) 0.20096(18) 0.0347(7) Uani d 1 . .
    C C28 0.8713(3) 0.7392(2) 0.1522(2) 0.0422(8) Uani d 1 . .
    C C29 0.8469(3) 0.7298(3) 0.0209(2) 0.0587(10) Uani d 1 . .
    H H29 0.859961 0.755807 -0.041632 0.070 Uiso calc 1 . .
    C C30 0.7901(3) 0.6477(3) 0.0657(2) 0.0488(9) Uani d 1 . .
    C C31 0.7733(2) 0.6081(2) 0.15795(19) 0.0372(7) Uani d 1 . .
    C C32 0.7148(3) 0.5151(3) 0.20907(19) 0.0421(8) Uani d 1 . .
    H H32A 0.666870 0.509853 0.172562 0.050 Uiso calc 1 . .
    H H32B 0.766723 0.456435 0.219945 0.050 Uiso calc 1 . .
    C C33 0.9166(3) 0.7920(3) 0.1953(2) 0.0531(9) Uani d 1 . .
    H H33A 0.947473 0.852197 0.150287 0.080 Uiso calc 1 . .
    H H33B 0.971503 0.748021 0.227416 0.080 Uiso calc 1 . .
    H H33C 0.860547 0.810577 0.236486 0.080 Uiso calc 1 . .
    C C34 0.7481(3) 0.5992(4) 0.0152(2) 0.0709(13) Uani d 1 . .
    H H34A 0.769456 0.526970 0.037316 0.085 Uiso calc 1 . .
    H H34B 0.669927 0.607750 0.024434 0.085 Uiso calc 1 . .
    C C35 0.8716(3) 0.3350(2) 0.4376(2) 0.0429(8) Uani d 1 . .
    C C36 0.9487(3) 0.2559(3) 0.4202(3) 0.0499(9) Uani d 1 . .
    C C37 0.9834(3) 0.2609(3) 0.3344(3) 0.0599(10) Uani d 1 . .
    H H37 0.957347 0.314580 0.286968 0.072 Uiso calc 1 . .
    C C38 1.0550(4) 0.1889(4) 0.3176(3) 0.0740(12) Uani d 1 . .
    H H38 1.077694 0.193154 0.258671 0.089 Uiso calc 1 . .
    C C39 1.0935(4) 0.1118(4) 0.3846(4) 0.0821(14) Uani d 1 . .
    H H39 1.142783 0.062191 0.372524 0.099 Uiso calc 1 . .
    C C40 1.0608(4) 0.1056(3) 0.4700(4) 0.0740(13) Uani d 1 . .
    H H40 1.088196 0.052042 0.516736 0.089 Uiso calc 1 . .
    C C41 0.9875(3) 0.1777(3) 0.4883(3) 0.0574(10) Uani d 1 . .
    H H41 0.964559 0.172784 0.547368 0.069 Uiso calc 1 . .
    O O16 0.6762(5) 0.2505(4) 0.4357(4) 0.0752(16) Uani d 0.5 . .
    H H16 0.642396 0.290669 0.457791 0.113 Uiso calc 0.5 . .
    C C42 0.6885(6) 0.1580(6) 0.5016(6) 0.0623(17) Uani d 0.5 . .
    H H42A 0.623729 0.143483 0.546420 0.075 Uiso calc 0.5 . .
    H H42B 0.748686 0.154590 0.530817 0.075 Uiso calc 0.5 . .
    C C43 0.7077(7) 0.0916(7) 0.4594(7) 0.081(2) Uani d 0.5 . .
    H H43A 0.673340 0.118745 0.407039 0.121 Uiso calc 0.5 . .
    H H43B 0.679244 0.028034 0.499495 0.121 Uiso calc 0.5 . .
    H H43C 0.783989 0.081056 0.441767 0.121 Uiso calc 0.5 . .
loop_
    _atom_site_aniso_label
    _atom_site_aniso_U_11
    _atom_site_aniso_U_22
    _atom_site_aniso_U_33
    _atom_site_aniso_U_12
    _atom_site_aniso_U_13
    _atom_site_aniso_U_23
    Mn1 0.0324(3) 0.0366(3) 0.0289(2) -0.0128(2) -0.00724(18) -0.00816(18)
    Mn2 0.0324(3) 0.0407(3) 0.0269(2) -0.0137(2) -0.00393(18) -0.01295(19)
    Mn3 0.0290(3) 0.0337(3) 0.0242(3) -0.0124(3) -0.0051(2) -0.0093(2)
    Mn4 0.0368(3) 0.0378(3) 0.0241(2) -0.0140(2) -0.00685(18) -0.00830(18)
    O1 0.0416(12) 0.0341(11) 0.0270(10) -0.0156(9) -0.0040(8) -0.0099(8)
    O2 0.0350(12) 0.0402(11) 0.0317(10) -0.0157(9) -0.0073(8) -0.0114(9)
    O3 0.0363(12) 0.0360(11) 0.0363(11) -0.0132(9) -0.0077(9) -0.0043(9)
    O4 0.0361(11) 0.0345(11) 0.0254(9) -0.0145(9) -0.0056(8) -0.0078(8)
    O5 0.0333(11) 0.0419(11) 0.0284(10) -0.0166(9) -0.0042(8) -0.0107(8)
    O6 0.0535(14) 0.0479(13) 0.0298(11) -0.0168(11) -0.0139(9) -0.0098(9)
    O7 0.0442(13) 0.0449(12) 0.0305(11) -0.0199(10) -0.0099(9) -0.0065(9)
    O8 0.0528(14) 0.0455(13) 0.0274(10) -0.0202(11) -0.0076(9) -0.0044(9)
    O9 0.0459(13) 0.0528(13) 0.0274(10) -0.0247(11) -0.0002(9) -0.0169(9)
    O10 0.0391(12) 0.0462(12) 0.0308(10) -0.0153(10) -0.0038(8) -0.0180(9)
    O11 0.0438(13) 0.0499(14) 0.0467(13) -0.0056(11) -0.0058(10) -0.0241(11)
    O12 0.0411(13) 0.0443(13) 0.0506(14) -0.0055(10) -0.0090(10) -0.0187(10)
    O13 0.140(3) 0.0525(18) 0.074(2) 0.000(2) 0.001(2) -0.0191(15)
    O14 0.099(3) 0.139(3) 0.078(2) -0.053(2) -0.034(2) 0.050(2)
    O15 0.113(3) 0.189(4) 0.0413(16) -0.080(3) -0.0050(16) -0.044(2)
    O17 0.133(3) 0.082(2) 0.083(2) 0.008(2) -0.040(2) -0.050(2)
    N1 0.067(2) 0.069(2) 0.0511(17) -0.0224(17) -0.0145(15) -0.0322(16)
    N2 0.0421(17) 0.093(2) 0.0352(15) -0.0091(16) -0.0118(12) -0.0189(16)
    N3 0.082(2) 0.0445(17) 0.0467(18) -0.0233(17) -0.0100(16) 0.0036(14)
    N4 0.070(2) 0.0525(18) 0.0327(15) -0.0244(16) -0.0011(13) -0.0058(13)
    C1 0.062(2) 0.0350(17) 0.0387(17) -0.0155(15) -0.0122(15) -0.0127(13)
    C2 0.0406(18) 0.0474(18) 0.0366(16) -0.0100(15) -0.0038(13) -0.0200(14)
    C3 0.0354(17) 0.0479(18) 0.0403(17) -0.0094(14) -0.0082(13) -0.0227(14)
    C4 0.048(2) 0.060(2) 0.0373(17) -0.0073(16) -0.0081(14) -0.0261(15)
    C5 0.093(3) 0.064(2) 0.057(2) -0.037(2) -0.017(2) -0.025(2)
    C6 0.065(2) 0.062(2) 0.0480(19) -0.0258(19) -0.0099(17) -0.0268(17)
    C7 0.061(2) 0.065(2) 0.0404(18) -0.0041(18) -0.0170(16) -0.0265(17)
    C8 0.103(4) 0.062(3) 0.059(2) -0.045(3) -0.015(2) -0.021(2)
    C9 0.047(2) 0.0394(18) 0.0468(18) -0.0080(15) -0.0133(15) -0.0004(14)
    C10 0.0345(18) 0.0463(19) 0.0381(17) -0.0076(14) -0.0100(13) 0.0005(14)
    C11 0.037(2) 0.072(3) 0.0436(19) -0.0102(18) -0.0120(15) 0.0050(17)
    C12 0.043(2) 0.100(3) 0.0308(18) -0.007(2) -0.0095(15) 0.0026(19)
    C13 0.0352(18) 0.065(2) 0.0342(17) -0.0054(16) -0.0066(13) -0.0187(15)
    C14 0.0334(17) 0.0497(19) 0.0327(16) -0.0053(14) -0.0083(13) -0.0088(14)
    C15 0.056(3) 0.098(3) 0.052(2) -0.020(2) -0.0154(19) 0.017(2)
    C16 0.057(2) 0.068(2) 0.054(2) -0.0170(19) -0.0147(17) -0.0313(18)
    C17 0.0459(19) 0.0403(17) 0.0372(16) -0.0132(14) -0.0083(14) -0.0152(13)
    C18 0.0438(19) 0.0339(16) 0.0405(17) -0.0100(14) -0.0091(14) -0.0074(13)
    C19 0.0384(18) 0.0336(16) 0.0374(16) -0.0080(14) -0.0057(13) -0.0056(13)
    C20 0.051(2) 0.0399(18) 0.0399(18) -0.0065(16) -0.0060(15) -0.0043(14)
    C21 0.101(4) 0.042(2) 0.063(3) -0.035(2) -0.021(2) 0.0003(18)
    C22 0.076(3) 0.0410(19) 0.049(2) -0.0205(18) -0.0168(18) -0.0080(15)
    C23 0.071(3) 0.047(2) 0.0344(17) -0.0094(18) -0.0035(16) -0.0002(15)
    C24 0.105(4) 0.047(2) 0.065(3) -0.034(2) -0.021(2) -0.0123(19)
    C25 0.0346(18) 0.062(2) 0.0352(16) -0.0206(16) -0.0073(13) -0.0121(15)
    C26 0.058(3) 0.090(3) 0.090(3) -0.035(2) -0.002(2) -0.052(3)
    C27 0.0361(17) 0.0407(17) 0.0291(15) -0.0071(13) -0.0024(12) -0.0150(12)
    C28 0.046(2) 0.0444(18) 0.0360(17) -0.0111(15) 0.0003(14) -0.0156(14)
    C29 0.068(3) 0.074(3) 0.0275(17) -0.019(2) -0.0058(16) -0.0087(16)
    C30 0.052(2) 0.068(2) 0.0324(17) -0.0186(18) -0.0068(14) -0.0208(16)
    C31 0.0332(17) 0.0505(19) 0.0324(15) -0.0076(14) -0.0028(12) -0.0202(14)
    C32 0.048(2) 0.053(2) 0.0351(16) -0.0161(16) -0.0026(14) -0.0251(14)
    C33 0.064(2) 0.052(2) 0.0493(19) -0.0304(18) 0.0074(17) -0.0244(16)
    C34 0.067(3) 0.116(4) 0.0329(18) -0.039(3) -0.0045(17) -0.023(2)
    C35 0.0377(18) 0.0455(19) 0.052(2) -0.0145(15) -0.0017(15) -0.0246(16)
    C36 0.041(2) 0.0444(19) 0.073(2) -0.0172(16) -0.0055(17) -0.0277(18)
    C37 0.050(2) 0.060(2) 0.082(3) -0.0166(19) 0.0028(19) -0.041(2)
    C38 0.068(3) 0.071(3) 0.098(3) -0.010(2) 0.003(2) -0.054(3)
    C39 0.066(3) 0.070(3) 0.128(4) -0.003(2) -0.006(3) -0.062(3)
    C40 0.060(3) 0.049(2) 0.124(4) -0.003(2) -0.028(3) -0.038(3)
    C41 0.047(2) 0.052(2) 0.083(3) -0.0119(18) -0.0090(19) -0.033(2)
    O16 0.061(4) 0.071(3) 0.103(4) -0.008(3) -0.034(3) -0.032(3)
    C42 0.026(3) 0.066(3) 0.096(5) -0.013(3) -0.005(3) -0.031(3)
    C43 0.054(5) 0.077(4) 0.123(7) 0.017(4) -0.031(5) -0.050(5)
_geom_special_details     ?
loop_
    _geom_bond_atom_site_label_1
    _geom_bond_atom_site_label_2
    _geom_bond_site_symmetry_2
    _geom_bond_distance
    _geom_bond_publ_flag
    Mn1 Mn2 . 2.8844(6) ?
    Mn1 Mn3 . 3.1695(5) ?
    Mn1 O1 . 2.471(2) ?
    Mn1 O2 . 1.9315(19) ?
    Mn1 O3 . 1.8815(19) ?
    Mn1 O5 . 1.9410(19) ?
    Mn1 O7 . 1.891(2) ?
    Mn1 O12 . 2.154(2) ?
    Mn2 Mn3 . 3.1810(4) ?
    Mn2 O2 . 1.9428(19) ?
    Mn2 O4 2_666 2.394(2) ?
    Mn2 O5 . 1.9422(19) ?
    Mn2 O9 . 1.8853(19) ?
    Mn2 O10 . 1.881(2) ?
    Mn2 O11 . 2.145(2) ?
    Mn3 Mn4 2_666 3.1274(4) ?
    Mn3 Mn4 . 3.1274(4) ?
    Mn3 O1 . 2.0519(19) ?
    Mn3 O1 2_666 2.0518(19) ?
    Mn3 O2 . 1.920(2) ?
    Mn3 O2 2_666 1.920(2) ?
    Mn3 O4 2_666 2.2620(18) ?
    Mn3 O4 . 2.2620(18) ?
    Mn4 O1 . 1.9563(18) ?
    Mn4 O3 . 2.239(2) ?
    Mn4 O4 . 1.9286(19) ?
    Mn4 O6 . 1.873(2) ?
    Mn4 O8 . 1.875(2) ?
    Mn4 O10 2_666 2.212(2) ?
    O1 C1 . 1.432(4) ?
    O3 C9 . 1.417(4) ?
    O4 C17 . 1.415(4) ?
    O5 C25 . 1.445(3) ?
    O6 C3 . 1.327(4) ?
    O7 C14 . 1.324(3) ?
    O8 C19 . 1.315(4) ?
    O9 C27 . 1.329(3) ?
    O10 C32 . 1.420(3) ?
    O11 C35 . 1.252(4) ?
    O12 C35 . 1.274(4) ?
    O13 H13 . 0.8400 ?
    O13 C8 . 1.368(6) ?
    O14 H14 . 0.8400 ?
    O14 C15 . 1.356(5) ?
    O15 H15 . 0.8400 ?
    O15 C34 . 1.402(4) ?
    O17 H17 . 0.8400 ?
    O17 C24 . 1.415(6) ?
    N1 C4 . 1.327(4) ?
    N1 C5 . 1.325(5) ?
    N2 H2 . 0.8800 ?
    N2 C12 . 1.330(5) ?
    N2 C13 . 1.343(4) ?
    N3 C20 . 1.330(5) ?
    N3 C21 . 1.333(5) ?
    N4 H4 . 0.8800 ?
    N4 C28 . 1.337(4) ?
    N4 C29 . 1.347(5) ?
    C1 H1A . 0.9900 ?
    C1 H1B . 0.9900 ?
    C1 C2 . 1.500(4) ?
    C2 C3 . 1.402(4) ?
    C2 C6 . 1.400(5) ?
    C3 C4 . 1.416(4) ?
    C4 C7 . 1.484(5) ?
    C5 H5 . 0.9500 ?
    C5 C6 . 1.373(5) ?
    C6 C8 . 1.504(5) ?
    C7 H7A . 0.9800 ?
    C7 H7B . 0.9800 ?
    C7 H7C . 0.9800 ?
    C8 H8A . 0.9900 ?
    C8 H8B . 0.9900 ?
    C9 H9A . 0.9900 ?
    C9 H9B . 0.9900 ?
    C9 C10 . 1.506(5) ?
    C10 C11 . 1.398(4) ?
    C10 C14 . 1.400(5) ?
    C11 C12 . 1.369(6) ?
    C11 C15 . 1.529(6) ?
    C12 H12 . 0.9500 ?
    C13 C14 . 1.405(5) ?
    C13 C16 . 1.486(5) ?
    C15 H15A . 0.9900 ?
    C15 H15B . 0.9900 ?
    C16 H16A . 0.9800 ?
    C16 H16B . 0.9800 ?
    C16 H16C . 0.9800 ?
    C17 H17A . 0.9900 ?
    C17 H17B . 0.9900 ?
    C17 C18 . 1.515(4) ?
    C18 C19 . 1.400(4) ?
    C18 C22 . 1.404(5) ?
    C19 C20 . 1.426(4) ?
    C20 C23 . 1.490(5) ?
    C21 H21 . 0.9500 ?
    C21 C22 . 1.379(5) ?
    C22 C24 . 1.492(5) ?
    C23 H23A . 0.9800 ?
    C23 H23B . 0.9800 ?
    C23 H23C . 0.9800 ?
    C24 H24A . 0.9900 ?
    C24 H24B . 0.9900 ?
    C25 H25A . 0.9900 ?
    C25 H25B . 0.9900 ?
    C25 C26 . 1.462(5) ?
    C26 H26A . 0.9800 ?
    C26 H26B . 0.9800 ?
    C26 H26C . 0.9800 ?
    C27 C28 . 1.400(4) ?
    C27 C31 . 1.396(4) ?
    C28 C33 . 1.493(5) ?
    C29 H29 . 0.9500 ?
    C29 C30 . 1.370(5) ?
    C30 C31 . 1.400(4) ?
    C30 C34 . 1.520(5) ?
    C31 C32 . 1.511(4) ?
    C32 H32A . 0.9900 ?
    C32 H32B . 0.9900 ?
    C33 H33A . 0.9800 ?
    C33 H33B . 0.9800 ?
    C33 H33C . 0.9800 ?
    C34 H34A . 0.9900 ?
    C34 H34B . 0.9900 ?
    C35 C36 . 1.493(5) ?
    C36 C37 . 1.390(5) ?
    C36 C41 . 1.379(5) ?
    C37 H37 . 0.9500 ?
    C37 C38 . 1.375(6) ?
    C38 H38 . 0.9500 ?
    C38 C39 . 1.359(7) ?
    C39 H39 . 0.9500 ?
    C39 C40 . 1.377(7) ?
    C40 H40 . 0.9500 ?
    C40 C41 . 1.396(6) ?
    C41 H41 . 0.9500 ?
    O16 H16 . 0.8400 ?
    O16 C42 . 1.380(9) ?
    C42 H42A . 0.9900 ?
    C42 H42B . 0.9900 ?
    C42 C43 . 1.384(12) ?
    C43 H43A . 0.9800 ?
    C43 H43B . 0.9800 ?
    C43 H43C . 0.9800 ?
loop_
    _geom_angle_atom_site_label_1
    _geom_angle_atom_site_label_2
    _geom_angle_atom_site_label_3
    _geom_angle_site_symmetry_1
    _geom_angle_site_symmetry_3
    _geom_angle
    _geom_angle_publ_flag
    Mn2 Mn1 Mn3 . . 63.190(13) ?
    O1 Mn1 Mn2 . . 93.74(5) ?
    O1 Mn1 Mn3 . . 40.33(4) ?
    O2 Mn1 Mn2 . . 42.04(6) ?
    O2 Mn1 Mn3 . . 34.50(6) ?
    O2 Mn1 O1 . . 74.81(8) ?
    O2 Mn1 O5 . . 81.03(8) ?
    O2 Mn1 O12 . . 92.21(9) ?
    O3 Mn1 Mn2 . . 137.18(6) ?
    O3 Mn1 Mn3 . . 84.67(6) ?
    O3 Mn1 O1 . . 75.72(8) ?
    O3 Mn1 O2 . . 95.59(8) ?
    O3 Mn1 O5 . . 168.24(9) ?
    O3 Mn1 O7 . . 90.81(9) ?
    O3 Mn1 O12 . . 97.35(9) ?
    O5 Mn1 Mn2 . . 42.05(6) ?
    O5 Mn1 Mn3 . . 86.28(6) ?
    O5 Mn1 O1 . . 92.52(8) ?
    O5 Mn1 O12 . . 94.05(9) ?
    O7 Mn1 Mn2 . . 132.02(6) ?
    O7 Mn1 Mn3 . . 139.87(7) ?
    O7 Mn1 O1 . . 99.97(8) ?
    O7 Mn1 O2 . . 170.40(9) ?
    O7 Mn1 O5 . . 91.27(8) ?
    O7 Mn1 O12 . . 94.07(9) ?
    O12 Mn1 Mn2 . . 81.78(6) ?
    O12 Mn1 Mn3 . . 126.06(6) ?
    O12 Mn1 O1 . . 164.36(8) ?
    Mn1 Mn2 Mn3 . . 62.784(12) ?
    O2 Mn2 Mn1 . . 41.74(6) ?
    O2 Mn2 Mn3 . . 34.32(6) ?
    O2 Mn2 O4 . 2_666 79.51(8) ?
    O2 Mn2 O11 . . 92.14(9) ?
    O4 Mn2 Mn1 2_666 . 98.83(5) ?
    O4 Mn2 Mn3 2_666 . 45.19(4) ?
    O5 Mn2 Mn1 . . 42.02(6) ?
    O5 Mn2 Mn3 . . 85.93(6) ?
    O5 Mn2 O2 . . 80.72(8) ?
    O5 Mn2 O4 . 2_666 95.70(8) ?
    O5 Mn2 O11 . . 92.82(9) ?
    O9 Mn2 Mn1 . . 131.22(6) ?
    O9 Mn2 Mn3 . . 140.22(7) ?
    O9 Mn2 O2 . . 169.68(9) ?
    O9 Mn2 O4 . 2_666 96.07(8) ?
    O9 Mn2 O5 . . 90.53(8) ?
    O9 Mn2 O11 . . 93.74(9) ?
    O10 Mn2 Mn1 . . 136.16(6) ?
    O10 Mn2 Mn3 . . 86.99(6) ?
    O10 Mn2 O2 . . 95.53(8) ?
    O10 Mn2 O4 . 2_666 76.56(8) ?
    O10 Mn2 O5 . . 171.95(9) ?
    O10 Mn2 O9 . . 92.46(8) ?
    O10 Mn2 O11 . . 94.43(9) ?
    O11 Mn2 Mn1 . . 80.99(6) ?
    O11 Mn2 Mn3 . . 125.98(6) ?
    O11 Mn2 O4 . 2_666 166.93(8) ?
    Mn1 Mn3 Mn1 2_666 . 180.0 ?
    Mn1 Mn3 Mn2 . 2_666 125.975(11) ?
    Mn1 Mn3 Mn2 . . 54.026(11) ?
    Mn1 Mn3 Mn2 2_666 . 125.973(11) ?
    Mn1 Mn3 Mn2 2_666 2_666 54.026(11) ?
    Mn2 Mn3 Mn2 2_666 . 180.0 ?
    Mn4 Mn3 Mn1 2_666 . 116.284(12) ?
    Mn4 Mn3 Mn1 . 2_666 116.285(12) ?
    Mn4 Mn3 Mn1 . . 63.716(12) ?
    Mn4 Mn3 Mn1 2_666 2_666 63.715(12) ?
    Mn4 Mn3 Mn2 2_666 . 62.297(12) ?
    Mn4 Mn3 Mn2 . 2_666 62.298(12) ?
    Mn4 Mn3 Mn2 2_666 2_666 117.702(12) ?
    Mn4 Mn3 Mn2 . . 117.703(12) ?
    Mn4 Mn3 Mn4 2_666 . 180.0 ?
    O1 Mn3 Mn1 2_666 2_666 51.20(6) ?
    O1 Mn3 Mn1 . 2_666 128.80(6) ?
    O1 Mn3 Mn1 2_666 . 128.80(6) ?
    O1 Mn3 Mn1 . . 51.20(6) ?
    O1 Mn3 Mn2 2_666 2_666 94.51(6) ?
    O1 Mn3 Mn2 . . 94.51(6) ?
    O1 Mn3 Mn2 2_666 . 85.49(6) ?
    O1 Mn3 Mn2 . 2_666 85.49(6) ?
    O1 Mn3 Mn4 . 2_666 142.37(5) ?
    O1 Mn3 Mn4 . . 37.63(5) ?
    O1 Mn3 Mn4 2_666 2_666 37.64(5) ?
    O1 Mn3 Mn4 2_666 . 142.37(5) ?
    O1 Mn3 O1 2_666 . 180.0 ?
    O1 Mn3 O4 . 2_666 104.56(7) ?
    O1 Mn3 O4 2_666 2_666 75.44(7) ?
    O1 Mn3 O4 2_666 . 104.56(7) ?
    O1 Mn3 O4 . . 75.44(7) ?
    O2 Mn3 Mn1 2_666 2_666 34.74(6) ?
    O2 Mn3 Mn1 2_666 . 145.26(6) ?
    O2 Mn3 Mn1 . . 34.74(6) ?
    O2 Mn3 Mn1 . 2_666 145.26(6) ?
    O2 Mn3 Mn2 2_666 . 145.20(6) ?
    O2 Mn3 Mn2 2_666 2_666 34.80(6) ?
    O2 Mn3 Mn2 . . 34.80(6) ?
    O2 Mn3 Mn2 . 2_666 145.21(6) ?
    O2 Mn3 Mn4 . 2_666 88.58(6) ?
    O2 Mn3 Mn4 . . 91.42(6) ?
    O2 Mn3 Mn4 2_666 2_666 91.42(6) ?
    O2 Mn3 Mn4 2_666 . 88.58(6) ?
    O2 Mn3 O1 . . 85.92(8) ?
    O2 Mn3 O1 . 2_666 94.08(8) ?
    O2 Mn3 O1 2_666 2_666 85.92(8) ?
    O2 Mn3 O1 2_666 . 94.08(8) ?
    O2 Mn3 O2 2_666 . 180.00(12) ?
    O2 Mn3 O4 . . 96.56(8) ?
    O2 Mn3 O4 . 2_666 83.44(8) ?
    O2 Mn3 O4 2_666 . 83.45(8) ?
    O2 Mn3 O4 2_666 2_666 96.55(8) ?
    O4 Mn3 Mn1 2_666 . 94.02(5) ?
    O4 Mn3 Mn1 . 2_666 94.02(5) ?
    O4 Mn3 Mn1 . . 85.98(5) ?
    O4 Mn3 Mn1 2_666 2_666 85.97(5) ?
    O4 Mn3 Mn2 . 2_666 48.66(5) ?
    O4 Mn3 Mn2 . . 131.34(5) ?
    O4 Mn3 Mn2 2_666 . 48.66(5) ?
    O4 Mn3 Mn2 2_666 2_666 131.34(5) ?
    O4 Mn3 Mn4 2_666 2_666 37.81(5) ?
    O4 Mn3 Mn4 . 2_666 142.19(5) ?
    O4 Mn3 Mn4 2_666 . 142.19(5) ?
    O4 Mn3 Mn4 . . 37.81(5) ?
    O4 Mn3 O4 2_666 . 180.0 ?
    O1 Mn4 Mn3 . . 39.83(6) ?
    O1 Mn4 O3 . . 80.23(8) ?
    O1 Mn4 O10 . 2_666 88.94(8) ?
    O3 Mn4 Mn3 . . 80.49(5) ?
    O4 Mn4 Mn3 . . 45.98(5) ?
    O4 Mn4 O1 . . 85.80(8) ?
    O4 Mn4 O3 . . 86.40(8) ?
    O4 Mn4 O10 . 2_666 80.29(8) ?
    O6 Mn4 Mn3 . . 131.65(6) ?
    O6 Mn4 O1 . . 92.27(9) ?
    O6 Mn4 O3 . . 101.04(9) ?
    O6 Mn4 O4 . . 171.90(10) ?
    O6 Mn4 O8 . . 89.03(9) ?
    O6 Mn4 O10 . 2_666 91.82(9) ?
    O8 Mn4 Mn3 . . 139.31(7) ?
    O8 Mn4 O1 . . 172.24(10) ?
    O8 Mn4 O3 . . 92.02(9) ?
    O8 Mn4 O4 . . 93.95(9) ?
    O8 Mn4 O10 . 2_666 98.67(9) ?
    O10 Mn4 Mn3 2_666 . 83.17(5) ?
    O10 Mn4 O3 2_666 . 163.43(7) ?
    Mn3 O1 Mn1 . . 88.47(7) ?
    Mn4 O1 Mn1 . . 96.62(8) ?
    Mn4 O1 Mn3 . . 102.54(8) ?
    C1 O1 Mn1 . . 124.55(19) ?
    C1 O1 Mn3 . . 120.65(17) ?
    C1 O1 Mn4 . . 117.86(17) ?
    Mn1 O2 Mn2 . . 96.23(8) ?
    Mn3 O2 Mn1 . . 110.77(10) ?
    Mn3 O2 Mn2 . . 110.88(10) ?
    Mn1 O3 Mn4 . . 107.22(9) ?
    C9 O3 Mn1 . . 117.61(19) ?
    C9 O3 Mn4 . . 121.6(2) ?
    Mn3 O4 Mn2 . 2_666 86.15(7) ?
    Mn4 O4 Mn2 . 2_666 97.47(8) ?
    Mn4 O4 Mn3 . . 96.21(8) ?
    C17 O4 Mn2 . 2_666 123.30(17) ?
    C17 O4 Mn3 . . 125.88(16) ?
    C17 O4 Mn4 . . 119.61(17) ?
    Mn1 O5 Mn2 . . 95.94(8) ?
    C25 O5 Mn1 . . 120.45(18) ?
    C25 O5 Mn2 . . 120.49(17) ?
    C3 O6 Mn4 . . 128.97(18) ?
    C14 O7 Mn1 . . 128.61(19) ?
    C19 O8 Mn4 . . 127.91(18) ?
    C27 O9 Mn2 . . 127.82(18) ?
    Mn2 O10 Mn4 . 2_666 105.48(9) ?
    C32 O10 Mn2 . . 119.09(18) ?
    C32 O10 Mn4 . 2_666 120.87(19) ?
    C35 O11 Mn2 . . 127.0(2) ?
    C35 O12 Mn1 . . 125.1(2) ?
    C8 O13 H13 . . 109.5 ?
    C15 O14 H14 . . 109.5 ?
    C34 O15 H15 . . 109.5 ?
    C24 O17 H17 . . 109.5 ?
    C5 N1 C4 . . 119.1(3) ?
    C12 N2 H2 . . 117.9 ?
    C12 N2 C13 . . 124.1(3) ?
    C13 N2 H2 . . 117.9 ?
    C20 N3 C21 . . 119.2(3) ?
    C28 N4 H4 . . 118.9 ?
    C28 N4 C29 . . 122.1(3) ?
    C29 N4 H4 . . 118.9 ?
    O1 C1 H1A . . 108.9 ?
    O1 C1 H1B . . 108.9 ?
    O1 C1 C2 . . 113.5(3) ?
    H1A C1 H1B . . 107.7 ?
    C2 C1 H1A . . 108.9 ?
    C2 C1 H1B . . 108.9 ?
    C3 C2 C1 . . 121.5(3) ?
    C6 C2 C1 . . 120.2(3) ?
    C6 C2 C3 . . 118.2(3) ?
    O6 C3 C2 . . 124.1(3) ?
    O6 C3 C4 . . 117.3(3) ?
    C2 C3 C4 . . 118.6(3) ?
    N1 C4 C3 . . 121.6(3) ?
    N1 C4 C7 . . 119.3(3) ?
    C3 C4 C7 . . 119.1(3) ?
    N1 C5 H5 . . 117.9 ?
    N1 C5 C6 . . 124.2(3) ?
    C6 C5 H5 . . 117.9 ?
    C2 C6 C8 . . 122.7(3) ?
    C5 C6 C2 . . 118.3(3) ?
    C5 C6 C8 . . 119.0(3) ?
    C4 C7 H7A . . 109.5 ?
    C4 C7 H7B . . 109.5 ?
    C4 C7 H7C . . 109.5 ?
    H7A C7 H7B . . 109.5 ?
    H7A C7 H7C . . 109.5 ?
    H7B C7 H7C . . 109.5 ?
    O13 C8 C6 . . 112.0(4) ?
    O13 C8 H8A . . 109.2 ?
    O13 C8 H8B . . 109.2 ?
    C6 C8 H8A . . 109.2 ?
    C6 C8 H8B . . 109.2 ?
    H8A C8 H8B . . 107.9 ?
    O3 C9 H9A . . 109.0 ?
    O3 C9 H9B . . 109.0 ?
    O3 C9 C10 . . 112.9(3) ?
    H9A C9 H9B . . 107.8 ?
    C10 C9 H9A . . 109.0 ?
    C10 C9 H9B . . 109.0 ?
    C11 C10 C9 . . 121.0(3) ?
    C11 C10 C14 . . 118.9(3) ?
    C14 C10 C9 . . 120.1(3) ?
    C10 C11 C15 . . 121.1(4) ?
    C12 C11 C10 . . 119.2(3) ?
    C12 C11 C15 . . 119.7(3) ?
    N2 C12 C11 . . 120.3(3) ?
    N2 C12 H12 . . 119.8 ?
    C11 C12 H12 . . 119.8 ?
    N2 C13 C14 . . 117.5(3) ?
    N2 C13 C16 . . 119.1(3) ?
    C14 C13 C16 . . 123.4(3) ?
    O7 C14 C10 . . 123.4(3) ?
    O7 C14 C13 . . 116.7(3) ?
    C10 C14 C13 . . 119.9(3) ?
    O14 C15 C11 . . 109.7(4) ?
    O14 C15 H15A . . 109.7 ?
    O14 C15 H15B . . 109.7 ?
    C11 C15 H15A . . 109.7 ?
    C11 C15 H15B . . 109.7 ?
    H15A C15 H15B . . 108.2 ?
    C13 C16 H16A . . 109.5 ?
    C13 C16 H16B . . 109.5 ?
    C13 C16 H16C . . 109.5 ?
    H16A C16 H16B . . 109.5 ?
    H16A C16 H16C . . 109.5 ?
    H16B C16 H16C . . 109.5 ?
    O4 C17 H17A . . 108.3 ?
    O4 C17 H17B . . 108.3 ?
    O4 C17 C18 . . 115.8(3) ?
    H17A C17 H17B . . 107.4 ?
    C18 C17 H17A . . 108.3 ?
    C18 C17 H17B . . 108.3 ?
    C19 C18 C17 . . 122.2(3) ?
    C19 C18 C22 . . 118.0(3) ?
    C22 C18 C17 . . 119.8(3) ?
    O8 C19 C18 . . 125.0(3) ?
    O8 C19 C20 . . 116.1(3) ?
    C18 C19 C20 . . 118.9(3) ?
    N3 C20 C19 . . 121.4(3) ?
    N3 C20 C23 . . 118.3(3) ?
    C19 C20 C23 . . 120.3(3) ?
    N3 C21 H21 . . 118.1 ?
    N3 C21 C22 . . 123.8(4) ?
    C22 C21 H21 . . 118.1 ?
    C18 C22 C24 . . 122.5(3) ?
    C21 C22 C18 . . 118.7(3) ?
    C21 C22 C24 . . 118.8(3) ?
    C20 C23 H23A . . 109.5 ?
    C20 C23 H23B . . 109.5 ?
    C20 C23 H23C . . 109.5 ?
    H23A C23 H23B . . 109.5 ?
    H23A C23 H23C . . 109.5 ?
    H23B C23 H23C . . 109.5 ?
    O17 C24 C22 . . 110.3(4) ?
    O17 C24 H24A . . 109.6 ?
    O17 C24 H24B . . 109.6 ?
    C22 C24 H24A . . 109.6 ?
    C22 C24 H24B . . 109.6 ?
    H24A C24 H24B . . 108.1 ?
    O5 C25 H25A . . 109.3 ?
    O5 C25 H25B . . 109.3 ?
    O5 C25 C26 . . 111.8(3) ?
    H25A C25 H25B . . 107.9 ?
    C26 C25 H25A . . 109.3 ?
    C26 C25 H25B . . 109.3 ?
    C25 C26 H26A . . 109.5 ?
    C25 C26 H26B . . 109.5 ?
    C25 C26 H26C . . 109.5 ?
    H26A C26 H26B . . 109.5 ?
    H26A C26 H26C . . 109.5 ?
    H26B C26 H26C . . 109.5 ?
    O9 C27 C28 . . 115.6(3) ?
    O9 C27 C31 . . 124.3(3) ?
    C31 C27 C28 . . 120.1(3) ?
    N4 C28 C27 . . 119.1(3) ?
    N4 C28 C33 . . 118.8(3) ?
    C27 C28 C33 . . 122.1(3) ?
    N4 C29 H29 . . 119.5 ?
    N4 C29 C30 . . 120.9(3) ?
    C30 C29 H29 . . 119.5 ?
    C29 C30 C31 . . 119.4(3) ?
    C29 C30 C34 . . 119.9(3) ?
    C31 C30 C34 . . 120.7(3) ?
    C27 C31 C30 . . 118.3(3) ?
    C27 C31 C32 . . 121.1(3) ?
    C30 C31 C32 . . 120.6(3) ?
    O10 C32 C31 . . 114.1(2) ?
    O10 C32 H32A . . 108.7 ?
    O10 C32 H32B . . 108.7 ?
    C31 C32 H32A . . 108.7 ?
    C31 C32 H32B . . 108.7 ?
    H32A C32 H32B . . 107.6 ?
    C28 C33 H33A . . 109.5 ?
    C28 C33 H33B . . 109.5 ?
    C28 C33 H33C . . 109.5 ?
    H33A C33 H33B . . 109.5 ?
    H33A C33 H33C . . 109.5 ?
    H33B C33 H33C . . 109.5 ?
    O15 C34 C30 . . 109.8(3) ?
    O15 C34 H34A . . 109.7 ?
    O15 C34 H34B . . 109.7 ?
    C30 C34 H34A . . 109.7 ?
    C30 C34 H34B . . 109.7 ?
    H34A C34 H34B . . 108.2 ?
    O11 C35 O12 . . 125.0(3) ?
    O11 C35 C36 . . 117.6(3) ?
    O12 C35 C36 . . 117.5(3) ?
    C37 C36 C35 . . 120.2(3) ?
    C41 C36 C35 . . 120.9(3) ?
    C41 C36 C37 . . 118.9(4) ?
    C36 C37 H37 . . 119.6 ?
    C38 C37 C36 . . 120.7(4) ?
    C38 C37 H37 . . 119.6 ?
    C37 C38 H38 . . 119.8 ?
    C39 C38 C37 . . 120.5(5) ?
    C39 C38 H38 . . 119.8 ?
    C38 C39 H39 . . 120.1 ?
    C38 C39 C40 . . 119.8(5) ?
    C40 C39 H39 . . 120.1 ?
    C39 C40 H40 . . 119.8 ?
    C39 C40 C41 . . 120.4(5) ?
    C41 C40 H40 . . 119.8 ?
    C36 C41 C40 . . 119.6(4) ?
    C36 C41 H41 . . 120.2 ?
    C40 C41 H41 . . 120.2 ?
    C42 O16 H16 . . 109.5 ?
    O16 C42 H42A . . 110.8 ?
    O16 C42 H42B . . 110.8 ?
    O16 C42 C43 . . 104.9(8) ?
    H42A C42 H42B . . 108.8 ?
    C43 C42 H42A . . 110.8 ?
    C43 C42 H42B . . 110.8 ?
    C42 C43 H43A . . 109.5 ?
    C42 C43 H43B . . 109.5 ?
    C42 C43 H43C . . 109.5 ?
    H43A C43 H43B . . 109.5 ?
    H43A C43 H43C . . 109.5 ?
    H43B C43 H43C . . 109.5 ?
loop_
    _geom_torsion_atom_site_label_1
    _geom_torsion_atom_site_label_2
    _geom_torsion_atom_site_label_3
    _geom_torsion_atom_site_label_4
    _geom_torsion_site_symmetry_1
    _geom_torsion_site_symmetry_2
    _geom_torsion_site_symmetry_3
    _geom_torsion_site_symmetry_4
    _geom_torsion
    _geom_torsion_publ_flag
    Mn1 Mn2 O9 C27 . . . . 166.9(2) ?
    Mn1 Mn2 O10 Mn4 . . . 2_666 85.65(11) ?
    Mn1 Mn2 O10 C32 . . . . -134.58(19) ?
    Mn1 O1 C1 C2 . . . . -64.4(3) ?
    Mn1 O3 C9 C10 . . . . 63.5(3) ?
    Mn1 O5 C25 C26 . . . . -127.1(3) ?
    Mn1 O7 C14 C10 . . . . 12.5(5) ?
    Mn1 O7 C14 C13 . . . . -167.8(2) ?
    Mn1 O12 C35 O11 . . . . 3.5(4) ?
    Mn1 O12 C35 C36 . . . . -176.0(2) ?
    Mn2 Mn1 O3 Mn4 . . . . -83.27(12) ?
    Mn2 Mn1 O3 C9 . . . . 135.3(2) ?
    Mn2 Mn1 O7 C14 . . . . -172.2(2) ?
    Mn2 O4 C17 C18 2_666 . . . -74.6(3) ?
    Mn2 O5 C25 C26 . . . . 113.8(3) ?
    Mn2 O9 C27 C28 . . . . 171.4(2) ?
    Mn2 O9 C27 C31 . . . . -8.0(5) ?
    Mn2 O10 C32 C31 . . . . -57.1(3) ?
    Mn2 O11 C35 O12 . . . . -5.1(5) ?
    Mn2 O11 C35 C36 . . . . 174.4(2) ?
    Mn3 Mn1 O3 Mn4 . . . . -43.35(7) ?
    Mn3 Mn1 O3 C9 . . . . 175.2(2) ?
    Mn3 Mn1 O7 C14 . . . . 90.5(3) ?
    Mn3 Mn2 O9 C27 . . . . -97.2(2) ?
    Mn3 Mn2 O10 Mn4 . . . 2_666 41.38(7) ?
    Mn3 Mn2 O10 C32 . . . . -178.9(2) ?
    Mn3 Mn4 O6 C3 . . . . -2.7(3) ?
    Mn3 Mn4 O8 C19 . . . . -2.2(3) ?
    Mn3 O1 C1 C2 . . . . -176.10(19) ?
    Mn3 O4 C17 C18 . . . . 173.3(2) ?
    Mn4 O1 C1 C2 . . . . 57.1(3) ?
    Mn4 O3 C9 C10 . . . . -72.1(3) ?
    Mn4 O4 C17 C18 . . . . 48.9(3) ?
    Mn4 O6 C3 C2 . . . . 11.1(5) ?
    Mn4 O6 C3 C4 . . . . -170.8(2) ?
    Mn4 O8 C19 C18 . . . . 7.3(5) ?
    Mn4 O8 C19 C20 . . . . -173.6(2) ?
    Mn4 O10 C32 C31 2_666 . . . 76.4(3) ?
    O1 Mn1 O3 Mn4 . . . . -3.38(7) ?
    O1 Mn1 O3 C9 . . . . -144.8(2) ?
    O1 Mn1 O7 C14 . . . . 83.5(3) ?
    O1 Mn4 O6 C3 . . . . 3.8(3) ?
    O1 C1 C2 C3 . . . . -40.1(4) ?
    O1 C1 C2 C6 . . . . 143.2(3) ?
    O2 Mn1 O3 Mn4 . . . . -76.12(10) ?
    O2 Mn1 O3 C9 . . . . 142.4(2) ?
    O2 Mn2 O9 C27 . . . . -149.7(5) ?
    O2 Mn2 O10 Mn4 . . . 2_666 74.66(10) ?
    O2 Mn2 O10 C32 . . . . -145.6(2) ?
    O3 Mn1 O7 C14 . . . . 7.8(3) ?
    O3 Mn4 O6 C3 . . . . 84.3(3) ?
    O3 Mn4 O8 C19 . . . . -80.0(3) ?
    O3 C9 C10 C11 . . . . 144.1(3) ?
    O3 C9 C10 C14 . . . . -37.7(5) ?
    O4 Mn2 O9 C27 2_666 . . . -85.7(3) ?
    O4 Mn2 O10 Mn4 2_666 . . 2_666 -3.14(7) ?
    O4 Mn2 O10 C32 2_666 . . . 136.6(2) ?
    O4 Mn4 O8 C19 . . . . 6.6(3) ?
    O4 C17 C18 C19 . . . . -32.1(5) ?
    O4 C17 C18 C22 . . . . 151.0(3) ?
    O5 Mn1 O3 Mn4 . . . . -3.5(5) ?
    O5 Mn1 O3 C9 . . . . -144.9(4) ?
    O5 Mn1 O7 C14 . . . . 176.2(3) ?
    O5 Mn2 O9 C27 . . . . 178.5(3) ?
    O6 Mn4 O8 C19 . . . . 179.0(3) ?
    O6 C3 C4 N1 . . . . 178.7(3) ?
    O6 C3 C4 C7 . . . . -2.0(5) ?
    O7 Mn1 O3 Mn4 . . . . 96.70(10) ?
    O7 Mn1 O3 C9 . . . . -44.7(2) ?
    O8 Mn4 O6 C3 . . . . 176.1(3) ?
    O8 C19 C20 N3 . . . . 179.9(3) ?
    O8 C19 C20 C23 . . . . -0.4(5) ?
    O9 Mn2 O10 Mn4 . . . 2_666 -98.80(10) ?
    O9 Mn2 O10 C32 . . . . 41.0(2) ?
    O9 C27 C28 N4 . . . . 179.5(3) ?
    O9 C27 C28 C33 . . . . -0.4(5) ?
    O9 C27 C31 C30 . . . . -179.2(3) ?
    O9 C27 C31 C32 . . . . -1.9(5) ?
    O10 Mn2 O9 C27 . . . . -9.0(3) ?
    O10 Mn4 O6 C3 2_666 . . . -85.2(3) ?
    O10 Mn4 O8 C19 2_666 . . . 87.3(3) ?
    O11 Mn2 O9 C27 . . . . 85.6(3) ?
    O11 Mn2 O10 Mn4 . . . 2_666 167.25(9) ?
    O11 Mn2 O10 C32 . . . . -53.0(2) ?
    O11 C35 C36 C37 . . . . -1.4(5) ?
    O11 C35 C36 C41 . . . . 177.9(3) ?
    O12 Mn1 O3 Mn4 . . . . -169.09(9) ?
    O12 Mn1 O3 C9 . . . . 49.5(2) ?
    O12 Mn1 O7 C14 . . . . -89.6(3) ?
    O12 C35 C36 C37 . . . . 178.2(3) ?
    O12 C35 C36 C41 . . . . -2.5(5) ?
    N1 C5 C6 C2 . . . . -0.1(7) ?
    N1 C5 C6 C8 . . . . 178.7(4) ?
    N2 C13 C14 O7 . . . . -178.4(3) ?
    N2 C13 C14 C10 . . . . 1.3(5) ?
    N3 C21 C22 C18 . . . . 0.6(7) ?
    N3 C21 C22 C24 . . . . 179.5(4) ?
    N4 C29 C30 C31 . . . . -1.5(6) ?
    N4 C29 C30 C34 . . . . 179.7(4) ?
    C1 C2 C3 O6 . . . . 4.7(5) ?
    C1 C2 C3 C4 . . . . -173.4(3) ?
    C1 C2 C6 C5 . . . . 174.9(4) ?
    C1 C2 C6 C8 . . . . -3.8(6) ?
    C2 C3 C4 N1 . . . . -3.1(5) ?
    C2 C3 C4 C7 . . . . 176.2(3) ?
    C2 C6 C8 O13 . . . . 71.6(5) ?
    C3 C2 C6 C5 . . . . -1.9(6) ?
    C3 C2 C6 C8 . . . . 179.4(4) ?
    C4 N1 C5 C6 . . . . 0.5(7) ?
    C5 N1 C4 C3 . . . . 1.1(6) ?
    C5 N1 C4 C7 . . . . -178.2(4) ?
    C5 C6 C8 O13 . . . . -107.1(5) ?
    C6 C2 C3 O6 . . . . -178.5(3) ?
    C6 C2 C3 C4 . . . . 3.4(5) ?
    C9 C10 C11 C12 . . . . -179.9(4) ?
    C9 C10 C11 C15 . . . . -0.6(6) ?
    C9 C10 C14 O7 . . . . -0.6(5) ?
    C9 C10 C14 C13 . . . . 179.7(3) ?
    C10 C11 C12 N2 . . . . -0.9(6) ?
    C10 C11 C15 O14 . . . . 169.2(4) ?
    C11 C10 C14 O7 . . . . 177.6(3) ?
    C11 C10 C14 C13 . . . . -2.1(5) ?
    C12 N2 C13 C14 . . . . -0.3(5) ?
    C12 N2 C13 C16 . . . . -178.4(4) ?
    C12 C11 C15 O14 . . . . -11.5(6) ?
    C13 N2 C12 C11 . . . . 0.0(6) ?
    C14 C10 C11 C12 . . . . 1.9(6) ?
    C14 C10 C11 C15 . . . . -178.8(4) ?
    C15 C11 C12 N2 . . . . 179.8(4) ?
    C16 C13 C14 O7 . . . . -0.4(5) ?
    C16 C13 C14 C10 . . . . 179.3(3) ?
    C17 C18 C19 O8 . . . . 2.5(5) ?
    C17 C18 C19 C20 . . . . -176.5(3) ?
    C17 C18 C22 C21 . . . . 176.8(4) ?
    C17 C18 C22 C24 . . . . -2.0(6) ?
    C18 C19 C20 N3 . . . . -1.0(5) ?
    C18 C19 C20 C23 . . . . 178.8(3) ?
    C18 C22 C24 O17 . . . . 64.0(5) ?
    C19 C18 C22 C21 . . . . -0.2(6) ?
    C19 C18 C22 C24 . . . . -179.1(4) ?
    C20 N3 C21 C22 . . . . -1.1(7) ?
    C21 N3 C20 C19 . . . . 1.2(6) ?
    C21 N3 C20 C23 . . . . -178.5(4) ?
    C21 C22 C24 O17 . . . . -114.8(4) ?
    C22 C18 C19 O8 . . . . 179.5(3) ?
    C22 C18 C19 C20 . . . . 0.4(5) ?
    C27 C31 C32 O10 . . . . 35.1(4) ?
    C28 N4 C29 C30 . . . . 1.9(6) ?
    C28 C27 C31 C30 . . . . 1.4(5) ?
    C28 C27 C31 C32 . . . . 178.7(3) ?
    C29 N4 C28 C27 . . . . -0.6(5) ?
    C29 N4 C28 C33 . . . . 179.2(4) ?
    C29 C30 C31 C27 . . . . -0.1(5) ?
    C29 C30 C31 C32 . . . . -177.5(4) ?
    C29 C30 C34 O15 . . . . 7.5(6) ?
    C30 C31 C32 O10 . . . . -147.7(3) ?
    C31 C27 C28 N4 . . . . -1.1(5) ?
    C31 C27 C28 C33 . . . . 179.1(3) ?
    C31 C30 C34 O15 . . . . -171.2(4) ?
    C34 C30 C31 C27 . . . . 178.6(4) ?
    C34 C30 C31 C32 . . . . 1.3(5) ?
    C35 C36 C37 C38 . . . . 179.5(3) ?
    C35 C36 C41 C40 . . . . -179.0(3) ?
    C36 C37 C38 C39 . . . . -0.3(6) ?
    C37 C36 C41 C40 . . . . 0.3(5) ?
    C37 C38 C39 C40 . . . . -0.1(7) ?
    C38 C39 C40 C41 . . . . 0.6(7) ?
    C39 C40 C41 C36 . . . . -0.7(6) ?
    C41 C36 C37 C38 . . . . 0.2(5) ?
loop_
    _geom_hbond_atom_site_label_D
    _geom_hbond_atom_site_label_H
    _geom_hbond_atom_site_label_A
    _geom_hbond_site_symmetry_A
    _geom_hbond_distance_DH
    _geom_hbond_distance_HA
    _geom_hbond_distance_DA
    _geom_hbond_angle_DHA
    _geom_hbond_publ_flag
    O14 H14 N3 2_657 0.84 1.80 2.619(4) 162.9 yes
    O15 H15 N1 1_554 0.84 1.84 2.675(4) 175.1 yes
    O17 H17 O13 2_666 0.84 1.89 2.684(5) 158.1 yes
_shelx_space_group_comment     ?
_shelx_estimated_absorpt_T_min     0.930
_shelx_estimated_absorpt_T_max     0.953
_shelx_hkl_file
;
   0   0  -2 92.0539 2.23510   3
   0   0   2 91.7725 2.28947   4
   0   0  -3 0.92879 0.26429   5
   0   0  -3 1.09096 0.35080   3
   0   0   4 8.88025 0.48075   5
   0   0  -4 8.72337 0.46529   5
   0   0  -4 8.32053 0.56994   3
   0   0   5 6.40752 0.46512   5
   0   0  -5 6.45862 0.60897   3
   0   0  -6-0.29225 0.53757   3
   0   0   6 0.35068 0.41190   5
   0   0  -7 1.36302 0.59428   3
   0   0   7 0.59805 0.43403   5
   0   0  -8-0.11640 0.60477   3
   0   0   8-0.36000 0.44414   5
   0   0  -9 83.5687 2.59255   3
   0   0   9 85.2760 2.34742   5
   0   0 -10 31.5905 1.45021   3
   0   0  10 30.8641 1.18190   5
   0   0 -10 30.6752 1.53713   4
   0   0  11 18.7263 0.94094   5
   0   0 -11 19.6780 1.20345   3
   0   0  12 88.1173 2.59563   5
   0   0 -12 93.8322 2.98489   3
   0   0  13 8.46151 0.80832   5
   0   0 -13 11.4298 1.15891   3
   0   0  14 40.7723 1.56014   5
   0   0 -14 44.5810 2.00215   3
   0   0  15 47.9733 1.75441   5
   0   0 -15 51.8897 2.26087   3
   0   0  16 9.62937 0.87676   5
   0   0 -16 10.6181 1.34672   3
   0   0 -17 4.93914 1.22933   3
   0   0 -18 2.91248 1.21091   3
   0   0 -19 0.68931 1.25007   3
   0   1 -20 0.47862 1.35708   3
   0   1 -19 1.77117 1.36158   3
   0   1 -18 3.78074 1.35802   3
   0   1 -17 8.71310 1.38286   3
   0   1 -16 10.3013 1.40504   3
   0   1 -16 11.7676 1.67524   4
   0   1 -15 21.3796 1.60472   3
   0   1 -15 17.2460 1.78745   4
   0   1 -14 85.9534 3.07299   3
   0   1 -14 83.0070 3.31023   4
   0   1 -13-0.75419 0.99624   3
   0  -1  13 0.44590 0.62649   5
   0   1 -13-0.08666 1.00307   4
   0   1 -12 15.2243 1.26341   3
   0  -1  12 15.4835 0.92642   5
   0   1 -12 15.9111 1.38974   4
   0   1 -11 115.583 3.53083   3
   0  -1  11 114.600 3.12246   5
   0   1 -11 113.949 3.72478   4
   0   1 -10-0.05463 0.72460   3
   0  -1  10 0.32071 0.50367   5
   0   1 -10 0.19905 0.69685   4
   0  -1   9 40.4127 1.36453   5
   0   1  -9 40.8562 1.67957   3
   0   1  -8 3.28661 0.71669   3
   0  -1   8 3.11189 0.51061   5
   0   1  -8 2.89024 0.48155   5
   0   1  -7 0.52278 0.60642   3
   0  -1   7 0.50518 0.41483   5
   0   1  -7 0.02182 0.41410   5
   0   1  -6 0.31635 0.57395   3
   0  -1   6-0.11593 0.39769   5
   0   1  -6 0.15368 0.37194   5
   0   1  -5 4.67290 0.64650   3
   0  -1   5 4.70755 0.44618   5
   0   1  -5 3.91391 0.39268   5
   0   1  -4 23.5975 0.79500   5
   0  -1   4 24.8440 0.81354   5
   0   1  -4 24.8224 1.00338   3
   0   1  -3 0.64045 0.44323   3
   0   1  -3 0.18169 0.26969   5
   0   1  -2 101.593 2.44541   5
   0   1   2 96.2862 2.34602   4
   0   1   3 37.8912 1.17993   4
   0  -1  -3 40.5932 1.06556   3
   0   1   4 92.3307 2.48641   4
   0  -1  -4 94.2548 2.34935   3
   0  -1  -5 118.323 2.98972   3
   0   1   5 114.337 3.13867   4
   0   1   5 117.853 2.98326   3
   0   1   5 121.439 2.95718   5
   0  -1  -6 15.2242 0.75717   3
   0   1   6 14.4532 0.75591   3
   0   1   6 14.2680 0.90414   4
   0   1   6 13.4947 0.68455   5
   0  -1  -7 88.9855 2.47189   3
   0   1   7 88.7209 2.47988   3
   0   1   7 90.0740 2.39499   5
   0   1   8 6.89960 0.59375   5
   0  -1  -8 6.14394 0.67637   3
   0   1   9 97.1631 2.69334   5
   0  -1  -9 102.727 2.85447   3
   0   1  10 25.9048 1.08842   5
   0  -1 -10 24.5962 1.21536   3
   0   1  11 6.99852 0.72048   5
   0  -1 -11 7.40742 0.88923   3
   0   1  12 95.6323 2.76257   5
   0  -1 -12 98.0477 3.00975   3
   0   1  13 255.071 6.49351   5
   0  -1 -13 267.976 6.82845   3
   0   1  14 13.0776 0.93969   5
   0  -1 -14 13.6369 1.21025   3
   0   1  15 99.2945 2.94633   5
   0  -1 -15 103.785 3.37893   3
   0   1  16 19.8618 1.14482   5
   0  -1 -16 19.1505 1.49317   3
   0   1  17 2.97072 0.77627   5
   0  -1 -17 5.44066 1.19790   3
   0   1  18 0.65840 0.75277   5
   0  -1 -18 0.91371 1.10826   3
   0   2 -19 4.40010 1.46341   3
   0   2 -18 6.49033 1.43745   3
   0   2 -17 0.18472 1.18928   3
   0   2 -17 0.81211 1.45367   4
   0   2 -16 0.17668 1.14902   3
   0   2 -16 0.54901 1.28694   4
   0   2 -15 12.5234 1.41666   3
   0   2 -15 10.7619 1.62134   4
   0   2 -14 51.4386 2.30983   3
   0   2 -14 45.2993 2.43170   4
   0   2 -13 20.1061 1.51247   3
   0   2 -13 20.2156 1.63956   4
   0   2 -12 16.9500 1.36044   3
   0   2 -12 14.7803 1.46462   4
   0   2 -11 29.4752 1.61031   3
   0   2 -11 27.2994 1.66140   4
   0   2 -10 5.38317 0.97018   3
   0   2 -10 5.51942 0.66138   5
   0   2 -10 6.78822 1.03001   4
   0   2  -9 43.7478 1.80222   3
   0   2  -9 43.7005 1.84813   4
   0   2  -9 40.4406 1.41067   5
   0   2  -8 64.0620 2.23014   3
   0   2  -8 63.5450 1.86532   5
   0   2  -7 14.5758 0.50758   2
   0   2  -7 14.4945 0.97779   3
   0   2  -7 13.1752 0.50739   1
   0   2  -7 14.7012 0.70573   5
   0   2  -6 15.4412 0.97699   3
   0   2  -6 16.0325 0.73380   5
   0   2  -6 16.2037 0.59209   1
   0   2  -6 15.7117 0.58655   2
   0   2  -5 103.844 2.87776   3
   0   2  -5 100.973 2.50256   2
   0   2  -5 102.446 2.61809   5
   0   2  -5 100.410 2.50294   1
   0   2  -4 3.76480 0.37611   1
   0   2  -4 3.82114 0.40347   5
   0   2  -4 3.31111 0.58065   3
   0   2  -4 3.88935 0.38632   2
   0   2  -3 33.8455 1.18447   3
   0   2  -3 33.4053 1.03890   5
   0   2  -3 33.3619 1.00510   2
   0   2  -3 34.2630 1.00945   1
   0   2  -2 202.081 4.81359   1
   0   2  -2 203.955 4.92768   8
   0   2  -1 18.3647 0.68880   1
   0  -2   1 20.5915 0.77490   8
   0  -2   0 354.692 8.28582   1
   0  -2   0 358.268 8.29713   8
   0  -2  -1 1435.83 32.9319   6
   0  -2  -1 1462.42 32.9739   1
   0  -2  -2 623.584 14.3239   1
   0  -2  -3 41.0592 1.17505   1
   0   2   4 236.513 5.53089   3
   0   2   4 239.797 5.71067   4
   0   2   5 60.9797 1.62830   2
   0   2   5 63.8717 1.62342   1
   0   2   5 58.9961 1.81940   4
   0   2   5 60.3781 1.62633   3
   0   2   6 51.9789 1.36781   1
   0   2   6 51.8081 1.68457   4
   0   2   6 49.9597 1.45339   3
   0   2   6 49.7010 1.37882   2
   0  -2  -6 49.4483 1.44803   3
   0   2   7 301.435 7.03920   1
   0   2   7 303.613 7.21307   3
   0   2   7 309.230 7.46239   4
   0   2   7 302.589 7.05546   2
   0  -2  -7 299.694 7.21407   3
   0   2   8 23.0137 0.97114   5
   0   2   8 23.0622 1.21559   4
   0   2   8 21.9408 0.96956   3
   0   2   8 22.3682 0.71216   1
   0  -2  -8 21.9143 0.97447   3
   0   2   8 22.6748 0.73942   2
   0   2   9 23.2912 1.05573   3
   0   2   9 22.0371 0.72899   2
   0   2   9 24.4406 0.70178   1
   0  -2  -9 25.9725 1.08653   3
   0   2   9 23.6682 1.28282   4
   0   2   9 26.6041 1.06402   5
   0  -2 -10 27.3890 1.19932   3
   0   2  10 25.7932 1.12157   5
   0   2  11 0.41549 0.57549   5
   0  -2 -11 0.90844 0.64555   3
   0   2  12 34.4296 1.38632   5
   0  -2 -12 31.8716 1.44339   3
   0   2  13 172.756 4.57982   5
   0  -2 -13 174.239 4.75602   3
   0   2  14 42.5802 1.68224   5
   0  -2 -14 44.5058 1.87482   3
   0   2  15 81.2826 2.56076   5
   0  -2 -15 83.1558 2.81699   3
   0   2  16 28.4624 1.39779   5
   0   2  17 3.73155 0.82725   5
   0   2  18 1.97132 0.80126   5
   0   2  19 1.57529 0.80849   5
   0   3 -18 3.59580 1.50215   3
   0   3 -17 1.08878 1.27209   3
   0   3 -16 0.11357 1.35712   4
   0   3 -16 0.75882 1.23128   3
   0   3 -15 6.22410 1.44681   4
   0   3 -15 3.98794 1.27462   3
   0   3 -14 33.4510 2.17172   4
   0   3 -14 32.3987 1.99702   3
   0   3 -13 44.3480 2.38645   4
   0   3 -13 46.2129 2.23210   3
   0   3 -12 5.74003 1.15743   4
   0   3 -12 6.47097 1.14726   3
   0   3 -11 0.56224 0.94139   4
   0   3 -11 1.23219 0.95772   3
   0   3 -11-0.33639 0.58309   5
   0   3 -10 32.6462 1.78676   4
   0   3 -10 33.0779 1.29655   5
   0   3 -10 34.3326 1.75584   3
   0   3  -9 38.6411 1.13026   1
   0   3  -9 39.9117 1.10335   2
   0   3  -9 40.5345 1.85709   4
   0   3  -9 46.3806 1.90179   3
   0   3  -9 43.9341 1.45114   5
   0   3  -8 111.950 3.41172   3
   0   3  -8 111.425 3.45201   4
   0   3  -8 112.755 2.99764   5
   0   3  -8 111.979 2.75646   2
   0   3  -8 108.669 2.76536   1
   0   3  -7 33.3639 1.51867   4
   0   3  -7 31.6149 1.48236   3
   0   3  -7 32.7381 1.17441   5
   0   3  -7 32.8919 1.03433   2
   0   3  -7 32.6354 1.03768   1
   0   3  -6 168.439 4.50921   3
   0   3  -6 161.313 4.15206   5
   0   3  -6 167.385 4.04125   2
   0   3  -6 164.314 4.04102   1
   0   3  -5 138.824 3.84781   3
   0   3  -5 139.270 3.50247   1
   0   3  -5 143.594 3.58044   5
   0   3  -5 141.391 3.50035   2
   0   3  -4 9.95837 0.74827   3
   0   3  -4 9.79393 0.56410   2
   0   3  -4 10.0019 0.80945   8
   0   3  -4 9.18756 0.58907   5
   0   3  -4 9.59072 0.57046   1
   0   3  -3 20.9506 0.97741   8
   0   3  -3 21.0697 0.81180   2
   0   3  -3 19.8148 0.79848   1
   0   3  -2 27.7402 1.09130   8
   0   3  -2 27.0550 0.98711   2
   0   3  -2 28.9912 0.98754   1
   0  -3   1 2.53331 0.57764   8
   0   3  -1 1.69306 0.46682   1
   0  -3   0 62.3797 1.83761   8
   0   3   0 66.8044 1.82015   1
   0  -3  -1 1107.86 25.5028   6
   0  -3  -1 1132.66 25.5513   8
   0  -3  -1 1104.38 25.5532   1
   0  -3  -2 1025.61 23.2573   6
   0  -3  -2 1005.51 23.3265   1
   0  -3  -3 237.608 5.56310   7
   0  -3  -3 245.012 5.76080   1
   0  -3  -4 17.0933 0.77639   1
   0   3   5 41.9350 1.38960   4
   0   3   5 43.3708 1.33989   2
   0   3   5 44.5197 1.32714   1
   0   3   6 132.705 3.35691   2
   0   3   6 133.250 3.51446   4
   0   3   6 133.707 3.25921   3
   0   3   6 134.643 3.34957   1
   0   3   7 43.3537 1.55050   4
   0   3   7 42.9161 1.32449   2
   0   3   7 42.2116 1.28501   3
   0   3   7 42.9735 1.30313   1
   0   3   8 6.74713 0.50460   1
   0   3   8 6.20831 0.77412   4
   0   3   8 6.91887 0.58178   3
   0   3   8 6.66677 0.54633   2
   0   3   9 26.6040 0.89971   1
   0   3   9 25.4664 0.91979   2
   0   3   9 24.3515 1.29655   4
   0   3   9 24.7980 1.02611   3
   0   3  10-0.32487 0.75719   4
   0   3  10 0.15641 0.38121   2
   0   3  10-0.03101 0.53015   3
   0   3  10 0.17453 0.34159   1
   0   3  10-0.21313 0.58002   5
   0   3  11-0.84346 0.86846   4
   0   3  11 0.90343 0.64523   5
   0   3  11 0.33481 0.31858   1
   0   3  11 1.11796 0.37376   2
   0   3  12 48.5694 1.66562   5
   0   3  12 41.1363 1.14019   2
   0   3  13 60.5982 2.06348   5
   0   3  14 16.4211 1.11369   5
   0   3  15 6.85700 0.90755   5
   0   3  16 18.8512 1.21230   5
   0   3  17 7.34315 0.98676   5
   0   3  18-0.04691 0.80668   5
   0   3  19-0.73614 0.82068   5
   0   4 -17 2.21330 1.34407   3
   0   4 -16 1.93136 1.36191   3
   0   4 -15 0.33370 1.30693   4
   0   4 -15-0.39024 1.25103   8
   0   4 -15 0.77942 1.24161   3
   0   4 -14 26.3340 2.07795   4
   0   4 -14 27.9050 2.01538   8
   0   4 -14 31.1049 2.00100   3
   0   4 -13 62.2757 2.91262   4
   0   4 -13 66.8004 2.86095   8
   0   4 -13 72.5872 2.91324   3
   0   4 -12 14.9375 1.43530   3
   0   4 -12 14.1917 1.43972   8
   0   4 -12 13.7298 1.44734   4
   0   4 -12 12.4417 0.89635   5
   0   4 -11 11.0000 1.26041   3
   0   4 -11 11.3179 1.30984   8
   0   4 -11 9.79531 1.28471   4
   0   4 -11 11.5635 0.83342   5
   0   4 -10-0.17933 0.58191   5
   0   4 -10-0.46957 0.98690   4
   0   4 -10 0.09347 0.32620   1
   0   4 -10-0.22315 0.93198   3
   0   4 -10 0.08261 0.35942   2
   0   4 -10 0.50308 0.96783   8
   0   4  -9 13.0879 1.20634   3
   0   4  -9 13.9844 1.26897   4
   0   4  -9 14.9014 0.86959   5
   0   4  -9 15.6157 1.26852   8
   0   4  -9 14.0985 0.67690   1
   0   4  -9 14.4079 0.69240   2
   0   4  -8 86.0853 2.91846   4
   0   4  -8 85.4604 2.87202   3
   0   4  -8 80.7295 2.27207   2
   0   4  -8 85.0580 2.29571   1
   0   4  -8 87.9858 2.88208   8
   0   4  -8 86.6679 2.47543   5
   0   4  -7 29.9740 1.18880   5
   0   4  -7 29.4783 1.47259   3
   0   4  -7 30.3928 1.51793   4
   0   4  -7 30.2654 1.08983   1
   0   4  -7 31.9461 1.51765   8
   0   4  -7 31.2362 1.10104   2
   0   4  -6 8.90124 0.61590   2
   0   4  -6 8.61107 0.59821   1
   0   4  -6 9.17401 0.88928   3
   0   4  -6 9.31032 0.91100   8
   0   4  -6 8.21054 0.63957   5
   0   4  -5 258.517 6.28149   1
   0   4  -5 263.794 6.34267   5
   0   4  -5 257.892 6.27177   2
   0   4  -5 253.382 6.60721   8
   0   4  -4 2.27050 0.48880   2
   0   4  -4 2.25426 0.63781   8
   0   4  -4 2.86056 0.49631   5
   0   4  -4 2.01824 0.46718   1
   0   4  -3 57.9724 1.85820   8
   0   4  -3 54.1940 1.69237   2
   0   4  -3 55.2948 1.69951   1
   0   4  -2 65.1555 2.05223   8
   0   4  -2 67.6687 1.96332   2
   0   4  -2 68.6209 1.97779   1
   0  -4   1 98.5840 2.73953   8
   0   4  -1 96.5609 2.65240   2
   0   4  -1 98.0388 2.66152   1
   0  -4   0 0.43937 0.57381   8
   0   4   0 0.25076 0.51359   1
   0  -4  -1 154.869 3.81725   6
   0  -4  -1 147.406 3.84283   8
   0  -4  -1 147.938 3.85494   1
   0  -4  -2 38.1114 1.26593   6
   0  -4  -2 37.7450 1.32603   8
   0  -4  -2 37.1167 1.34358   1
   0  -4  -3 70.5929 2.00518   6
   0  -4  -3 78.0686 2.15155   1
   0  -4  -4 0.34697 0.32827   7
   0  -4  -4 0.21690 0.54728   1
   0  -4  -5 16.3063 0.69798   7
   0   4   5 16.5646 0.85242   2
   0   4   5 15.9787 0.82704   1
   0   4   6 5.97820 0.62808   2
   0   4   6 4.18683 0.56741   1
   0   4   6 4.74624 0.64966   4
   0   4   7 370.595 8.71713   2
   0   4   7 375.582 8.70853   1
   0   4   7 363.108 8.82833   4
   0   4   7 358.252 8.51475   3
   0   4   8 83.6315 2.56497   4
   0   4   8 84.5721 2.22998   3
   0   4   8 86.4296 2.34987   1
   0   4   8 83.3319 2.36420   2
   0   4   9 0.37555 0.47892   2
   0   4   9-0.02239 0.42851   3
   0   4   9 0.09211 0.68196   4
   0   4   9 0.22760 0.44956   1
   0   4  10-0.15538 0.48719   2
   0   4  10-0.28849 0.47612   3
   0   4  10-0.14525 0.43859   1
   0   4  10-0.15614 0.71770   4
   0   4  11 2.96944 0.58836   3
   0   4  11 2.43939 0.86919   4
   0   4  11 3.34673 0.51393   2
   0   4  11 2.76031 0.47869   1
   0   4  12 0.83204 0.42010   1
   0   4  12 0.66723 0.46791   2
   0   4  12 1.26375 0.71809   5
   0   4  12 0.83432 0.87728   4
   0   4  13 48.5197 1.44945   2
   0   4  13 51.9694 1.87625   5
   0   4  13 47.8633 1.40031   1
   0   4  14 57.5033 1.56285   2
   0   4  14 64.5055 2.16951   5
   0   4  15 5.41716 0.90958   5
   0   4  16 1.60549 0.86254   5
   0   4  17 17.5931 1.26370   5
   0   4  18 2.53880 0.93166   5
   0   4  19 1.07691 0.88907   5
   0  -4 -19 0.10642 1.39259   7
   0   4  20-0.45066 0.90908   5
   0  -4 -20-0.67556 1.53319   7
   0   5 -16 0.43226 1.32156   3
   0   5 -15 2.29088 1.37626   3
   0   5 -15 0.57498 1.35811   4
   0   5 -14 2.68136 1.33014   8
   0   5 -14 5.27214 1.41737   3
   0   5 -14 3.14450 1.44890   4
   0   5 -13 41.2796 2.36179   4
   0   5 -13 35.9799 1.53265   5
   0   5 -13 39.6937 2.27133   8
   0   5 -13 39.9689 2.25384   3
   0   5 -12 29.4304 1.98086   4
   0   5 -12 32.5796 1.94853   3
   0   5 -12 28.0656 1.32436   5
   0   5 -12 30.4636 1.92781   8
   0   5 -11 2.44035 0.64441   5
   0   5 -11 1.68647 1.07930   4
   0   5 -11 2.19829 0.42003   2
   0   5 -11 1.71701 1.03679   3
   0   5 -11 2.42965 0.41260   1
   0   5 -11 2.36766 1.05890   8
   0   5 -10 0.08023 0.59949   5
   0   5 -10 0.16524 0.98253   4
   0   5 -10 0.16731 0.41848   1
   0   5 -10 0.97237 0.95438   3
   0   5 -10-0.13468 0.46859   2
   0   5 -10-0.23014 0.93389   8
   0   5  -9 3.00671 0.66016   5
   0   5  -9 2.90234 1.08496   4
   0   5  -9 4.22863 1.02859   8
   0   5  -9 4.01232 1.00072   3
   0   5  -9 2.50813 0.51265   1
   0   5  -9 3.11479 0.55872   2
   0   5  -8 79.8682 2.35306   2
   0   5  -8 85.1214 2.90993   8
   0   5  -8 82.5359 2.95013   3
   0   5  -8 81.3463 2.93272   4
   0   5  -8 82.7546 2.50873   5
   0   5  -8 85.8937 2.38842   1
   0   5  -7 136.874 3.63744   2
   0   5  -7 138.201 4.09696   8
   0   5  -7 136.100 4.11716   3
   0   5  -7 141.960 3.74401   5
   0   5  -7 138.329 3.63580   1
   0   5  -6 45.0652 1.52999   2
   0   5  -6 45.7252 1.84693   8
   0   5  -6 45.6356 1.86941   3
   0   5  -6 44.9860 1.52035   1
   0   5  -6 43.7045 1.56809   5
   0   5  -5 29.8768 1.45742   8
   0   5  -5 31.2345 1.22526   5
   0   5  -5 30.0327 1.19046   2
   0   5  -5 29.9234 1.18860   1
   0   5  -4 50.6306 1.87801   8
   0   5  -4 51.1742 1.66838   2
   0   5  -4 50.1805 1.67073   1
   0   5  -3 21.0834 1.13049   8
   0   5  -3 20.3614 0.99754   2
   0   5  -3 21.1608 1.00221   1
   0   5  -2 1.41296 0.62893   8
   0   5  -2 0.88163 0.58756   2
   0   5  -2 0.86318 0.58255   1
   0   5  -1 9.19028 0.75321   8
   0  -5   1 8.52308 0.85321   8
   0   5  -1 8.64381 0.75141   1
   0   5  -1 7.63282 0.76451   2
   0  -5   0 0.07333 0.61741   8
   0   5   0 0.23777 0.62915   2
   0   5   0 0.03483 0.59962   1
   0   5   1 99.5907 2.89973   2
   0   5   1 109.225 2.94223   1
   0  -5  -1 105.212 2.94096   8
   0  -5  -2 161.255 4.16805   1
   0  -5  -2 151.675 4.06552   6
   0  -5  -2 167.385 4.17105   8
   0  -5  -3 212.306 5.26865   6
   0  -5  -3 214.494 5.38723   1
   0   5   3 213.753 5.38816   2
   0  -5  -4 5.63122 0.62191   6
   0  -5  -4 5.28640 0.70620   1
   0  -5  -5 0.48284 0.36268   7
   0   5   6 1.44158 0.62855   2
   0  -5  -6 2.03753 0.45158   7
   0   5   6 2.48526 0.61842   1
   0   5   7 105.768 2.90950   2
   0   5   7 103.146 2.88276   1
   0  -5  -7 101.663 2.77088   7
   0   5   8 479.209 11.4250   2
   0   5   8 481.437 11.1396   3
   0   5   8 473.010 11.5028   4
   0   5   8 486.433 11.4154   1
   0   5   9 0.78075 0.56833   2
   0   5   9 0.30563 0.40267   3
   0   5   9 0.85726 0.71886   4
   0   5   9 0.75557 0.54266   1
   0   5  10 0.53742 0.56181   2
   0   5  10 1.14173 0.44426   3
   0   5  10 1.10807 0.73207   4
   0   5  10 0.41442 0.52018   1
   0   5  11 2.61426 0.61040   2
   0   5  11 2.36018 0.84342   4
   0   5  11 2.79504 0.57469   1
   0   5  11 3.19118 0.55611   3
   0   5  12 1.36922 0.85449   4
   0   5  12 2.40954 0.58714   2
   0   5  12 0.79609 0.52556   1
   0   5  12 2.26368 0.57866   3
   0   5  13 6.06981 1.13382   4
   0   5  13 5.54815 0.62716   1
   0   5  13 5.95994 0.68063   2
   0   5  14 68.8616 2.42476   5
   0   5  14 69.5187 2.04706   2
   0   5  14 69.5752 1.98916   1
   0   5  15 24.7502 1.42405   5
   0   5  15 23.5647 0.96027   2
   0   5  15 22.0300 0.86304   1
   0   5  16 2.87814 0.91915   5
   0   5  16 2.21129 0.36438   2
   0   5  17 25.3834 1.48627   5
   0   5  18 8.42876 1.12672   5
   0  -5 -18 9.21568 1.52557   7
   0   5  19-0.67731 0.91693   5
   0  -5 -19 1.02277 1.36703   7
   0   5  20 3.69379 1.02299   5
   0  -5 -20 0.75826 1.46273   7
   0   6 -15-1.27979 1.49941   6
   0   6 -15-1.21609 1.33996   3
   0   6 -14 0.21247 1.24828   3
   0   6 -14 1.23591 1.35214   4
   0   6 -13 1.53007 1.24910   3
   0   6 -13 1.44248 1.34405   8
   0   6 -13 4.09272 0.82024   5
   0   6 -13 2.53133 1.40050   4
   0   6 -12 19.8363 1.73882   4
   0   6 -12 17.4397 0.69041   2
   0   6 -12 20.7758 1.70220   3
   0   6 -12 18.7976 1.12849   5
   0   6 -12 17.9358 1.73401   8
   0   6 -11 3.56475 0.56785   2
   0   6 -11 4.09642 1.19948   4
   0   6 -11 4.35023 0.73887   5
   0   6 -11 4.44939 1.20157   3
   0   6 -11 3.56034 1.19422   8
   0   6 -11 3.74979 0.53748   1
   0   6 -10 8.69676 0.72058   2
   0   6 -10 8.26566 1.26431   4
   0   6 -10 8.21986 0.81810   5
   0   6 -10 7.45916 1.18160   3
   0   6 -10 9.35429 1.25722   8
   0   6 -10 8.29919 0.69187   1
   0   6  -9 0.96321 0.58424   2
   0   6  -9 1.27958 0.62310   5
   0   6  -9 1.53513 0.94512   4
   0   6  -9 2.30877 0.95252   3
   0   6  -9 0.92951 0.96892   8
   0   6  -9 1.48428 0.54482   1
   0   6  -8 0.29472 0.53808   1
   0   6  -8 0.37316 0.94526   4
   0   6  -8 0.28775 0.58377   2
   0   6  -8 1.69766 0.90232   3
   0   6  -8 0.94577 0.93112   8
   0   6  -8 1.17373 0.60072   5
   0   6  -7 152.126 4.09725   5
   0   6  -7 148.746 4.00694   2
   0   6  -7 146.923 4.00727   1
   0   6  -7 154.869 4.49708   8
   0   6  -7 147.870 4.53503   3
   0   6  -6 91.6560 2.72587   5
   0   6  -6 90.9270 2.68073   2
   0   6  -6 92.1214 3.06340   3
   0   6  -6 89.4490 3.04195   8
   0   6  -6 90.9321 2.67935   1
   0   6  -5 4.44338 0.64622   2
   0   6  -5 5.35632 0.66577   5
   0   6  -5 3.15138 0.66396   3
   0   6  -5 5.19756 0.88248   8
   0   6  -5 5.03028 0.65609   1
   0   6  -4 2.06300 0.76385   8
   0   6  -4 0.80505 0.56162   2
   0   6  -4 1.14710 0.57257   1
   0   6  -3 48.4002 1.85858   8
   0   6  -3 47.2736 1.71390   2
   0   6  -3 50.1209 1.75956   1
   0   6  -2 12.0821 0.92029   2
   0   6  -2 13.3115 0.92100   1
   0  -6   1 24.1336 1.27800   8
   0   6  -1 24.3775 1.20669   2
   0   6  -1 25.1365 1.20479   1
   0  -6   0 192.586 4.98513   8
   0   6   0 182.049 4.92733   1
   0   6   0 191.289 4.90794   2
   0  -6  -1 3.91467 0.76885   8
   0   6   1 4.52652 0.75197   2
   0   6   1 3.75622 0.71536   1
   0   6   2 35.7613 1.48452   2
   0  -6  -2 38.1206 1.50801   1
   0  -6  -2 36.5039 1.42257   6
   0  -6  -2 36.7030 1.48725   8
   0   6   3 418.757 9.95078   2
   0  -6  -3 407.246 9.94022   1
   0  -6  -3 411.607 9.82236   6
   0  -6  -3 404.507 9.95256   8
   0  -6  -4 53.2831 1.71968   6
   0  -6  -4 52.7905 1.85966   1
   0  -6  -5 33.9008 1.27655   6
   0   6   6 62.8959 2.09737   2
   0   6   6 64.6175 2.08010   1
   0  -6  -6 62.6441 1.71874   7
   0   6   7 133.339 3.62551   2
   0   6   7 132.365 3.60902   1
   0  -6  -7 128.479 3.32804   7
   0   6   8 406.149 9.92711   2
   0  -6  -8 413.191 9.74170   7
   0   6   8 407.652 9.91492   1
   0   6   9 155.783 4.19022   1
   0   6   9 158.305 4.25947   4
   0   6   9 157.378 3.84228   3
   0   6   9 153.709 4.20606   2
   0  -6  -9 156.499 4.11359   7
   0   6  10 2.48487 0.81199   4
   0   6  10 2.57007 0.45704   3
   0   6  10 2.97285 0.69202   2
   0  -6 -10 3.50829 0.67361   7
   0   6  10 2.95459 0.62417   1
   0   6  11 9.30225 0.62988   3
   0   6  11 10.4039 1.03285   4
   0   6  11 9.11050 0.84286   2
   0   6  11 9.66221 0.80503   1
   0   6  12 2.00473 0.66490   2
   0   6  12-0.24154 0.87647   4
   0   6  12 1.92108 0.51799   3
   0   6  12 0.81776 0.56540   1
   0   6  13 9.35817 0.72076   3
   0   6  13 10.3669 1.20056   4
   0   6  13 8.79166 0.83124   2
   0   6  13 8.68193 0.79141   1
   0   6  14 6.83441 0.75160   1
   0   6  14 6.09170 0.79160   2
   0   6  14 5.41860 1.19569   4
   0   6  15 30.7884 1.27532   2
   0   6  15 30.9388 1.62531   5
   0   6  15 29.2739 1.83435   4
   0   6  15 26.8846 1.18074   1
   0  -6 -15 27.0042 1.70165   7
   0   6  16 0.11261 0.60523   2
   0   6  16 0.17275 0.53054   1
   0  -6 -16-0.63326 1.06996   7
   0   6  16 0.35157 0.92466   5
   0  -6 -17 17.1059 1.57908   7
   0   6  17 17.6959 0.85452   2
   0   6  17 19.9863 1.42023   5
   0   6  18 18.9044 1.43715   5
   0  -6 -18 19.4606 1.75609   7
   0   6  19-0.12211 1.04885   5
   0  -6 -19 2.44265 1.36411   7
   0   6  20 1.16412 1.06028   5
   0  -6 -20 2.59289 1.44334   7
   0   7 -14 1.52145 1.41634   6
   0   7 -14-0.56385 1.32173   3
   0   7 -13 0.90239 0.76528   5
   0   7 -13-0.32857 1.35150   4
   0   7 -13 2.30745 1.33391   6
   0   7 -13-0.65202 1.23873   3
   0   7 -12 0.87299 0.53659   2
   0   7 -12-0.04690 0.73105   5
   0   7 -12 0.10334 1.25803   4
   0   7 -12 0.07770 0.52542   1
   0   7 -12 1.14808 1.18037   3
   0   7 -12 0.20111 1.21008   6
   0   7 -12 0.58146 1.25291   8
   0   7 -11 1.21013 0.72524   5
   0   7 -11 1.26603 1.14473   4
   0   7 -11 0.64695 1.18563   8
   0   7 -11 0.79578 1.09836   3
   0   7 -11 2.29377 0.61479   2
   0   7 -11 1.45996 0.59898   1
   0   7 -10 2.69936 0.72960   5
   0   7 -10 3.20329 1.07388   4
   0   7 -10 2.90066 1.11898   8
   0   7 -10 0.28396 1.01648   3
   0   7 -10 2.14331 0.64014   2
   0   7 -10 2.19578 0.63109   1
   0   7  -9 24.3178 1.20182   2
   0   7  -9 22.4784 1.69141   3
   0   7  -9 27.4626 1.75600   4
   0   7  -9 21.4410 1.24567   5
   0   7  -9 24.8472 1.19540   1
   0   7  -9 24.0386 1.65511   8
   0   7  -8 10.3303 0.90567   2
   0   7  -8 10.9342 1.25256   4
   0   7  -8 10.2821 0.92212   5
   0   7  -8 11.6738 1.29015   3
   0   7  -8 11.2291 0.89753   1
   0   7  -8 11.8610 1.33047   8
   0   7  -7 32.0492 1.76502   3
   0   7  -7 29.8447 1.40574   2
   0   7  -7 34.2538 1.45483   1
   0   7  -7 33.4158 1.48150   5
   0   7  -7 32.1061 1.80232   8
   0   7  -6 127.341 3.96473   3
   0   7  -6 127.084 3.58906   2
   0   7  -6 125.712 3.58002   1
   0   7  -6 126.641 3.95147   8
   0   7  -6 122.184 3.58946   5
   0   7  -5 31.7653 1.42143   5
   0   7  -5 32.2365 1.41603   1
   0   7  -5 33.4681 1.42795   2
   0   7  -5 30.7450 1.60987   3
   0   7  -5 30.7817 1.60315   6
   0   7  -5 30.7837 1.64332   8
   0   7  -4 52.7258 1.91678   1
   0   7  -4 49.0274 2.03699   3
   0   7  -4 50.5624 2.06256   8
   0   7  -4 51.8638 2.08645   6
   0   7  -4 54.7779 1.91909   2
   0   7  -3 69.4187 2.43423   8
   0   7  -3 69.1256 2.30426   2
   0   7  -3 68.8806 2.29845   1
   0   7  -2 27.6369 1.38905   8
   0   7  -2 29.3900 1.38474   2
   0   7  -2 27.8805 1.36184   1
   0   7  -1 1.43331 0.77864   2
   0   7  -1 1.06751 0.73329   1
   0  -7   0 5.89261 0.86377   8
   0   7   0 7.10651 0.89442   2
   0   7   0 6.31149 0.82934   1
   0   7   1 20.2177 1.18518   1
   0   7   1 18.7985 1.18368   2
   0  -7  -1 20.4365 1.18282   8
   0  -7  -2-0.47993 0.73756   8
   0   7   2 0.14318 0.70450   2
   0  -7  -3 42.2555 1.67614   8
   0   7   3 40.9977 1.70055   2
   0  -7  -3 42.4369 1.60507   6
   0  -7  -4 38.7516 1.63005   8
   0  -7  -4 36.3012 1.46602   6
   0  -7  -5 20.9072 1.05794   6
   0  -7  -6 62.1132 1.96342   6
   0  -7  -7 3.74122 0.46715   7
   0   7   7 2.53912 0.61836   1
   0   7   7 2.21450 0.79811   2
   0  -7  -8 288.323 7.08787   7
   0   7   8 303.096 7.46695   1
   0   7   8 301.421 7.47958   2
   0   7   9 346.504 8.54749   4
   0   7   9 352.340 8.60953   2
   0  -7  -9 340.306 8.33039   7
   0   7   9 346.333 8.58542   1
   0   7  10 242.045 6.18545   1
   0   7  10 231.909 5.70763   3
   0   7  10 248.341 6.22726   4
   0   7  10 243.983 6.19160   2
   0  -7 -10 237.980 6.02021   7
   0   7  11 13.1122 0.94185   1
   0   7  11 11.4970 1.09775   4
   0   7  11 12.8797 0.67307   3
   0   7  11 15.7407 1.08140   2
   0  -7 -11 13.8820 0.93327   7
   0   7  12-0.23479 0.73800   2
   0   7  12 0.51638 0.44846   3
   0   7  12 0.05911 0.82941   4
   0   7  12-0.40319 0.57917   1
   0   7  13 1.03534 0.91612   4
   0   7  13 1.16494 0.50678   3
   0   7  13 1.09938 0.72129   2
   0   7  13 1.04908 0.63456   1
   0  -7 -13 0.72961 0.78385   7
   0  -7 -14 13.7986 1.23359   7
   0   7  14 15.1162 1.08913   2
   0   7  14 13.0527 1.36855   4
   0   7  14 15.1752 0.98973   1
   0  -7 -15 44.0261 2.06045   7
   0   7  15 44.6524 1.73392   2
   0   7  15 43.9041 2.19645   4
   0   7  15 45.3776 1.67818   1
   0   7  16 7.40095 1.34982   4
   0  -7 -16 7.77755 1.18852   7
   0   7  16 6.86573 1.11137   5
   0   7  16 6.98550 0.88828   2
   0   7  16 6.02638 0.77457   1
   0  -7 -17 5.91198 1.23041   7
   0   7  17 4.38592 1.07606   5
   0   7  17 3.76151 0.69437   1
   0   7  17 4.21145 0.77174   2
   0  -7 -18 17.1828 1.65215   7
   0   7  18 14.9906 0.94228   2
   0   7  18 17.4418 1.47114   5
   0  -7 -19 3.54438 1.31660   7
   0   7  19 1.76173 0.44840   2
   0   7  19 4.81990 1.18982   5
   0   7  20-0.66042 1.15885   5
   0  -7 -20 0.19837 1.32574   7
   0  -7 -21 9.85479 1.79598   7
   0   8 -13 0.77691 1.35442   6
   0   8 -13 1.61442 1.30435   3
   0   8 -13 0.90727 1.39960   4
   0   8 -12 3.14295 0.84907   5
   0   8 -12 4.51256 1.36515   4
   0   8 -12 1.38905 1.30839   6
   0   8 -12 2.66658 1.29752   3
   0   8 -11 1.13806 0.66717   2
   0   8 -11 0.31569 0.78393   5
   0   8 -11 1.93113 1.22313   4
   0   8 -11-0.43722 0.64412   1
   0   8 -11 1.80685 1.18279   3
   0   8 -11 0.30763 1.17192   6
   0   8 -11-1.28001 1.27557   8
   0   8 -10 0.29871 0.67710   2
   0   8 -10 0.42837 0.71439   5
   0   8 -10 1.63096 1.09359   4
   0   8 -10-1.07989 1.17865   6
   0   8 -10 0.20305 1.07281   3
   0   8 -10 0.09408 1.15310   8
   0   8 -10 0.79661 0.65537   1
   0   8  -9 12.1819 1.43177   6
   0   8  -9 14.2673 1.06608   5
   0   8  -9 13.2158 1.00726   2
   0   8  -9 17.9930 1.54135   3
   0   8  -9 13.0200 1.41182   4
   0   8  -9 12.0715 0.98737   1
   0   8  -9 10.6707 1.43104   8
   0   8  -8 2.49171 0.77746   5
   0   8  -8 4.00797 0.79186   1
   0   8  -8 7.29157 1.18786   4
   0   8  -8 5.09080 1.08258   3
   0   8  -8 2.98839 1.08761   8
   0   8  -8 5.97271 1.22188   6
   0   8  -8 3.96347 0.78716   2
   0   8  -7 0.21746 0.70017   5
   0   8  -7 0.82273 0.68745   1
   0   8  -7 1.21905 0.72628   2
   0   8  -7 0.60276 0.89612   3
   0   8  -7 0.59291 0.99286   6
   0   8  -7 0.48790 0.97867   8
   0   8  -6 61.4528 2.28246   5
   0   8  -6 65.6723 2.63846   3
   0   8  -6 65.1818 2.28469   2
   0   8  -6 67.1860 2.68864   6
   0   8  -6 63.0967 2.27705   1
   0   8  -6 61.3637 2.58082   8
   0   8  -5 68.8865 2.42602   5
   0   8  -5 73.8445 2.48171   1
   0   8  -5 71.0661 2.72087   3
   0   8  -5 69.8557 2.70149   8
   0   8  -5 73.3165 2.73805   6
   0   8  -5 72.8469 2.45523   2
   0   8  -4 2.24886 0.79033   2
   0   8  -4 2.07326 0.84048   8
   0   8  -4 2.12711 0.78474   1
   0   8  -4 1.28956 0.73262   6
   0   8  -3 61.9404 2.26127   2
   0   8  -3 66.3904 2.44804   8
   0   8  -3 64.9762 2.29886   1
   0   8  -3 61.3680 2.40955   6
   0   8  -2 53.8636 2.09206   2
   0   8  -2 54.4532 2.17078   8
   0   8  -2 59.6017 2.13585   1
   0   8  -2 54.2654 2.16262   6
   0   8  -1 4.48362 0.80338   8
   0   8  -1 5.39307 0.87575   1
   0   8  -1 4.58007 0.89128   2
   0   8   0 27.1284 1.43614   1
   0   8   0 29.5250 1.48171   2
   0  -8   0 24.4486 1.44352   8
   0   8   1 16.9471 1.18509   1
   0  -8  -1 15.3793 1.18498   8
   0   8   1 15.1609 1.13377   2
   0  -8  -2 9.64180 1.01069   8
   0   8   2 8.26215 0.96967   2
   0   8   3 1.31179 0.79582   2
   0  -8  -3 0.81979 0.74457   8
   0  -8  -4 51.4614 1.95119   8
   0   8   4 44.7373 1.93488   2
   0  -8  -4 50.1796 1.83646   6
   0  -8  -5 29.5562 1.47877   8
   0  -8  -5 29.2131 1.32204   6
   0  -8  -6 126.733 3.51586   6
   0   8   7 30.8997 1.51600   2
   0  -8  -7 31.2880 1.33761   6
   0   8   8 170.571 4.87600   2
   0  -8  -8 183.005 4.67119   6
   0   8   9 384.223 9.35620   2
   0  -8  -9 365.971 8.87216   7
   0  -8 -10 231.520 5.80052   7
   0   8  10 231.905 6.15205   2
   0   8  10 231.571 6.05099   4
   0   8  11 7.30558 0.97946   2
   0  -8 -11 6.46329 0.76904   7
   0   8  11 8.04547 0.56552   3
   0   8  11 7.02982 0.96553   4
   0   8  12-0.37993 0.80366   2
   0   8  12 0.13456 0.42342   3
   0   8  12-0.29306 0.85302   4
   0   8  13 2.24854 0.86544   2
   0   8  13 1.91738 0.48525   3
   0   8  13 2.66581 0.95255   4
   0   8  14 35.2122 1.84742   4
   0   8  14 31.5013 1.14121   3
   0   8  14 33.8056 1.63629   2
   0  -8 -14 33.2698 1.63664   7
   0   8  15 2.91648 1.13817   4
   0   8  15 3.89074 0.96223   2
   0  -8 -15 2.50414 0.97077   7
   0   8  16 12.6229 1.46277   4
   0  -8 -16 11.6830 1.28507   7
   0   8  16 12.9430 1.13679   2
   0  -8 -17 1.52991 1.09480   7
   0   8  17 2.05503 0.86033   2
   0   8  17 3.69518 1.15540   5
   0   8  18 18.4586 1.20287   2
   0   8  18 22.3405 1.64892   5
   0   8  18 19.1785 1.09674   1
   0  -8 -18 20.7957 1.69713   7
   0   8  19 2.95422 0.80127   2
   0  -8 -19 2.91604 1.31849   7
   0   8  19 3.76083 0.72310   1
   0   8  19 2.56369 1.21977   5
   0   8  20 1.21337 1.20488   5
   0  -8 -20 0.56435 1.31551   7
   0   8  21 7.58621 1.38647   5
   0  -8 -21 9.17185 1.72829   7
   0   9 -12 8.30905 1.59731   6
   0   9 -12 6.12828 1.56936   4
   0   9 -11 1.30991 0.79465   5
   0   9 -11 1.26945 1.21583   4
   0   9 -11 4.05019 1.38681   6
   0   9 -11 1.92193 1.27575   3
   0   9 -11 1.55685 0.70376   1
   0   9 -10 1.75331 0.78321   2
   0   9 -10 0.69770 0.79187   5
   0   9 -10 1.10277 1.16930   4
   0   9 -10 0.73623 1.18640   6
   0   9 -10 0.32597 1.17915   3
   0   9 -10-0.59964 1.20838   8
   0   9 -10 0.40351 0.73189   1
   0   9  -9 1.30867 1.15186   6
   0   9  -9 1.88364 0.82375   5
   0   9  -9 3.91237 0.81395   2
   0   9  -9 4.71286 1.25875   4
   0   9  -9 1.13552 1.04161   3
   0   9  -9 2.69962 0.79906   1
   0   9  -9 1.81727 1.18420   8
   0   9  -8 3.82071 0.88546   5
   0   9  -8 2.48613 0.80552   1
   0   9  -8 1.59094 1.03325   4
   0   9  -8 3.12944 1.07265   3
   0   9  -8 3.38469 1.20141   8
   0   9  -8 4.04391 1.17960   6
   0   9  -8 3.75519 0.86127   2
   0   9  -7 0.60053 0.72957   5
   0   9  -7 0.93113 0.77061   1
   0   9  -7 1.37009 0.83759   2
   0   9  -7 1.48607 1.01374   3
   0   9  -7-0.91891 1.03382   6
   0   9  -7 0.87331 1.04366   8
   0   9  -6 31.7138 1.61526   5
   0   9  -6 28.6054 1.87564   3
   0   9  -6 30.5688 1.86596   8
   0   9  -6 28.9759 1.84599   6
   0   9  -6 32.2334 1.60965   1
   0   9  -6 33.5846 1.63197   2
   0   9  -5 55.7263 2.23415   2
   0   9  -5 58.2503 2.49269   6
   0   9  -5 58.0806 2.25046   5
   0   9  -5 62.2699 2.53066   8
   0   9  -5 58.6692 2.25075   1
   0   9  -4 9.18790 1.17105   8
   0   9  -4 11.0974 1.11284   2
   0   9  -4 11.8795 1.24320   6
   0   9  -4 12.6574 1.13640   1
   0   9  -3 24.9297 1.49903   2
   0   9  -3 25.7859 1.55705   8
   0   9  -3 24.5961 1.45684   1
   0   9  -3 26.0546 1.59622   6
   0   9  -2 9.77691 1.07225   2
   0   9  -2 8.60407 1.03638   1
   0   9  -2 9.97859 1.07516   8
   0   9  -1 0.67394 0.87746   2
   0   9  -1 1.00183 0.71865   8
   0   9  -1 0.50151 0.85534   1
   0   9   0 42.0551 1.93557   1
   0  -9   0 43.3101 1.97608   8
   0   9   0 45.5278 1.92774   8
   0   9   0 44.2087 1.93971   2
   0   9   1 1.16983 0.86995   2
   0  -9  -1 2.52246 0.85944   8
   0   9   1 2.44569 0.84132   1
   0   9   1 2.74806 0.75333   8
   0   9   2 82.9041 2.75498   2
   0  -9  -2 74.9606 2.72395   8
   0   9   2 77.1735 2.69460   1
   0   9   2 77.9126 2.63722   6
   0  -9  -3 14.3480 1.17341   8
   0   9   3 12.0260 1.15294   2
   0  -9  -4 41.1314 1.71708   6
   0  -9  -4 41.2640 1.83534   8
   0   9   4 37.6425 1.82037   2
   0  -9  -5 41.3745 1.84047   8
   0  -9  -5 38.4546 1.64834   6
   0  -9  -6 0.30657 0.83183   8
   0  -9  -6-0.18401 0.72989   6
   0   9   7 62.3260 2.30710   1
   0   9   7 58.1502 2.32632   2
   0  -9  -7 59.3192 2.07358   6
   0   9   8 19.7139 1.27928   1
   0   9   8 18.1752 1.35807   2
   0  -9  -8 18.5884 1.12250   6
   0   9   9 219.212 5.97207   1
   0   9   9 216.921 5.97852   2
   0  -9  -9 220.299 5.66195   6
   0   9  10 403.253 9.77411   1
   0   9  10 391.515 9.76903   2
   0  -9 -10 376.510 9.22151   7
   0   9  11 92.7965 3.00898   4
   0  -9 -11 91.3198 2.71535   7
   0   9  11 93.9053 3.08049   1
   0   9  11 96.9345 3.14437   2
   0   9  12 1.04748 0.88723   4
   0  -9 -12 3.24299 0.69782   7
   0   9  12 3.37621 1.02042   2
   0   9  12 2.66359 0.48495   3
   0   9  12 2.32744 0.83085   1
   0   9  13 0.06079 0.90442   2
   0   9  13 0.54208 0.45651   3
   0   9  13 1.25981 0.95840   4
   0   9  13 1.46629 0.78706   1
   0   9  14 0.13539 1.02416   4
   0  -9 -14 0.90952 0.79022   7
   0   9  14 0.17949 0.94454   2
   0   9  14 0.80465 0.80283   1
   0   9  14 1.97311 0.47530   3
   0   9  15 15.4426 1.45288   4
   0  -9 -15 11.6379 1.18249   7
   0   9  15 11.3952 1.21101   2
   0   9  15 13.7060 1.12637   1
   0  -9 -16 0.26321 0.97742   7
   0   9  16 0.90102 0.94151   2
   0   9  16 0.86866 0.82117   1
   0   9  16-0.15764 1.13796   4
   0  -9 -17 2.51538 1.09145   7
   0   9  17 1.88024 0.94626   2
   0   9  17 2.71716 0.82604   1
   0   9  17 2.36157 1.26913   4
   0   9  18 17.4916 1.20783   1
   0   9  18 16.8154 1.28654   2
   0  -9 -18 21.2634 1.65054   7
   0   9  19 6.25397 1.39206   5
   0   9  19 8.70569 1.06346   2
   0  -9 -19 6.62270 1.41505   7
   0  -9 -20 1.61253 1.39071   7
   0   9  20 1.23854 0.69223   1
   0   9  20 0.76572 1.24263   5
   0  -9 -21 8.56905 1.65352   7
   0   9  21 6.72458 1.42695   5
   0  -9 -22 10.1647 1.81704   7
   0  10 -11 11.5250 1.72110   4
   0  10 -10-0.12542 0.82374   5
   0  10 -10-0.10423 1.14068   4
   0  10 -10 1.01216 1.30177   6
   0  10 -10-0.11535 1.25525   3
   0  10 -10 0.16893 0.80899   1
   0  10  -9 0.75750 1.19435   6
   0  10  -9 0.87106 0.84654   2
   0  10  -9 1.28074 1.13752   4
   0  10  -9 0.82770 0.84133   5
   0  10  -9 0.88166 1.16102   3
   0  10  -9-1.22068 1.26909   8
   0  10  -9-0.18025 0.84610   1
   0  10  -8 2.49201 1.18797   6
   0  10  -8 3.32033 0.89314   5
   0  10  -8 2.26593 0.93744   2
   0  10  -8 2.31998 1.13625   4
   0  10  -8 3.03813 1.16081   3
   0  10  -8 2.39215 0.89123   1
   0  10  -8 1.27072 1.18857   8
   0  10  -7 2.75906 0.88169   5
   0  10  -7 2.46312 0.93005   1
   0  10  -7 2.59638 0.93376   2
   0  10  -7 3.09122 1.14700   3
   0  10  -7 1.89099 1.07848   6
   0  10  -7 3.09814 1.20782   8
   0  10  -6 26.4314 1.57325   5
   0  10  -6 27.3354 1.89024   3
   0  10  -6 24.6813 1.83155   8
   0  10  -6 28.0634 1.85157   6
   0  10  -6 30.6057 1.64520   1
   0  10  -6 25.9459 1.58145   2
   0  10  -5 35.9729 1.85617   2
   0  10  -5 35.9932 1.81764   5
   0  10  -5 38.3144 2.11777   6
   0  10  -5 38.8717 1.87700   1
   0  10  -5 40.9502 2.13524   8
   0  10  -4 46.9461 2.10786   2
   0  10  -4 48.4553 2.12013   1
   0  10  -4 42.7347 2.22823   6
   0  10  -4 47.0080 2.26594   8
   0  10  -3 1.88673 1.01754   2
   0  10  -3 2.63509 1.04648   6
   0  10  -3 3.35884 0.99594   1
   0  10  -3 1.83885 1.00110   8
   0  10  -2 48.1881 2.21585   3
   0  10  -2 47.3478 2.19766   8
   0  10  -2 49.1403 2.16876   1
   0  10  -2 50.1150 2.15092   2
   0  10  -1 13.0111 1.28241   2
   0  10  -1 11.9512 1.21002   8
   0  10  -1 12.7952 1.26327   1
   0  10   0 37.2760 1.91160   1
   0 -10   0 42.5790 2.08185   8
   0  10   0 41.7240 1.97348   8
   0  10   0 43.1559 2.01215   2
   0  10   1 27.3543 1.62694   2
   0 -10  -1 29.1605 1.69094   8
   0  10   1 29.0644 1.63416   1
   0  10   1 26.0644 1.57222   6
   0  10   2 13.9652 1.26237   2
   0 -10  -2 9.66696 1.21489   8
   0  10   2 12.0219 1.21222   1
   0  10   2 13.6264 1.16023   6
   0  10   3 37.1256 1.79326   1
   0 -10  -3 39.7095 1.88374   8
   0  10   3 36.6197 1.87581   2
   0 -10  -4 0.95543 0.93605   8
   0  10   4-0.06972 0.75004   1
   0  10   4 0.20585 0.95958   2
   0 -10  -5 8.96803 1.09501   8
   0  10   5 9.19025 1.06413   1
   0  10   5 11.2505 1.19258   2
   0 -10  -5 8.02642 0.98429   6
   0 -10  -6 8.93890 0.98718   6
   0 -10  -6 8.85575 1.11783   8
   0 -10  -7 67.9482 2.34611   6
   0 -10  -7 67.1937 2.57815   8
   0 -10  -8 6.74898 0.90869   6
   0  10   8 5.60573 0.96291   1
   0  10   8 6.18704 1.07767   2
   0 -10  -9 84.3501 2.67206   6
   0  10   9 81.1172 2.93998   1
   0  10   9 77.5017 2.93372   2
   0  10  10 223.292 6.23831   1
   0 -10 -10 224.776 5.91196   6
   0  10  10 231.964 6.29749   2
   0  10  11 97.4605 3.30295   1
   0  10  11 100.463 3.34012   2
   0 -10 -11 96.0540 2.98796   6
   0  10  12 0.57836 0.89030   4
   0  10  12 1.71215 1.03288   2
   0  10  12 0.06695 0.87108   1
   0 -10 -12 1.27018 0.66450   7
   0  10  13 3.75711 1.00501   4
   0  10  13 2.32211 0.46690   3
   0  10  13 4.49409 1.09393   2
   0  10  13 2.37616 0.86449   1
   0 -10 -13 3.78995 0.74695   7
   0  10  14 1.21327 1.07568   2
   0  10  14 1.37526 0.43550   3
   0  10  14 0.46919 0.98071   4
   0  10  14 2.91782 0.90893   1
   0  10  15 19.8384 1.56253   4
   0  10  15 21.1377 1.50558   2
   0 -10 -15 20.4103 1.33851   7
   0  10  15 17.3482 1.37728   1
   0 -10 -16 1.33492 0.90339   7
   0  10  16 1.16287 1.04883   2
   0  10  16 1.74620 0.91129   1
   0  10  16 2.78157 1.22482   4
   0 -10 -17 0.60043 0.98031   7
   0  10  17 0.71912 0.85682   1
   0  10  17 0.37175 1.01051   2
   0  10  17 1.23975 1.22390   4
   0 -10 -18 7.19263 1.25309   7
   0  10  18 7.05947 1.05183   1
   0  10  18 7.48055 1.16230   2
   0  10  18 7.56371 1.48482   4
   0  10  19 2.93315 1.07434   2
   0 -10 -19 5.96800 1.32373   7
   0  10  19 3.75201 0.96465   1
   0 -10 -20 0.50539 1.29678   7
   0  10  20 3.19307 1.37249   5
   0  10  20 1.43428 0.83200   1
   0  10  21 1.47292 1.36479   5
   0 -10 -21 0.26905 1.37240   7
   0 -10 -22 10.7371 1.87863   7
   0  11 -10 0.64860 1.31604   4
   0  11  -9 1.09611 0.89828   5
   0  11  -9-0.41059 1.21203   4
   0  11  -9 0.31904 0.91532   2
   0  11  -9 2.29937 1.31737   6
   0  11  -9 1.05433 1.26761   3
   0  11  -9 0.52751 0.91424   1
   0  11  -8-0.07040 0.84916   5
   0  11  -8-0.53569 0.97451   2
   0  11  -8-0.09717 1.14720   4
   0  11  -8-0.27620 0.97395   1
   0  11  -8 0.22139 1.19768   6
   0  11  -8 1.34121 1.17022   3
   0  11  -7 0.78443 0.94228   5
   0  11  -7-0.55584 0.97670   2
   0  11  -7 0.64013 0.97732   1
   0  11  -7 0.90278 1.15819   8
   0  11  -7 1.27775 1.19139   6
   0  11  -7-0.53246 1.13547   3
   0  11  -6 0.71260 0.96340   2
   0  11  -6-0.19403 1.18656   8
   0  11  -6 1.52075 1.01112   1
   0  11  -6 2.04548 1.11312   6
   0  11  -6 0.43278 0.90979   5
   0  11  -5 22.3649 1.54644   5
   0  11  -5 22.8511 1.78166   8
   0  11  -5 23.7303 1.85366   6
   0  11  -5 20.6696 1.58603   1
   0  11  -5 22.3458 1.61545   2
   0  11  -4 20.1866 1.63974   8
   0  11  -4 19.3106 1.50768   1
   0  11  -4 18.0450 1.64654   6
   0  11  -4 18.0515 1.54018   2
   0  11  -3 8.41673 1.28318   3
   0  11  -3 8.09796 1.25382   2
   0  11  -3 10.0821 1.30802   8
   0  11  -3 10.7410 1.27176   1
   0  11  -2 2.72551 1.06364   3
   0  11  -2 0.59639 1.04453   2
   0  11  -2 0.53081 0.99828   1
   0  11  -2 0.08386 1.03036   8
   0  11  -1 2.17878 1.00337   3
   0  11  -1 1.94626 1.10799   2
   0  11  -1 2.94727 1.00035   8
   0  11  -1 2.36973 1.08686   1
   0  11   0 25.0238 1.67118   1
   0  11   0 22.3292 1.61326   8
   0 -11   0 22.1960 1.77254   8
   0  11   0 22.7780 1.63541   2
   0  11   1 27.1565 1.75459   2
   0 -11  -1 29.8247 1.87562   8
   0  11   1 28.6412 1.78865   1
   0  11   1 26.8808 1.69778   6
   0  11   2 6.11306 1.16952   2
   0 -11  -2 8.98247 1.28402   8
   0  11   2 6.14683 1.09037   1
   0  11   2 9.93275 1.14652   6
   0  11   3 14.7068 1.30111   1
   0 -11  -3 14.0738 1.40038   8
   0  11   3 17.4380 1.45125   2
   0  11   4 14.1938 1.29087   1
   0 -11  -4 13.2839 1.34312   8
   0  11   4 15.3353 1.37829   2
   0 -11  -5 7.07096 1.16398   8
   0  11   5 6.00821 1.04420   1
   0  11   5 6.87792 1.14775   2
   0 -11  -6 1.34154 0.88963   6
   0 -11  -6 2.62022 1.05499   8
   0 -11  -7 13.5046 1.18121   6
   0 -11  -7 13.4002 1.35138   8
   0  11   8 15.9190 1.42480   2
   0 -11  -8 16.4562 1.45104   8
   0 -11  -8 14.8330 1.20540   6
   0  11   8 14.6267 1.32012   1
   0 -11  -9 1.16372 0.84049   6
   0  11   9 0.38047 0.93904   1
   0  11   9 0.07576 0.98155   2
   0  11  10 48.1565 2.19947   1
   0 -11 -10 40.2873 1.83145   6
   0  11  10 44.0826 2.20045   2
   0  11  11 69.2115 2.73663   1
   0  11  11 72.4037 2.85372   2
   0 -11 -11 69.7818 2.45606   6
   0  11  12 0.57765 0.92021   4
   0  11  12-1.51207 1.10031   2
   0  11  12-0.44493 0.91095   1
   0 -11 -12-0.19974 0.84883   6
   0  11  13 1.24516 0.98522   4
   0  11  13 0.28090 0.46337   3
   0  11  13 1.35543 1.09423   2
   0  11  13 0.73359 0.91331   1
   0 -11 -13 0.68942 0.83030   6
   0  11  14 1.80102 1.03703   4
   0  11  14 0.90659 0.43476   3
   0  11  14 0.59744 1.06253   2
   0  11  14 1.37510 0.96762   1
   0 -11 -14 1.02478 0.86409   6
   0 -11 -15 27.6145 1.50441   7
   0  11  15 30.3500 1.75750   1
   0  11  15 29.4476 1.78425   4
   0  11  15 33.2705 1.89159   2
   0 -11 -16 16.8638 1.32613   7
   0  11  16 15.3053 1.43361   1
   0  11  16 17.6029 1.52321   2
   0  11  16 19.5102 1.62802   4
   0 -11 -17 5.33179 1.07968   7
   0  11  17 7.38508 1.17417   1
   0  11  17 7.65756 1.30940   2
   0  11  17 5.67932 1.33778   4
   0 -11 -18 6.24009 1.20131   7
   0  11  18 7.23770 1.12770   1
   0  11  18 3.84983 1.20657   2
   0  11  18 5.69351 1.45507   4
   0  11  19 7.37008 1.12597   1
   0  11  19 4.19018 1.18693   2
   0 -11 -19 6.98527 1.27073   7
   0 -11 -20 6.17729 1.33800   7
   0  11  20 4.27840 1.46520   5
   0  11  20 6.00400 1.11480   1
   0 -11 -21-0.08469 1.31637   7
   0 -11 -22 8.20563 1.68049   7
   0  12  -9 1.17059 0.97279   5
   0  12  -9 1.70480 1.30337   4
   0  12  -8-1.61970 1.33239   4
   0  12  -8 1.19769 1.05224   1
   0  12  -8-0.94093 1.02091   2
   0  12  -8 1.96251 0.98373   5
   0  12  -8 0.23627 1.22541   6
   0  12  -7 4.25282 1.15062   1
   0  12  -7 4.90806 1.20976   2
   0  12  -7 2.91857 1.06333   5
   0  12  -7 5.35778 1.40355   6
   0  12  -6 4.19932 1.16908   1
   0  12  -6 0.77320 1.09755   2
   0  12  -6 1.09802 1.27859   6
   0  12  -6 3.50878 1.03971   5
   0  12  -5 5.50573 1.19493   5
   0  12  -5 6.95776 1.32344   2
   0  12  -5 6.44955 1.45605   6
   0  12  -5 5.49751 1.23311   1
   0  12  -5 4.71108 1.32318   8
   0  12  -4 29.5339 1.86448   1
   0  12  -4 29.9911 1.90311   2
   0  12  -4 30.3874 2.06240   3
   0  12  -4 25.0028 1.92035   8
   0  12  -4 27.4392 2.05518   6
   0  12  -3 3.12479 1.18248   3
   0  12  -3 3.56478 1.20263   2
   0  12  -3 1.59657 1.07734   8
   0  12  -3 1.30847 1.11885   1
   0  12  -2 8.51951 1.31255   3
   0  12  -2 7.25849 1.29700   1
   0  12  -2 5.58471 1.20354   8
   0  12  -2 6.76701 1.29098   2
   0  12  -1 34.0013 2.02391   1
   0  12  -1 37.4053 2.05840   8
   0  12  -1 31.9918 1.97852   3
   0  12  -1 30.4851 1.96830   2
   0  12   0 21.4017 1.66009   1
   0  12   0 22.1473 1.64630   3
   0  12   0 21.2619 1.71421   6
   0  12   0 22.6194 1.71722   2
   0  12   1 54.8011 2.57583   1
   0  12   1 62.9644 2.70113   2
   0  12   1 63.8867 2.66777   6
   0 -12  -1 60.9956 2.73866   8
   0  12   2 44.7481 2.26633   2
   0 -12  -2 49.1172 2.41180   8
   0  12   2 45.6044 2.30370   1
   0  12   2 47.5153 2.27091   6
   0  12   3 2.10089 1.06256   1
   0 -12  -3 1.77590 1.14151   8
   0  12   3 0.82579 1.07894   2
   0  12   4 5.53910 1.12217   1
   0 -12  -4 7.55209 1.29584   8
   0  12   4 5.95172 1.22839   2
   0 -12  -5 1.47946 1.08211   8
   0  12   5 1.24070 1.12247   2
   0  12   5 0.83818 0.96811   1
   0 -12  -6 6.08305 1.22877   8
   0  12   6 4.63412 1.20655   2
   0 -12  -7 0.24582 1.09522   8
   0 -12  -8 10.4852 1.40933   8
   0  12   8 8.35392 1.32909   2
   0 -12  -8 10.9955 1.18308   6
   0  12   8 10.8584 1.28241   1
   0 -12  -9 2.65980 1.15627   8
   0 -12  -9 2.74594 0.95031   6
   0  12   9 2.91700 1.05092   1
   0  12   9 3.80340 1.18976   2
   0 -12 -10 4.44332 1.00137   6
   0  12  10 5.54438 1.10856   1
   0  12  10 3.22395 1.19962   2
   0  12  11 60.0770 2.68707   2
   0  12  11 62.1487 2.66147   1
   0 -12 -11 62.7735 2.34760   6
   0  12  12 41.5822 2.18604   2
   0 -12 -12 35.8653 1.77483   6
   0  12  12 38.1815 2.06342   1
   0  12  13 1.56647 1.19042   2
   0  12  13 1.11524 0.93029   4
   0 -12 -13 0.53553 0.90948   6
   0  12  13 0.64546 0.96886   1
   0  12  14 2.03590 0.48054   3
   0  12  14 3.51955 1.08729   4
   0  12  14 4.86254 1.16161   1
   0  12  14 2.78496 1.20678   2
   0 -12 -14 2.57674 0.94464   6
   0  12  15 18.2504 1.52456   4
   0 -12 -15 14.3020 1.25180   6
   0  12  15 18.1869 1.53221   1
   0  12  15 17.7518 1.66340   2
   0  12  16 19.3443 1.68999   4
   0 -12 -16 26.3305 1.47877   6
   0 -12 -16 21.2756 1.38931   7
   0  12  16 23.5624 1.69022   1
   0  12  16 23.2531 1.78576   2
   0  12  17 10.7834 1.35682   1
   0  12  17 11.3341 1.52838   2
   0 -12 -17 11.1529 1.17504   6
   0 -12 -17 8.50175 1.14711   7
   0  12  17 10.0365 1.51206   4
   0  12  18 4.48247 1.15863   1
   0  12  18 3.17128 1.23963   2
   0 -12 -18 2.94726 1.03635   7
   0  12  18 1.60872 1.36494   4
   0  12  19 2.59841 1.10746   1
   0  12  19 1.82005 1.19994   2
   0 -12 -19 2.23168 1.15429   7
   0  12  19-0.08956 1.43492   4
   0  12  20 6.53289 1.20841   1
   0 -12 -20 7.67325 1.39707   7
   0 -12 -21 2.06191 1.30067   7
   0  13  -8 0.41962 1.28868   4
   0  13  -8 0.48177 1.07928   5
   0  13  -8-0.80421 1.12269   1
   0  13  -7 0.25097 1.14950   1
   0  13  -7 0.56640 1.15864   2
   0  13  -7 0.99794 1.28495   4
   0  13  -7-0.24612 1.07770   5
   0  13  -6 3.58686 1.32230   1
   0  13  -6 3.08014 1.26334   2
   0  13  -6 3.39889 1.44193   6
   0  13  -6 3.92344 1.23478   5
   0  13  -5 2.42953 1.21775   1
   0  13  -5 0.08498 1.28154   2
   0  13  -5 2.03803 1.35945   6
   0  13  -5-0.50794 1.12307   5
   0  13  -5 0.77330 1.39322   3
   0  13  -4 18.9746 1.77360   2
   0  13  -4 21.2007 1.74289   1
   0  13  -4 16.5040 1.81784   3
   0  13  -3 20.7447 1.88485   3
   0  13  -3 25.9070 1.90360   2
   0  13  -3 20.4212 1.85262   8
   0  13  -3 25.8064 1.88887   1
   0  13  -2 0.44098 1.26500   2
   0  13  -2-0.44597 1.12957   1
   0  13  -2-0.98062 1.14652   8
   0  13  -2-0.09668 1.20610   3
   0  13  -1 5.95987 1.36088   3
   0  13  -1 8.33611 1.43099   2
   0  13  -1 5.83685 1.31662   1
   0  13  -1 6.39900 1.37940   8
   0  13  -1 4.92355 1.42769   6
   0  13   0 17.4159 1.56938   3
   0  13   0 17.3417 1.65597   1
   0  13   0 12.8823 1.53532   6
   0  13   0 16.7294 1.64900   2
   0  13   1 4.34435 1.19742   3
   0  13   1 2.58410 1.26535   2
   0  13   1 5.77370 1.24649   6
   0 -13  -1 6.57581 1.45772   8
   0  13   1 4.08337 1.28625   1
   0  13   2 32.3899 2.03985   2
   0  13   2 32.5850 2.05439   1
   0 -13  -2 27.1136 2.01786   8
   0  13   3 5.89907 1.36482   2
   0 -13  -3 8.66370 1.44137   8
   0  13   3 7.31331 1.33776   1
   0  13   3 4.43459 0.50511   7
   0  13   4 1.55377 1.06495   1
   0  13   4 2.50721 1.25795   2
   0 -13  -4 4.35505 1.28547   8
   0  13   5 8.66889 1.35876   1
   0  13   5 9.31913 1.40234   2
   0 -13  -5 9.60751 1.44533   8
   0  13   6 1.82255 1.10701   1
   0  13   6 1.34483 1.19168   2
   0 -13  -6-0.26659 1.25571   8
   0 -13  -7 0.08926 1.21320   8
   0 -13  -8 7.67486 1.35881   8
   0  13   9 4.03767 1.34872   2
   0  13   9 5.51008 1.24532   1
   0 -13  -9 4.35769 1.06966   6
   0 -13  -9 4.04269 1.27979   8
   0  13  10 2.78114 1.29768   2
   0  13  10 3.86490 1.19263   1
   0 -13 -10 4.40863 1.06470   6
   0 -13 -10 2.71914 1.28313   8
   0  13  11 11.8563 1.54120   2
   0  13  11 8.03353 1.38774   1
   0 -13 -11 8.07249 1.15778   6
   0 -13 -11 10.3568 1.47506   8
   0  13  12 0.71790 1.22483   2
   0  13  12 1.77361 1.11904   1
   0 -13 -12 2.60202 1.03161   6
   0  13  13 2.91244 1.05581   4
   0 -13 -13 3.05546 1.00188   6
   0  13  13 4.29564 1.30235   2
   0  13  13 2.81487 1.18237   1
   0  13  14 0.19793 1.00954   4
   0 -13 -14 0.05644 0.93780   6
   0  13  14 1.60324 1.27539   2
   0  13  14 0.26720 0.49086   3
   0  13  14-0.95681 1.11541   1
   0 -13 -15 6.03294 1.09922   6
   0  13  15 3.79579 1.37721   2
   0  13  15 5.74569 1.24178   1
   0  13  15 5.03750 1.22131   4
   0 -13 -16 19.9532 1.42984   6
   0  13  16 18.0743 1.60214   4
   0  13  16 17.1183 1.67665   1
   0  13  16 19.6471 1.81095   2
   0  13  17 17.3761 1.73809   4
   0  13  17 16.3059 1.65256   1
   0  13  17 18.2218 1.80481   2
   0  13  18-0.75021 1.45828   2
   0  13  18 3.98429 1.36783   4
   0  13  18 1.71244 1.14684   1
   0  13  19-0.88692 1.31822   2
   0  13  19-0.07847 1.16728   1
   0  13  19 1.92918 1.38002   4
   0  13  20 1.49138 1.20834   1
   0 -13 -20-0.32646 1.13434   7
   0  14  -7 3.37754 1.39976   1
   0  14  -7 1.13628 1.42792   4
   0  14  -7 2.34913 1.26122   5
   0  14  -6 2.31111 1.27326   5
   0  14  -6 3.29265 1.42742   2
   0  14  -6 5.39948 1.42272   1
   0  14  -5 0.81313 1.29636   5
   0  14  -5 2.14514 1.37295   1
   0  14  -5 2.08800 1.42917   2
   0  14  -4 1.79094 1.34318   1
   0  14  -4 1.84840 1.34304   2
   0  14  -4-0.89727 1.44724   3
   0  14  -3 8.91639 1.60995   2
   0  14  -3 9.35739 1.63429   3
   0  14  -3 8.51964 1.50332   1
   0  14  -2 6.82110 1.50493   2
   0  14  -2 4.43365 1.46776   3
   0  14  -2 6.41609 1.47343   1
   0  14  -1 6.29586 1.41088   2
   0  14  -1 5.08394 1.44066   6
   0  14  -1 5.32024 1.40407   3
   0  14  -1 4.34214 1.31682   1
   0  14   0 2.20283 1.34940   2
   0  14   0 2.62119 1.29841   1
   0  14   0 1.99648 1.30181   6
   0  14   0 1.49748 1.23753   3
   0  14   1 4.48241 1.36804   1
   0  14   1 2.88413 1.41095   2
   0  14   1 4.78113 1.21119   3
   0 -14  -1 2.98902 1.43922   8
   0  14   1 4.41554 1.29342   6
   0  14   2 12.2311 1.41655   3
   0  14   2 16.2886 1.74826   2
   0  14   2 9.43232 0.78003   7
   0  14   2 13.1016 1.61044   1
   0 -14  -2 11.9053 1.66884   8
   0  14   3 19.3040 1.77806   1
   0  14   3 21.1901 1.90706   2
   0  14   3 15.5269 0.69684   7
   0 -14  -3 18.7703 1.82872   8
   0  14   4 6.47450 1.33437   1
   0  14   4 6.36445 1.50003   2
   0 -14  -4 10.0494 1.53002   8
   0  14   5 4.91080 1.24701   1
   0  14   5 3.95976 1.37668   2
   0 -14  -5 2.82055 1.35127   8
   0  14   6 1.56949 1.17668   1
   0  14   6 4.54222 1.36003   2
   0 -14  -6 2.89463 1.33916   8
   0 -14  -7 8.62784 1.52329   8
   0 -14  -8 0.28946 1.26993   8
   0  14   9 4.86773 1.28592   1
   0  14   9 4.26010 1.39515   2
   0 -14  -9 5.20877 1.39675   8
   0  14  10 1.16336 1.21225   1
   0  14  10 1.64742 1.36235   2
   0 -14 -10-0.09688 1.28024   8
   0  14  11 16.3786 1.75553   2
   0  14  11 14.7440 1.66308   1
   0 -14 -11 17.7505 1.47668   6
   0 -14 -11 16.7338 1.82185   8
   0  14  12 1.93665 1.46232   2
   0 -14 -12 0.19815 1.41401   8
   0 -14 -12 1.53161 1.05783   6
   0  14  12-1.43829 1.23214   1
   0  14  13-0.31045 0.98777   4
   0 -14 -13 0.74756 1.00814   6
   0  14  13 0.66559 1.21176   1
   0  14  13 0.09651 1.28997   2
   0  14  14 0.39399 1.04472   4
   0  14  14-0.57665 1.39428   2
   0 -14 -14 1.88033 1.02872   6
   0  14  14 0.09425 1.19367   1
   0  14  15 1.11264 1.14157   4
   0  14  15 1.11614 1.23642   1
   0  14  15 3.81383 1.48220   2
   0  14  15 1.12479 0.35310   3
   0  14  15 0.99059 0.32936   3
   0 -14 -15 3.83127 1.06818   6
   0  14  16 2.49818 1.33889   1
   0  14  16 5.64402 1.55224   2
   0 -14 -16 5.03361 1.14368   6
   0  14  16 3.13904 1.27150   4
   0  14  17 16.8764 1.90751   2
   0  14  17 13.8538 1.71317   1
   0  14  17 16.2244 1.66039   4
   0  14  18 7.09522 1.62102   2
   0  14  18 7.32494 1.53091   4
   0  14  18 10.4719 1.57826   1
   0  14  19 2.02745 1.43976   2
   0  14  19 1.12320 1.27978   1
   0  14  20 1.57584 1.31285   1
   0  15  -6 1.55228 1.44979   1
   0  15  -6 0.71060 1.45122   4
   0  15  -6-1.03047 1.34143   5
   0  15  -5 2.29297 1.34546   5
   0  15  -5-0.49556 1.51230   1
   0  15  -4 1.84185 1.31557   5
   0  15  -4 1.00906 1.40661   1
   0  15  -3 1.47970 1.54185   3
   0  15  -3 3.24504 1.46449   1
   0  15  -3 0.39860 1.41559   2
   0  15  -2-1.71989 1.59538   6
   0  15  -2 3.71401 1.51994   3
   0  15  -2 2.24368 1.41165   1
   0  15  -2 1.41545 1.49966   2
   0  15  -1-0.31425 1.32937   3
   0  15  -1 1.65856 1.40911   6
   0  15  -1 1.23674 1.37229   1
   0  15  -1-1.52837 1.47576   2
   0  15   0 3.62975 1.47736   6
   0  15   0 4.81486 1.45315   3
   0  15   0 5.52654 1.51327   2
   0  15   0 2.40833 0.83781   7
   0  15   0 6.32555 1.50690   1
   0 -15  -1 5.97092 1.67368   8
   0  15   1 5.91400 1.44711   3
   0  15   1 9.38612 1.63177   1
   0  15   1 3.23005 0.80351   7
   0  15   1 6.28100 1.56142   2
   0  15   2 32.2063 2.30663   2
   0  15   2 31.9005 2.30282   1
   0  15   2 33.5823 2.10174   3
   0  15   2 26.0336 1.13753   7
   0 -15  -2 32.1340 2.35527   8
   0  15   3 32.1823 2.21870   2
   0  15   3 35.5461 2.00819   3
   0  15   3 31.4261 2.15565   1
   0 -15  -3 27.8566 2.21179   8
   0  15   4 18.5589 1.91077   2
   0  15   4 17.1055 1.83249   1
   0  15   4 15.8192 1.53899   3
   0 -15  -5 1.57867 1.40155   8
   0  15   5 2.07488 1.42823   2
   0  15   5-0.10507 1.36412   1
   0 -15  -6 14.4428 1.77608   8
   0  15   6 12.6675 1.73958   2
   0  15   6 13.4433 1.72251   1
   0 -15  -7 5.37347 1.48864   8
   0  15   7 2.62203 1.35501   1
   0  15   7 1.45465 1.46971   2
   0 -15  -8 0.30845 1.43038   8
   0  15   9 1.04307 1.29282   1
   0 -15  -9 0.20715 1.40263   8
   0  15   9 0.10396 1.42074   2
   0  15  10 4.05448 1.41210   1
   0 -15 -10-0.10367 1.49821   8
   0  15  10 5.19917 1.55304   2
   0  15  11 0.20716 1.30063   1
   0 -15 -11 0.10404 1.42185   8
   0  15  11-0.52033 1.44773   2
   0  15  12 3.49915 1.34179   1
   0  15  12 3.84102 1.47954   2
   0 -15 -12 5.06039 1.47975   8
   0  15  13 1.83898 1.36576   1
   0 -15 -13 0.33522 1.09500   6
   0  15  13 1.75797 1.44884   2
   0 -15 -13 0.95770 1.41168   8
   0  15  14-1.01351 1.32087   1
   0  15  14 0.39201 1.06817   4
   0  15  14-0.13028 0.65225   3
   0 -15 -14-0.32372 1.07711   6
   0  15  14 0.82446 1.43871   2
   0 -15 -14 1.93749 1.53363   8
   0  15  15 8.26936 1.34848   4
   0 -15 -15 11.0976 1.31887   6
   0  15  15 8.79875 1.73139   2
   0  15  15 7.41174 1.55523   1
   0  15  15 3.54317 0.51939   3
   0  15  15 5.86689 0.54567   3
   0  15  16 0.99750 1.38771   1
   0  15  16-0.21683 1.21992   4
   0  15  17 9.15693 1.68062   1
   0  15  18 13.8335 1.84660   1
   0  15  19 3.19520 1.49478   1
   0  15  20 0.36294 1.37021   1
   0  16  -5 1.20486 1.40936   5
   0  16  -5 1.89199 1.59470   1
   0  16  -4-0.10230 1.39304   5
   0  16  -4-0.10670 1.48955   1
   0  16  -3-1.40869 1.52354   1
   0  16  -2-1.63523 1.51703   1
   0  16  -1 1.98961 1.49165   3
   0  16  -1 0.87448 1.45305   1
   0  16   0 0.31778 1.37776   3
   0  16   0-0.77137 1.45604   1
   0  16   1-0.81377 1.35702   3
   0  16   1 0.99726 1.35812   1
   0  16   2 5.80533 1.47960   3
   0 -16  -2 7.92183 1.81442   8
   0  16   2 6.67204 1.63561   1
   0  16   3 7.44737 1.46026   3
   0  16   3 8.81513 1.70718   1
   0  16   4 7.73403 1.46728   3
   0  16   4 11.0742 1.74645   1
   0 -16  -4 13.0519 1.87666   8
   0  16   5 6.15693 1.57890   1
   0  16   5 4.50924 1.28111   3
   0 -16  -5 0.67681 1.71090   8
   0  16   6 0.11192 1.35306   1
   0  16   6-0.38540 1.08351   3
   0 -16  -6-0.11185 1.45485   8
   0  16   7 1.78846 1.39811   1
   0  16   7 2.45301 1.11895   3
   0 -16  -7 0.33196 1.62625   8
   0 -16  -8-0.22039 1.55431   8
   0 -16  -9 0.21977 1.47426   8
   0  16  10 0.55495 1.36040   1
   0 -16 -10 0.44241 1.50334   8
   0  16  11 2.98457 1.41505   1
   0 -16 -11 0.22160 1.46450   8
   0  16  12 0.43962 1.35922   1
   0 -16 -12-0.11134 1.48541   8
   0  16  12 0.94300 0.78200   3
   0  16  13 0.54638 1.35136   1
   0 -16 -13-0.56055 1.52098   8
   0  16  14 1.19091 1.45526   1
   0 -16 -14-0.68303 1.59747   8
   0  16  14 0.21011 0.67532   3
   0  16  15 10.7460 1.77845   1
   0 -16 -15 1.26069 1.97181   8
   0  16  16 4.06899 1.56108   1
   0  16  17 2.11216 1.52291   1
   0  16  18 17.1430 2.00729   1
   0  16  19 6.99247 1.70356   1
   0  17   1-1.06946 1.41056   3
   0  17   2 4.12372 1.67856   1
   0  17   2 4.20570 1.53809   3
   0  17   3 9.33690 1.83372   1
   0  17   3 11.0823 1.67552   3
   0  17   4 7.81781 1.78642   1
   0 -17  -4 13.0184 1.98806   8
   0  17   4 6.96918 1.50120   3
   0  17   5 2.72718 1.51499   1
   0 -17  -5 2.87404 1.68977   8
   0  17   5 1.32064 1.25745   3
   0  17   6 2.73133 1.43924   1
   0 -17  -6-0.11909 1.61291   8
   0  17   6 0.58027 1.20474   3
   0  17   7-0.35588 1.46703   1
   0 -17  -7 0.47316 1.59895   8
   0  17   7-0.93272 1.12943   3
   0 -17  -8-0.11726 1.57622   8
   0  17   8-0.28995 1.06337   3
   0 -17  -9-0.11686 1.62015   8
   0  17   9 1.27627 1.04422   3
   0  17  10-0.35355 1.48307   1
   0 -17 -10 0.11683 1.58798   8
   0  17  10 1.66400 0.98062   3
   0  17  11-1.17427 1.51198   1
   0 -17 -11 0.23415 1.58545   8
   0  17  11 0.16737 0.91786   3
   0  17  12-0.11693 1.49646   1
   0 -17 -12 0.82445 1.64151   8
   0  17  12 1.43582 0.89445   3
   0  17  13 1.97236 1.48785   1
   0  17  13 0.33832 0.76471   3
   0  18   3 4.52496 1.61283   3
   0  18   4 8.23437 1.69215   3
   0  18   5 1.30996 1.39218   3
   0  18   6 1.86001 1.28145   3
   0  18   7 1.24930 1.20662   3
   0  18   8 1.08942 1.20293   3
   0  18   9 1.44496 1.15901   3
   0  18  10 2.92445 1.19344   3
   0  18  11 0.06042 1.00151   3
   0  18  12 0.42877 0.95282   3
   0  19   5 3.24168 1.48963   3
   0  19   6 0.27868 1.36911   3
   0  19   7-0.78808 1.37628   3
   0  19   8-1.56044 1.29474   3
   0  19   9 2.21660 1.27257   3
   0  19  10 5.00083 1.32607   3
   0  20   7-1.01132 1.43316   3
   0  20   8 0.86416 1.33384   3
  -1  20   8 0.18050 1.40467   3
  -1  19  10 10.4744 1.56286   3
  -1  19   9 4.34241 1.44657   3
  -1  19   8-0.94314 1.30832   3
  -1  19   7 5.37012 1.49865   3
  -1  19   6 8.94170 1.66007   3
  -1  19   5-0.30354 1.50051   3
  -1  18   7 0.68813 1.28548   3
  -1  18   6 4.63482 1.49136   3
  -1  18   5 0.28736 1.43358   3
  -1  18   4-0.40219 1.44690   3
  -1  18   3 0.10561 1.46410   3
   1 -17 -12 0.23271 1.59300   8
   1 -17 -11 0.34784 1.75356   8
  -1  17  10 5.97712 1.73867   1
   1 -17 -10 0.46493 1.84822   8
   1 -17  -9 1.04828 2.15115   8
   1 -17  -8 1.05602 2.11262   8
  -1  17   7 7.83982 1.72618   1
   1 -17  -7-0.11800 1.63503   8
  -1  17   6 2.17118 1.53753   1
   1 -17  -6 0.59530 1.68535   8
  -1  17   5 0.24114 1.47445   1
   1 -17  -5-0.59839 1.60263   8
  -1  17   4-0.28505 1.33563   3
  -1  17   3 1.69441 1.34529   3
  -1  17   2-0.83555 1.37479   3
  -1  17   1 1.75015 1.41471   3
  -1  16  17 3.16777 1.54330   1
  -1  16  16 1.38993 1.50582   1
  -1  16  15 5.64418 1.67749   1
   1 -16 -15 5.42558 1.71908   8
  -1  16  14-1.20701 1.42435   1
   1 -16 -14 0.89190 1.56717   8
  -1  16  13 0.66492 1.44718   1
   1 -16 -13 0.33266 1.51544   8
  -1  16  12 0.78109 1.42259   1
   1 -16 -12 3.09142 1.61756   8
  -1  16  11-0.22482 1.42356   1
   1 -16 -11-0.11009 1.48537   8
  -1  16  10 10.9542 1.75557   1
   1 -16 -10 0.65559 1.82059   8
  -1  16   9 14.4071 1.87708   1
   1 -16  -9 0.65761 1.95848   8
   1 -16  -8 1.86854 2.27882   8
  -1  16   7 13.1262 1.87988   1
   1 -16  -7 0.55432 1.93253   8
  -1  16   6 3.99747 1.51563   1
   1 -16  -6-0.11175 1.56612   8
  -1  16   5 1.60072 1.40524   1
   1 -16  -5 2.36952 1.51163   8
  -1  16   4 0.68431 1.37920   1
   1 -16  -4 2.15971 1.56772   8
  -1  16   3 2.04781 1.50992   1
   1 -16  -3 2.54267 1.55729   8
   1 -16  -2 5.38609 1.73351   8
  -1  16   2 5.80498 1.48203   3
  -1  16   2 1.13394 1.54961   1
  -1  16   1 0.82433 1.34291   3
  -1  16   1 0.56390 1.38852   1
   1 -16  -1-0.96569 1.67930   8
  -1  16   0 0.11277 1.45792   6
  -1  16   0-0.64729 1.37773   3
  -1  16   0 2.24237 1.50991   1
  -1  16  -1 1.23877 1.47641   3
  -1  16  -1-1.11230 1.46684   1
  -1  16  -2 1.65196 1.49184   1
  -1  16  -3 3.69555 1.57394   1
  -1  16  -4-1.61247 1.57981   1
  -1  15  20 0.91313 1.39939   1
  -1  15  19 0.47280 1.35183   1
  -1  15  18 5.15495 1.66706   1
  -1  15  17 4.62563 1.57335   1
   1 -15 -16 0.32651 1.59432   8
  -1  15  16 2.00204 1.37574   1
   1 -15 -15 3.00734 1.48779   8
  -1  15  15 2.84218 1.41119   1
   1 -15 -14 0.63822 1.53065   8
  -1  15  14-0.76958 1.05348   4
  -1  15  14 1.23449 1.32999   1
  -1  15  13 0.95138 1.00528   4
  -1  15  13 1.88654 1.51613   2
   1 -15 -13 1.99858 1.46905   8
  -1  15  13 3.63557 1.45071   1
  -1  15  12 1.58500 0.94443   4
  -1  15  12 3.03879 1.30529   1
   1 -15 -12 2.80236 1.41667   8
  -1  15  12 1.47441 1.48117   2
  -1  15  11 2.32343 1.40949   1
   1 -15 -11 3.30965 1.45193   8
  -1  15  11-0.21172 1.52136   2
  -1  15  10 5.64184 1.43655   1
   1 -15 -10 2.37555 1.48187   8
  -1  15  10 4.23838 1.54489   2
  -1  15   9 6.18741 1.45858   1
  -1  15   9 6.14694 1.66166   2
   1 -15  -9 0.61548 1.56817   8
   1 -15  -8-0.10281 1.57309   8
   1 -15  -7 1.13532 2.02895   8
   1 -15  -6 2.29391 1.44321   8
  -1  15   6 0.53627 1.24809   1
  -1  15   5 0.84580 1.38410   2
   1 -15  -5 4.42854 1.49550   8
  -1  15   5 1.18102 1.35181   1
  -1  15   4 2.21841 1.44750   2
   1 -15  -4 2.55481 1.45334   8
  -1  15   4 3.00698 1.37270   1
  -1  15   3 11.2792 1.77658   2
   1 -15  -3 8.71678 1.66652   8
  -1  15   3 14.3859 1.77823   1
  -1  15   2 13.5586 1.79660   2
  -1  15   2 10.9420 1.73011   1
   1 -15  -2 11.4037 1.83748   8
   1 -15  -1 2.35940 1.51343   8
  -1  15   1-0.94226 1.51188   2
  -1  15   1 3.77744 1.32175   3
  -1  15   1 3.51557 1.45368   1
  -1  15   1 1.73651 1.40398   6
  -1  15   1 1.01400 0.65038   7
   1 -15   0 0.11538 1.48258   8
  -1  15   0 1.69417 1.39640   1
  -1  15   0-1.41945 1.38816   3
  -1  15   0 1.24595 1.45453   2
  -1  15   0 0.39086 0.75439   7
  -1  15   0 1.48676 1.33922   6
  -1  15  -1-1.26016 1.46092   1
  -1  15  -1 0.10310 1.41406   2
  -1  15  -1-0.08786 0.82012   7
  -1  15  -1 0.11003 1.35768   6
  -1  15  -1 3.18229 1.41243   3
  -1  15  -2-0.57077 1.41483   6
  -1  15  -2-0.31048 0.93067   7
  -1  15  -2 1.88738 1.44114   3
  -1  15  -2 0.93808 1.40105   1
  -1  15  -3 2.19761 1.47112   3
  -1  15  -3 0.10293 1.41953   1
  -1  15  -4 2.12995 1.48159   1
  -1  15  -5 0.91177 1.43302   4
  -1  15  -5 0.37236 1.28149   5
  -1  15  -5 0.90057 1.41865   1
  -1  15  -6-1.44085 1.51200   4
  -1  15  -6-1.28344 1.56879   1
  -1  14  20-0.75106 1.27518   1
  -1  14  19-0.52312 1.29298   1
  -1  14  19 0.08967 1.39176   2
  -1  14  18 3.32402 1.46123   1
  -1  14  18 5.87911 1.50160   2
  -1  14  17 14.2265 1.72570   1
  -1  14  17 20.4790 1.94890   2
  -1  14  16 3.74468 1.23407   4
  -1  14  16 2.60267 1.31834   1
  -1  14  16 1.13468 0.58217   3
  -1  14  16 1.71682 1.52594   2
  -1  14  15-0.65728 0.63315   3
  -1  14  15-0.38686 1.43869   2
  -1  14  15 1.97554 1.09838   4
  -1  14  15 1.60673 1.28226   1
  -1  14  14 7.81809 1.21524   4
  -1  14  14 8.36442 1.59240   2
   1 -14 -14 9.14469 1.65084   8
  -1  14  14 7.08771 1.47674   1
  -1  14  13 16.7503 1.34987   4
  -1  14  13 15.3737 1.78611   2
   1 -14 -13 20.1110 1.87645   8
  -1  14  13 14.4454 1.71066   1
  -1  14  12 13.0349 1.22042   4
   1 -14 -12 11.9141 1.66253   8
  -1  14  12 14.4091 1.63354   1
  -1  14  12 12.8130 1.74887   2
   1 -14 -11 3.48324 1.36532   8
  -1  14  11 1.38258 1.25127   1
  -1  14  11 0.59306 1.30916   2
   1 -14 -10 2.40727 1.37587   8
  -1  14  10 3.37079 1.30659   1
  -1  14  10 3.06888 1.41678   2
   1 -14  -9 7.02412 1.47096   8
  -1  14   9 9.73083 1.47486   1
  -1  14   9 7.52256 1.51251   2
   1 -14  -8 12.1631 1.66046   8
   1 -14  -7 19.5840 1.83594   8
  -1  14   6 27.7745 2.11416   2
  -1  14   6 26.9607 1.99180   1
   1 -14  -6 24.1402 1.93369   8
  -1  14   5-0.30109 1.18784   1
   1 -14  -5 0.39191 1.25898   8
  -1  14   5-0.69180 1.40812   2
  -1  14   4 2.51022 1.25651   1
   1 -14  -4 2.47847 1.35836   8
  -1  14   4 2.07180 1.35420   2
  -1  14   3 25.1120 2.03189   2
   1 -14  -3 26.4529 2.02636   8
  -1  14   3 25.2450 1.95777   1
  -1  14   2 23.2663 1.89806   6
  -1  14   2 23.7102 1.99028   1
  -1  14   2 27.1409 2.07664   2
   1 -14  -2 26.8349 2.04325   8
  -1  14   2 18.6193 0.84602   7
  -1  14   1 7.30245 0.75845   7
  -1  14   1 9.70918 1.61433   2
  -1  14   1 6.80195 1.48395   1
  -1  14   1 7.14536 1.42513   6
   1 -14  -1 7.37218 1.58865   8
  -1  14   0 5.48606 0.83051   7
  -1  14   0 4.48778 1.37559   1
  -1  14   0 6.15762 1.51541   2
  -1  14   0 6.24298 1.45863   6
   1 -14   0 3.87073 1.57191   8
  -1  14  -1 4.94413 1.40067   1
  -1  14  -1 5.97120 1.44022   3
  -1  14  -1 3.94620 0.89158   7
  -1  14  -1 1.93817 1.39581   2
  -1  14  -1 6.30320 1.48055   6
  -1  14  -2 1.07706 1.32364   1
  -1  14  -2 1.82601 1.34412   2
  -1  14  -2 0.25892 0.91778   7
  -1  14  -2-0.10422 1.28323   3
  -1  14  -2 2.04410 1.37687   6
  -1  14  -3 2.22879 1.26313   1
  -1  14  -3 1.80760 1.43473   2
  -1  14  -3 1.71333 0.99390   7
  -1  14  -3-0.10918 1.36814   3
  -1  14  -3-1.45550 1.56046   6
  -1  14  -4 1.18817 1.09300   7
  -1  14  -4 1.13104 1.35869   2
  -1  14  -4 1.25269 1.38334   3
  -1  14  -4 0.28677 1.33462   1
  -1  14  -5 1.01569 1.44591   2
  -1  14  -5 3.43437 1.42212   4
  -1  14  -5 0.50948 1.15103   7
  -1  14  -5 2.72561 1.22188   5
  -1  14  -5 3.09955 1.37426   1
  -1  14  -6 0.46573 1.30943   4
  -1  14  -6 0.36974 1.33021   1
  -1  14  -6-1.98430 1.32215   7
  -1  14  -6-0.36055 1.29714   2
  -1  14  -6-1.20544 1.20835   5
  -1  14  -7 11.1645 1.64280   1
  -1  14  -7 10.2125 1.59157   7
  -1  14  -7 10.0304 1.69602   4
  -1  13  20-1.12792 1.20606   1
   1 -13 -19 0.11406 1.01732   7
  -1  13  19 2.61670 1.24466   1
  -1  13  19 0.49208 1.31705   2
   1 -13 -18 0.10178 0.93232   7
  -1  13  18-0.24657 1.20187   1
  -1  13  18 0.55533 1.32142   4
  -1  13  18-0.93071 1.36034   2
  -1  13  17 8.12979 1.42931   1
  -1  13  17 7.25668 1.51012   2
  -1  13  17 8.86600 1.41996   4
  -1  13  17 5.35399 0.44734   3
  -1  13  16 11.0285 1.40338   4
  -1  13  16 9.85246 1.50365   1
  -1  13  16 7.67122 0.67841   3
  -1  13  16 12.8753 1.65067   2
  -1  13  15 0.39018 1.07193   4
  -1  13  15 1.99858 0.65167   3
  -1  13  15 2.61835 1.25241   1
  -1  13  15 0.71725 1.38622   2
   1 -13 -15 2.08922 0.90427   6
  -1  13  14 1.50634 1.14122   1
  -1  13  14 2.07704 1.35179   2
   1 -13 -14 1.67917 0.91606   6
  -1  13  14-0.12149 0.97955   4
  -1  13  13 11.4928 1.47360   1
   1 -13 -13 13.7737 1.20691   6
  -1  13  13 13.0892 1.26964   4
  -1  13  13 11.3678 1.59694   2
   1 -13 -12 4.22558 1.38983   8
  -1  13  12 2.18216 1.19972   1
   1 -13 -12 1.55512 0.93973   6
  -1  13  12-0.09155 1.31804   2
  -1  13  12 1.70382 0.91439   4
   1 -13 -11-1.54360 1.29156   8
  -1  13  11 1.64546 1.12797   1
  -1  13  11-0.27554 1.24605   2
   1 -13 -10 3.68536 1.26225   8
  -1  13  10 3.76526 1.20719   1
  -1  13  10 4.23102 1.28704   2
   1 -13  -9 4.81393 1.32156   8
  -1  13   9 6.11152 1.24366   1
  -1  13   9 5.15012 1.34823   2
  -1  13   8 11.5785 1.48235   1
   1 -13  -8 8.27623 1.37380   8
   1 -13  -7 19.0654 1.76731   8
  -1  13   6 20.5787 1.83049   2
   1 -13  -6 20.5125 1.75958   8
  -1  13   6 23.6910 1.82905   1
  -1  13   5 0.27542 1.22013   2
   1 -13  -5-0.17991 1.19323   8
  -1  13   5 1.02350 1.14558   1
  -1  13   4 3.48583 1.29006   2
   1 -13  -4 0.54869 1.21828   8
  -1  13   4 1.39645 1.12360   1
  -1  13   3 14.6651 1.62735   2
   1 -13  -3 13.9161 1.60881   8
  -1  13   3 14.8087 1.58734   1
  -1  13   2 30.9001 1.90970   6
  -1  13   2 31.6784 2.05033   1
  -1  13   2 33.3965 2.10056   2
   1 -13  -2 32.3244 2.02840   8
  -1  13   2 22.9380 0.96041   7
  -1  13   1 2.05322 0.62379   7
  -1  13   1 2.00600 1.26024   2
  -1  13   1 0.18618 1.18699   1
  -1  13   1 3.43170 1.18787   6
   1 -13  -1 0.57744 1.27720   8
  -1  13   0 1.65306 0.71537   7
  -1  13   0 2.36697 1.31941   2
  -1  13   0 1.75901 1.15345   1
  -1  13   0 1.84436 1.17863   6
   1 -13   0 4.45772 1.39091   8
  -1  13  -1 1.54863 1.23099   8
  -1  13  -1 0.30582 0.79893   7
  -1  13  -1 1.10886 1.24449   1
  -1  13  -1 1.35810 1.27715   2
  -1  13  -1 1.25433 1.26506   6
   1 -13   1-0.91946 1.31284   8
  -1  13  -2 24.4671 1.99771   6
  -1  13  -2 24.4012 1.83553   1
  -1  13  -2 21.3695 1.85198   2
  -1  13  -2 23.0878 1.83506   3
  -1  13  -2 21.5638 1.37158   7
  -1  13  -2 23.2141 1.92549   8
  -1  13  -3 0.20440 1.24705   3
  -1  13  -3 0.88962 1.26127   2
  -1  13  -3 0.63465 1.26577   1
  -1  13  -3 0.92307 1.25149   8
  -1  13  -4 0.96777 1.23941   2
  -1  13  -4 1.87955 1.22818   1
  -1  13  -4 2.35704 1.37439   3
  -1  13  -5 2.60398 1.30179   2
  -1  13  -5-0.44743 1.50140   3
  -1  13  -5 3.43391 1.28017   1
  -1  13  -6 5.74516 1.43606   4
  -1  13  -6 7.11229 1.24903   5
  -1  13  -6 4.33536 1.51445   6
  -1  13  -6 7.16050 1.40948   1
  -1  13  -6 4.40021 1.34003   2
  -1  13  -7 2.09024 1.31250   4
  -1  13  -7 0.39487 1.01272   5
  -1  13  -7 0.16920 1.27191   7
  -1  13  -7 0.99085 1.26895   2
  -1  13  -7-1.35914 1.22837   1
  -1  13  -8 2.73140 1.39360   7
  -1  13  -8 4.04286 1.30992   1
  -1  13  -8 4.20967 1.45639   4
  -1  13  -9 1.26464 1.38634   7
   1 -12 -20 3.70975 1.28312   7
  -1  12  20 5.18873 1.16532   1
   1 -12 -19-0.13128 1.08534   7
  -1  12  19-0.63879 1.10782   1
  -1  12  19-0.29597 1.24448   2
   1 -12 -18 0.11976 0.99251   7
  -1  12  18-0.37136 1.05826   1
  -1  12  18-0.92488 1.26805   2
  -1  12  17 3.66814 1.31105   4
  -1  12  17 2.57914 0.54062   3
  -1  12  17 2.05759 1.25878   2
   1 -12 -17 2.63868 0.97245   7
  -1  12  17 3.20495 1.17763   1
  -1  12  16 23.2599 1.89422   2
  -1  12  16 25.4509 1.76793   4
  -1  12  16 20.4341 0.96572   3
   1 -12 -16 26.4509 1.37243   6
  -1  12  16 23.4617 1.72737   1
   1 -12 -16 23.4834 1.37927   7
  -1  12  15 13.8935 1.37729   4
   1 -12 -15 12.4669 1.09360   6
  -1  12  15 12.9565 1.56647   2
  -1  12  15 10.8090 0.82112   3
  -1  12  15 13.6730 1.46122   1
  -1  12  14 1.41848 0.98400   4
  -1  12  14-0.08142 1.10481   1
   1 -12 -14 2.03990 0.84325   6
  -1  12  14 0.84236 0.64133   3
  -1  12  14 0.08323 1.21920   2
  -1  12  13 25.5786 1.79579   1
  -1  12  13 27.6945 1.92851   2
   1 -12 -13 27.2870 1.44649   6
  -1  12  13 26.0251 1.58667   4
  -1  12  12 5.07404 1.32875   2
  -1  12  12 5.10390 1.21748   1
   1 -12 -12 5.35177 0.97423   6
  -1  12  12 5.08448 0.99530   4
  -1  12  11 11.7925 1.47312   2
   1 -12 -11 10.9105 1.08492   6
  -1  12  11 8.61693 1.03461   4
  -1  12  11 9.59514 1.34565   1
  -1  12  10 5.34642 1.26514   2
  -1  12  10 5.59485 1.16776   1
   1 -12 -10 3.30388 0.94057   6
   1 -12 -10 6.08405 1.26327   8
   1 -12  -9 5.62458 1.24213   8
  -1  12   9 7.65372 1.21577   1
  -1  12   9 5.26770 1.25033   2
   1 -12  -8 0.73648 1.06885   8
  -1  12   8 2.38668 1.06827   1
  -1  12   8-0.08496 1.12930   2
   1 -12  -7 1.55618 1.09942   8
   1 -12  -6 26.7331 1.82559   8
   1 -12  -5 3.62630 1.16851   8
  -1  12   5 2.96450 1.13425   2
  -1  12   5 2.74063 1.10721   1
   1 -12  -4 5.34205 1.25064   8
  -1  12   4 4.73971 1.19924   2
  -1  12   4 5.06012 1.13017   1
  -1  12   3 0.33844 1.08509   2
  -1  12   3 1.37247 0.99304   1
  -1  12   3 1.39444 0.93931   6
   1 -12  -3-0.59525 1.14098   8
   1 -12  -2 9.94571 1.46587   8
  -1  12   2 10.6542 1.42039   2
  -1  12   2 10.1260 1.38095   1
  -1  12   2 8.93372 0.59972   7
  -1  12   2 12.5724 1.31724   6
  -1  12   1 48.8216 2.30836   6
  -1  12   1 45.3128 2.35074   2
  -1  12   1 46.2687 1.57208   7
  -1  12   1 50.2253 2.43517   1
   1 -12  -1 47.0560 2.48209   8
  -1  12   0 23.4186 1.72466   6
   1 -12   0 22.5665 1.82894   8
  -1  12   0 23.4726 1.78231   2
  -1  12   0 19.9116 1.72854   1
  -1  12   0 16.6527 1.65277   8
  -1  12   0 20.3219 1.12145   7
  -1  12  -1 4.85795 1.25418   8
  -1  12  -1 5.02759 1.27763   2
   1 -12   1 5.86587 1.39224   8
  -1  12  -1 3.74187 1.21593   6
  -1  12  -1 5.13326 1.23404   1
  -1  12  -2 0.33368 1.13603   2
  -1  12  -2 1.27481 1.14250   1
  -1  12  -2 0.74061 1.10896   8
  -1  12  -3 3.14223 1.23792   3
  -1  12  -3 2.00031 1.19033   8
  -1  12  -3 4.70675 1.25441   2
  -1  12  -3 2.53618 1.17399   1
  -1  12  -4-0.19741 1.11328   8
  -1  12  -4 0.60007 1.27718   3
  -1  12  -4 1.71503 1.20552   2
  -1  12  -4-1.41458 1.14334   1
  -1  12  -5 1.83730 1.26553   8
  -1  12  -5 0.98296 1.10775   1
  -1  12  -5 1.85628 1.22287   2
  -1  12  -6 12.3790 1.51032   4
  -1  12  -6 14.8149 1.73819   6
  -1  12  -6 14.4622 1.49100   1
  -1  12  -6 13.3812 1.37033   5
  -1  12  -6 13.6599 1.52699   2
  -1  12  -7 2.15206 1.15789   2
  -1  12  -7 2.96597 1.39387   6
  -1  12  -7 3.16950 1.04585   5
  -1  12  -7 4.85741 1.19938   1
  -1  12  -7 3.38126 1.30203   4
  -1  12  -8 2.53899 1.15012   2
  -1  12  -8 0.67892 1.26733   4
  -1  12  -8 1.38497 1.08250   1
  -1  12  -8 2.86905 0.98480   5
  -1  12  -9 0.10214 1.27149   4
  -1  12 -10 2.64846 1.37563   7
   1 -11 -21-0.08259 1.36041   7
  -1  11  20 0.85474 0.99932   1
   1 -11 -20 2.46646 1.27011   7
  -1  11  19 1.43108 0.99650   1
   1 -11 -19 0.85732 1.14117   7
  -1  11  19-0.92263 1.15389   2
  -1  11  18 3.70633 1.05915   1
  -1  11  18 5.17739 1.24824   2
   1 -11 -18 4.79273 1.17149   7
  -1  11  17 7.35977 1.37433   4
  -1  11  17 4.77398 0.62773   3
  -1  11  17 4.53948 1.14467   1
   1 -11 -17 3.75657 1.05172   7
   1 -11 -17 5.97638 0.91668   6
  -1  11  17 6.44200 1.26007   2
  -1  11  16 10.8902 1.43157   4
  -1  11  16 9.43194 0.75045   3
  -1  11  16 10.6974 1.40303   2
   1 -11 -16 9.40009 0.97249   6
  -1  11  16 10.5889 1.29060   1
   1 -11 -16 10.1897 1.12725   7
  -1  11  15 26.4872 1.14214   3
  -1  11  15 29.2697 1.77617   4
  -1  11  15 29.4208 1.86818   2
   1 -11 -15 30.0284 1.40266   6
  -1  11  15 30.9580 1.78469   1
  -1  11  14 5.33229 1.12377   4
  -1  11  14 1.48083 1.07168   1
  -1  11  14 5.25706 1.26829   2
   1 -11 -14 3.64586 0.90616   6
  -1  11  14 2.81706 0.66310   3
   1 -11 -13 4.07474 0.86683   6
   1 -11 -13 3.70649 0.73748   7
  -1  11  13 5.62547 1.06856   4
  -1  11  13 5.37500 1.29861   2
  -1  11  13 5.59531 1.10351   1
   1 -11 -12 5.14419 0.87728   6
  -1  11  12 6.62975 1.01517   4
  -1  11  12 4.49383 1.22593   2
  -1  11  12 6.10234 1.15378   1
   1 -11 -11 5.76529 0.92084   6
  -1  11  11 6.13759 0.93986   4
  -1  11  11 7.64860 1.15425   1
  -1  11  11 5.36961 1.23267   2
  -1  11  10 25.4688 1.73360   2
  -1  11  10 20.8337 1.52879   1
   1 -11 -10 20.9104 1.29010   6
   1 -11  -9 18.5758 1.22199   6
   1 -11  -9 20.2909 1.55831   8
  -1  11   9 18.5632 1.55715   2
  -1  11   9 18.0995 1.44783   1
  -1  11   8 1.24593 1.05062   2
  -1  11   8-1.16863 0.88107   1
   1 -11  -8 0.68026 0.98703   8
   1 -11  -7 0.22405 0.95966   8
   1 -11  -6 84.6065 3.10717   8
  -1  11   5 37.7778 2.00580   2
  -1  11   5 33.2210 1.92623   1
   1 -11  -5 38.6016 1.97971   8
  -1  11   4 0.77573 1.02308   2
   1 -11  -4 0.15179 0.97333   8
  -1  11   4 0.86461 0.90301   1
  -1  11   3 1.00762 1.04613   2
   1 -11  -3 1.00575 1.03836   8
  -1  11   3 1.72410 0.89012   6
  -1  11   3 1.18062 0.88822   1
  -1  11   2 32.1814 1.76319   6
   1 -11  -2 32.2532 1.87690   8
  -1  11   2 31.8517 1.82201   1
  -1  11   2 27.5375 0.98820   7
  -1  11   2 35.2410 1.91725   2
  -1  11   1 151.491 4.47553   2
   1 -11  -1 144.533 4.46950   8
  -1  11   1 146.240 4.38098   6
  -1  11   1 141.581 4.42360   1
  -1  11   1 126.580 3.53153   7
  -1  11   0 204.663 5.79775   6
  -1  11   0 202.011 5.84465   8
   1 -11   0 191.397 5.85491   8
  -1  11   0 200.665 5.81079   1
  -1  11   0 190.896 5.78325   2
  -1  11  -1 11.9043 1.40078   6
  -1  11  -1 12.7073 1.39138   2
  -1  11  -1 11.9172 1.41273   8
  -1  11  -1 13.1029 1.43106   1
   1 -11   1 13.7321 1.54053   8
  -1  11  -2 17.2341 1.51922   8
  -1  11  -2 19.1838 1.57300   2
  -1  11  -2 19.1647 1.55678   1
  -1  11  -3 2.01628 1.05658   1
  -1  11  -3 1.37293 1.07277   2
  -1  11  -3 1.41552 1.02985   8
  -1  11  -4-0.23109 1.01980   1
  -1  11  -4 0.45164 1.03058   2
  -1  11  -4-0.82827 1.05717   8
  -1  11  -5 0.19678 1.14189   6
  -1  11  -5 1.74073 1.05673   1
  -1  11  -5 0.59457 1.07138   2
  -1  11  -5 0.66729 1.14193   8
  -1  11  -6 1.24729 0.84756   5
  -1  11  -6 0.51157 1.05347   2
  -1  11  -6 0.29591 1.13607   8
  -1  11  -6 1.41011 1.01255   1
  -1  11  -6-0.30863 1.18793   6
  -1  11  -7 12.2337 1.67947   6
  -1  11  -7 14.1616 1.29013   5
  -1  11  -7 15.3180 1.42719   2
  -1  11  -7 16.6157 1.57940   4
  -1  11  -7 16.0553 1.69829   8
  -1  11  -7 16.9528 1.43030   1
  -1  11  -7 18.5288 1.77527   3
  -1  11  -8-1.10216 0.96836   2
  -1  11  -8 0.18625 1.19670   4
  -1  11  -8-0.67013 1.20849   3
  -1  11  -8-0.56372 0.96654   1
  -1  11  -8-0.19975 0.84682   5
  -1  11  -8-0.44685 1.19469   6
  -1  11  -9 1.05705 0.96641   2
  -1  11  -9 0.39458 1.19012   4
  -1  11  -9 0.69737 1.26145   3
  -1  11  -9 0.81862 0.92755   1
  -1  11  -9 2.31978 0.89680   5
  -1  11  -9 0.58056 1.35776   6
  -1  11 -10-0.20813 1.26396   4
   1 -10 -22 5.83726 1.68956   7
   1 -10 -21 0.97763 1.40076   7
  -1  10  20 1.99559 1.44712   5
   1 -10 -20 0.16670 1.32079   7
  -1  10  19 2.68415 1.42281   5
   1 -10 -19 2.79742 1.30265   7
  -1  10  19 3.30377 1.08117   2
  -1  10  19 3.58715 0.94656   1
   1 -10 -18 2.58476 1.13536   7
  -1  10  18 1.82216 1.06428   2
  -1  10  18 1.49458 0.89573   1
   1 -10 -17 8.48596 1.23973   7
  -1  10  17 8.88307 1.11470   1
  -1  10  17 8.27545 1.24881   2
  -1  10  16 7.26388 1.31299   4
  -1  10  16 8.88962 1.26541   2
   1 -10 -16 6.74350 1.09778   7
  -1  10  16 7.77409 1.07048   1
  -1  10  16 8.20248 0.75627   3
   1 -10 -15 15.3626 1.25641   7
  -1  10  15 19.1142 1.50487   4
  -1  10  15 18.1318 0.94605   3
  -1  10  15 17.6344 1.38149   1
  -1  10  15 18.1236 1.50954   2
  -1  10  14 57.3082 2.36663   2
  -1  10  14 54.5016 2.26880   4
   1 -10 -14 49.2695 1.84573   6
  -1  10  14 52.2564 1.72045   3
  -1  10  14 56.2148 2.25749   1
  -1  10  13 1.74046 1.09184   2
  -1  10  13 2.46952 0.96212   4
  -1  10  13 1.84343 0.89423   1
   1 -10 -13 2.37699 0.77831   6
  -1  10  13 1.06031 0.61872   3
   1 -10 -13 1.74757 0.70001   7
  -1  10  12 4.50594 0.95354   4
   1 -10 -12 4.15628 0.69430   7
  -1  10  12 4.07740 1.11137   2
   1 -10 -12 2.62580 0.78017   6
  -1  10  12 4.69834 1.02055   1
  -1  10  11 0.42465 1.03496   2
  -1  10  11 0.14939 0.78795   4
   1 -10 -11 0.35906 0.58019   7
   1 -10 -11 0.08143 0.73074   6
  -1  10  11 0.48871 0.87100   1
  -1  10  10 18.0387 1.35883   1
  -1  10  10 16.7605 1.14290   4
   1 -10 -10 20.4123 1.15428   6
  -1  10  10 16.2383 1.41787   2
   1 -10  -9 19.3671 1.16986   6
  -1  10   9 19.9660 1.39712   1
  -1  10   9 19.0266 1.45511   2
   1 -10  -8 3.85061 0.79853   6
  -1  10   8 3.96956 0.92162   1
   1 -10  -8 5.29304 1.05636   8
  -1  10   8 4.60895 1.02501   2
   1 -10  -7-0.28188 0.71905   6
  -1  10   7 0.56617 0.92797   2
   1 -10  -7 0.61593 0.86683   8
  -1  10   7 2.42401 0.86009   1
   1 -10  -6 8.93887 1.15001   8
   1 -10  -5 3.47643 0.96630   8
  -1  10   4-0.43174 0.77631   1
  -1  10   4 0.70419 0.93405   2
   1 -10  -4-0.13718 0.92541   8
  -1  10   3 4.74766 0.84687   6
  -1  10   3 3.66832 0.86490   1
   1 -10  -3 5.08148 1.02569   8
  -1  10   3 3.65887 1.00219   2
  -1  10   2 3.94063 1.04226   2
  -1  10   2 2.29763 0.40635   7
  -1  10   2 3.33466 0.87145   6
   1 -10  -2 4.77814 1.07080   8
  -1  10   2 2.44619 0.93605   1
  -1  10   1 157.740 4.56170   6
  -1  10   1 151.975 4.62986   2
   1 -10  -1 151.533 4.66397   8
  -1  10   1 152.552 4.61503   1
  -1  10   0 264.849 7.06459   6
  -1  10   0 259.880 7.08334   2
  -1  10   0 250.099 7.07220   8
   1 -10   0 267.638 7.22478   8
  -1  10   0 263.194 7.10439   1
  -1  10  -1 118.609 3.74637   1
   1 -10   1 112.566 3.82876   8
  -1  10  -1 111.947 3.78696   8
  -1  10  -1 110.566 3.72498   2
  -1  10  -2 0.54811 0.94482   8
   1 -10   2 1.30665 1.15219   8
  -1  10  -2 1.04831 1.00765   2
  -1  10  -2 1.85076 0.97316   1
  -1  10  -3 9.31779 1.22729   2
  -1  10  -3 8.16781 1.19891   8
  -1  10  -3 11.4206 1.26342   1
  -1  10  -4 8.53170 1.18981   2
  -1  10  -4 8.12431 1.21817   8
  -1  10  -4 11.4562 1.24181   1
  -1  10  -5 0.06788 0.96718   2
  -1  10  -5 1.72558 1.04868   6
  -1  10  -5 0.06953 0.93293   1
  -1  10  -5 0.61806 1.00125   8
  -1  10  -6 3.23019 0.87331   5
  -1  10  -6 4.62351 1.00121   1
  -1  10  -6 6.15265 1.08719   2
  -1  10  -6 3.93293 1.14002   3
  -1  10  -6 6.07921 1.24242   8
  -1  10  -6 4.47697 1.16420   6
  -1  10  -7 3.99480 0.92071   5
  -1  10  -7 4.41726 1.04045   2
  -1  10  -7 5.07853 1.18049   4
  -1  10  -7 6.24533 1.31625   8
  -1  10  -7 7.35410 1.29746   3
  -1  10  -7 5.43740 1.05193   1
  -1  10  -7 6.77925 1.31516   6
  -1  10  -8 4.65172 0.92151   5
  -1  10  -8 4.03254 1.00330   2
  -1  10  -8 7.03690 1.25285   4
  -1  10  -8 4.99727 1.33804   8
  -1  10  -8 6.40676 1.27181   3
  -1  10  -8 4.27198 1.25887   6
  -1  10  -8 4.49082 0.97243   1
  -1  10  -9 1.38982 0.91724   2
  -1  10  -9 1.13773 1.13076   4
  -1  10  -9 0.99910 0.86484   1
  -1  10  -9 2.07930 1.12495   3
  -1  10  -9 0.32623 1.18388   6
  -1  10  -9 2.78966 0.84076   5
  -1  10 -10 1.30640 1.19519   4
  -1  10 -10 0.82802 0.82437   1
  -1  10 -10 0.45279 1.22133   6
  -1  10 -10 1.14223 1.22879   3
  -1  10 -10 0.11467 0.80332   5
  -1  10 -11 5.20001 1.41793   4
  -1   9  21 9.46895 1.56370   5
   1  -9 -21 8.37258 1.70228   7
  -1   9  20-0.49581 1.33380   5
   1  -9 -20 0.08862 1.29999   7
  -1   9  19 3.00975 1.30291   5
  -1   9  19 2.52799 0.94989   2
   1  -9 -19 4.48304 1.32791   7
  -1   9  18 1.35112 0.93515   2
  -1   9  18 1.45597 1.26464   5
   1  -9 -18 1.62239 1.14967   7
  -1   9  18 1.34557 0.79128   1
   1  -9 -17 0.71234 1.04007   7
  -1   9  17 0.88491 0.99683   2
  -1   9  17 0.15709 0.80480   1
   1  -9 -16 32.8772 1.79057   7
  -1   9  16 29.8400 1.27260   3
  -1   9  16 32.0116 1.60490   1
  -1   9  16 31.2499 1.70895   2
   1  -9 -15 10.0191 1.11606   7
  -1   9  15 9.40169 0.82207   3
  -1   9  15 10.2486 1.33382   4
  -1   9  15 11.1326 1.10176   1
  -1   9  15 9.98575 1.23492   2
  -1   9  14 52.4850 2.16526   2
  -1   9  14 48.8864 2.18368   4
  -1   9  14 49.4656 1.66561   3
   1  -9 -14 49.1405 2.01442   7
  -1   9  14 52.4789 2.08307   1
  -1   9  13 2.37506 1.00193   2
  -1   9  13 2.31075 0.62513   3
  -1   9  13 1.27495 0.86474   1
  -1   9  13 1.68269 0.92725   4
   1  -9 -12 65.8641 2.04290   6
  -1   9  12 61.9014 2.43333   2
  -1   9  12 63.0542 2.32105   4
  -1   9  12 58.3322 1.88768   3
  -1   9  12 60.4175 2.34996   1
   1  -9 -12 59.1048 2.03762   7
  -1   9  11 6.32768 0.93674   4
   1  -9 -11 6.04363 0.74377   7
  -1   9  11 6.44117 1.07503   2
   1  -9 -11 6.64322 0.79004   6
  -1   9  11 4.94358 0.93113   1
  -1   9  10 7.31715 0.92799   4
   1  -9 -10 7.58525 0.70043   7
  -1   9  10 8.13273 1.02351   1
   1  -9 -10 8.38427 0.83843   6
  -1   9  10 7.41698 1.07815   2
  -1   9   9 43.9375 1.93080   1
   1  -9  -9 41.3349 1.59891   6
   1  -9  -9 42.6186 1.33711   7
  -1   9   9 44.8848 2.01452   2
   1  -9  -8 14.0950 0.96095   6
  -1   9   8 13.0024 1.10250   1
  -1   9   8 11.8361 1.16490   2
  -1   9   7 13.1322 1.12203   1
   1  -9  -7 12.8449 0.93210   6
   1  -9  -7 13.9138 1.17124   8
  -1   9   7 12.2541 1.19664   2
   1  -9  -6 1.47142 0.78999   8
   1  -9  -6 1.24449 0.66862   6
   1  -9  -5 0.30457 0.80800   8
  -1   9   4 5.08051 0.99612   2
   1  -9  -4 3.79787 0.89270   8
  -1   9   3 0.44419 0.84332   2
  -1   9   3-0.51931 0.65836   1
   1  -9  -3-0.12428 0.78692   8
   1  -9  -2 6.82782 1.01507   8
  -1   9   2 7.35356 1.05981   2
  -1   9   2 5.76501 0.42313   7
  -1   9   2 6.31789 0.86906   6
  -1   9   2 6.18074 0.92029   1
  -1   9   1 35.9007 1.77391   1
  -1   9   1 37.8263 1.82580   2
   1  -9  -1 40.5252 1.84618   8
  -1   9   1 33.1248 1.66413   6
  -1   9   0 345.093 8.74345   1
  -1   9   0 331.247 8.70544   2
  -1   9   0 349.389 8.78676   8
   1  -9   0 334.501 8.77758   8
  -1   9   0 338.232 8.70577   6
  -1   9  -1 287.966 7.51772   1
  -1   9  -1 273.686 7.47144   2
  -1   9  -1 292.233 7.56145   8
   1  -9   1 284.803 7.59547   8
  -1   9  -2 30.8931 1.68045   1
  -1   9  -2 32.8359 1.71080   2
  -1   9  -2 30.9767 1.69907   8
   1  -9   2 33.8156 1.85707   8
  -1   9  -3-0.50233 0.85504   2
  -1   9  -3-0.31980 0.81003   1
  -1   9  -3-0.14826 0.77855   8
  -1   9  -4 3.00592 1.04546   6
  -1   9  -4 3.05613 0.95823   2
  -1   9  -4 3.81697 0.91804   1
  -1   9  -4 2.25589 0.96871   8
  -1   9  -5 22.3677 1.58039   8
  -1   9  -5 21.0651 1.43011   2
  -1   9  -5 19.3540 1.54480   3
  -1   9  -5 20.1503 1.39004   1
  -1   9  -5 20.9547 1.53826   6
  -1   9  -6 3.55284 0.82815   5
  -1   9  -6 3.50480 1.14079   8
  -1   9  -6 3.63863 1.05314   3
  -1   9  -6 3.74820 0.92822   2
  -1   9  -6 3.70926 1.11396   6
  -1   9  -6 2.41118 0.89150   1
  -1   9  -7 1.39421 1.02059   6
  -1   9  -7 2.05817 0.84816   2
  -1   9  -7 0.47358 0.88845   4
  -1   9  -7 1.24526 0.73542   5
  -1   9  -7 1.50092 1.01547   3
  -1   9  -7 1.07531 1.08131   8
  -1   9  -7 1.86170 0.81087   1
  -1   9  -8 2.92691 1.08835   6
  -1   9  -8 3.00316 0.81550   5
  -1   9  -8 2.78988 0.88820   2
  -1   9  -8 4.24404 1.11540   4
  -1   9  -8 4.31207 1.10797   3
  -1   9  -8 2.79061 0.81516   1
  -1   9  -8 4.88389 1.25049   8
  -1   9  -9 1.08166 0.73289   5
  -1   9  -9 1.63666 0.80950   2
  -1   9  -9-0.09077 1.04832   4
  -1   9  -9 1.62874 0.81127   1
  -1   9  -9 0.41057 1.04815   3
  -1   9  -9 3.34733 1.25754   8
  -1   9  -9 0.61297 1.11206   6
  -1   9 -10 3.04860 0.81427   5
  -1   9 -10 2.55933 0.80109   1
  -1   9 -10 4.34967 1.23894   4
  -1   9 -10 2.56624 1.32627   8
  -1   9 -10 2.89722 1.23779   3
  -1   9 -10 2.88150 1.26810   6
  -1   9 -10 3.69464 0.87307   2
  -1   9 -11 1.01693 0.77087   5
  -1   9 -11 2.19846 0.76117   1
  -1   9 -11 0.22499 1.31890   3
  -1   9 -11-0.44382 1.38765   6
  -1   9 -12 17.1312 1.79463   4
  -1   9 -12 16.1282 1.88539   6
  -1   8  21 8.13274 1.46583   5
   1  -8 -21 11.3708 1.75557   7
  -1   8  20 2.40062 1.26526   5
   1  -8 -20 1.50671 1.38863   7
  -1   8  19 1.44005 0.77719   2
  -1   8  19 1.93058 1.26294   5
  -1   8  19 1.87223 0.66506   1
   1  -8 -19-0.61846 1.30457   7
  -1   8  18 0.91709 0.81810   2
  -1   8  18 2.20141 1.24898   5
  -1   8  18-0.07477 0.62890   1
   1  -8 -18 1.07109 1.13825   7
   1  -8 -17 4.96667 1.14537   7
  -1   8  17 3.60082 1.19041   5
  -1   8  17 3.53927 0.93954   2
  -1   8  16 19.3993 1.08228   3
  -1   8  16 15.9453 1.24526   2
   1  -8 -16 19.9554 1.49372   7
   1  -8 -15 30.5432 1.68872   7
  -1   8  15 29.8815 1.85596   4
  -1   8  15 28.3883 1.26458   3
  -1   8  15 26.9427 1.53029   2
   1  -8 -14 28.2907 1.54511   7
  -1   8  14 30.1372 1.25116   3
  -1   8  14 30.3360 1.72763   4
  -1   8  14 29.5707 1.55003   2
  -1   8  13 18.4143 1.39541   4
  -1   8  13 19.2220 1.18015   1
  -1   8  13 19.3923 1.30783   2
  -1   8  13 16.5071 0.93245   3
  -1   8  12 23.5382 1.42162   4
  -1   8  12 22.8133 1.07424   3
  -1   8  12 28.3678 1.42196   1
  -1   8  12 23.7533 1.45137   2
  -1   8  11 5.99409 1.01001   2
  -1   8  11 6.83097 0.93796   4
  -1   8  11 6.25162 0.89744   1
   1  -8 -11 6.20873 0.75956   7
   1  -8 -10 18.9402 0.99294   7
  -1   8  10 18.5528 1.24258   1
  -1   8  10 20.0162 1.19202   4
  -1   8  10 21.3916 1.34039   2
  -1   8   9 82.1894 2.73627   2
  -1   8   9 80.4957 2.70589   1
  -1   8   9 80.6233 2.50913   4
   1  -8  -9 78.2793 2.26148   7
   1  -8  -9 82.5826 2.38057   6
   1  -8  -8 36.6030 1.38193   6
  -1   8   8 36.4174 1.71326   2
   1  -8  -8 34.8685 1.14497   7
  -1   8   8 35.7958 1.63630   1
  -1   8   7 14.7357 1.17880   2
   1  -8  -7 11.9752 0.85053   6
   1  -8  -6 13.1616 0.91898   6
   1  -8  -5 8.17504 0.98710   8
   1  -8  -5 6.96037 0.79237   6
  -1   8   4 14.5135 1.14762   2
   1  -8  -4 13.6413 1.10793   8
  -1   8   3 14.9289 0.94838   6
  -1   8   3 10.7132 1.08842   2
   1  -8  -3 11.7033 1.04607   8
  -1   8   2 5.64307 0.38245   7
   1  -8  -2 4.93366 0.91658   8
  -1   8   2 7.53124 0.97356   2
   1  -8  -1 16.2019 1.26594   8
  -1   8   1 18.9877 1.22686   1
  -1   8   1 18.9402 1.25256   2
   1  -8   0 205.421 5.68926   8
  -1   8   0 210.347 5.63526   1
  -1   8   0 208.204 5.64136   2
   1  -8   1 416.493 10.5273   8
  -1   8  -1 415.472 10.4534   1
  -1   8  -1 428.222 10.4453   2
   1  -8   2 47.9664 2.11770   8
  -1   8  -2 43.9710 1.93954   8
  -1   8  -2 49.6463 1.99704   1
  -1   8  -2 46.3231 1.92543   2
  -1   8  -3 1.01004 0.76552   2
  -1   8  -3-0.22916 0.73016   1
  -1   8  -3 0.53852 0.71993   8
  -1   8  -4 7.13819 0.94848   2
  -1   8  -4 7.31917 0.90637   1
  -1   8  -4 5.17712 0.93974   8
  -1   8  -5-0.05493 0.76010   2
  -1   8  -5 1.34878 0.95095   8
  -1   8  -5-0.11247 0.74017   1
  -1   8  -6 5.08817 0.84041   1
  -1   8  -6 5.13326 0.89840   2
  -1   8  -6 4.97558 0.98810   3
  -1   8  -6 4.67664 1.10469   8
  -1   8  -6 5.06170 0.78604   5
  -1   8  -7 35.1340 1.60036   5
  -1   8  -7 33.9821 1.87418   4
  -1   8  -7 35.9822 1.99916   3
  -1   8  -7 40.0662 1.70726   2
  -1   8  -7 38.5185 1.67823   1
  -1   8  -7 38.8983 2.02939   8
  -1   8  -8 4.00226 0.78094   5
  -1   8  -8 4.46743 0.85173   2
  -1   8  -8 4.43034 1.02564   4
  -1   8  -8 2.64774 1.01664   3
  -1   8  -8 3.32373 0.76874   1
  -1   8  -8 2.80772 1.09064   8
  -1   8  -9 1.89020 0.73059   2
  -1   8  -9 1.29811 1.01897   4
  -1   8  -9 5.60781 0.81919   1
  -1   8  -9 1.91345 1.01923   3
  -1   8  -9 5.53532 1.21133   8
  -1   8  -9 2.33729 0.72519   5
  -1   8 -10 0.31834 0.68881   2
  -1   8 -10 0.64831 1.06935   4
  -1   8 -10 0.32957 0.64344   1
  -1   8 -10-0.50161 1.10721   3
  -1   8 -10-1.25759 1.11410   8
  -1   8 -10 0.81266 0.69573   5
  -1   8 -11 1.43437 0.72564   5
  -1   8 -11 1.57614 1.13188   4
  -1   8 -11 0.91053 1.22624   8
  -1   8 -11 0.42172 1.17031   3
  -1   8 -11 0.77748 0.72163   2
  -1   8 -11 1.37320 0.68861   1
  -1   8 -12 8.68676 0.93075   5
  -1   8 -12 12.7724 1.60422   4
  -1   8 -12 11.6150 1.60541   3
  -1   8 -13 19.4236 2.01675   3
  -1   8 -13 18.2586 1.95468   4
  -1   8 -13 22.6878 2.05852   6
   1  -7 -21 12.3614 1.82376   7
  -1   7  21 9.67036 1.44402   5
   1  -7 -20 4.76768 1.54114   7
  -1   7  20 6.91747 1.32746   5
  -1   7  19 0.15994 0.48026   2
   1  -7 -19 2.05654 1.35612   7
  -1   7  19 0.65111 1.16775   5
  -1   7  18 3.31702 0.70691   2
  -1   7  18 6.45238 1.22822   5
  -1   7  18 2.66977 0.64099   1
   1  -7 -18 3.49364 1.34061   7
  -1   7  17-0.56406 1.11717   5
  -1   7  17 0.35240 0.62532   1
  -1   7  17 0.25156 0.74319   2
  -1   7  16 0.55206 1.03590   5
  -1   7  16-0.44808 0.65452   1
  -1   7  16-0.53073 0.79547   2
  -1   7  15 25.0826 1.25457   1
  -1   7  15 24.8521 1.24254   3
  -1   7  15 26.9522 1.37200   2
  -1   7  15 26.7182 1.67506   5
  -1   7  14 12.1522 1.05984   2
  -1   7  14 11.4730 0.91180   1
  -1   7  14 12.8689 1.36157   4
  -1   7  14 11.6832 0.89214   3
  -1   7  13 49.9511 1.93112   2
  -1   7  13 50.2625 1.69757   3
  -1   7  13 49.8365 2.14342   4
  -1   7  12 0.48767 0.77489   2
  -1   7  12-0.28775 0.86400   4
  -1   7  12 1.11251 0.58860   3
  -1   7  11 8.12440 0.94252   4
  -1   7  11 5.67486 0.63697   3
  -1   7  11 7.06945 0.92236   2
  -1   7  10 0.55588 0.71723   4
  -1   7  10 1.19958 0.75616   2
  -1   7   9 80.3666 2.53090   4
  -1   7   9 84.9375 2.68883   2
   1  -7  -8 55.8508 1.77337   6
  -1   7   8 58.9332 1.92061   4
   1  -7  -8 57.8418 1.72060   7
  -1   7   8 58.2003 2.11637   2
   1  -7  -7 14.2442 0.64753   7
   1  -7  -7 13.3118 0.82151   6
  -1   7   7 15.7584 1.10368   2
   1  -7  -6 45.1406 1.21844   7
   1  -7  -6 46.8715 1.56485   6
  -1   7   6 47.8228 1.81173   2
   1  -7  -5 98.4202 2.73501   6
   1  -7  -5 94.9835 2.94273   8
   1  -7  -4 76.4332 2.47578   8
   1  -7  -3 76.1337 2.50914   8
  -1   7   3 78.2148 2.38431   6
  -1   7   3 79.3328 2.56276   2
  -1   7   2 175.622 4.42481   6
  -1   7   2 177.076 4.57889   2
  -1   7   2 159.397 3.85737   7
   1  -7  -2 178.102 4.54962   8
  -1   7   1 2.09105 0.76604   2
   1  -7  -1 2.67717 0.80551   8
  -1   7   1 2.23369 0.71942   1
  -1   7   1 2.78265 0.66073   6
   1  -7   0 62.2887 2.21436   8
  -1   7   0 60.7255 2.21951   1
  -1   7   0 65.9829 2.23355   2
   1  -7   1 380.205 9.67982   8
  -1   7  -1 392.614 9.60900   1
  -1   7  -1 390.782 9.59694   2
   1  -7   2 137.543 4.02268   8
  -1   7  -2 136.664 3.89154   1
  -1   7  -2 135.674 3.89600   2
  -1   7  -3 4.30272 0.81385   2
  -1   7  -3 4.56216 0.78774   1
  -1   7  -3 4.53142 0.77817   8
  -1   7  -4 1.27668 0.68594   2
  -1   7  -4 1.35400 0.65404   1
  -1   7  -4 0.64470 0.68374   8
  -1   7  -5 3.38652 0.72480   2
  -1   7  -5 1.84542 0.77163   8
  -1   7  -5 3.26136 0.69053   1
  -1   7  -6-0.04887 0.64325   1
  -1   7  -6-0.89505 0.82547   3
  -1   7  -6 0.47569 0.65596   2
  -1   7  -6 0.31447 0.57371   5
  -1   7  -6 1.23564 0.85400   8
  -1   7  -7 0.13845 0.67505   2
  -1   7  -7 0.77207 0.89088   4
  -1   7  -7-0.07689 0.94462   8
  -1   7  -7 1.35357 0.81297   3
  -1   7  -7 0.80512 0.63003   5
  -1   7  -7 1.18973 0.67257   1
  -1   7  -8 53.9907 1.94824   2
  -1   7  -8 57.3618 2.47161   3
  -1   7  -8 48.7146 2.28015   4
  -1   7  -8 52.6035 2.38555   8
  -1   7  -8 53.6388 1.92413   5
  -1   7  -8 53.8179 1.92397   1
  -1   7  -9 10.1349 0.88295   2
  -1   7  -9 9.22444 1.27833   4
  -1   7  -9 8.56260 1.29162   8
  -1   7  -9 8.53813 1.27474   3
  -1   7  -9 9.46424 0.86448   1
  -1   7  -9 9.75811 0.87026   5
  -1   7 -10 6.17817 0.77977   5
  -1   7 -10 5.21698 1.13286   4
  -1   7 -10 6.56316 0.76378   1
  -1   7 -10 5.23203 1.15077   3
  -1   7 -10 5.85459 0.75944   2
  -1   7 -10 7.13189 1.29996   8
  -1   7 -11-0.29066 0.64989   5
  -1   7 -11-1.70090 1.13713   4
  -1   7 -11-0.14650 0.58731   1
  -1   7 -11 0.29534 1.06517   3
  -1   7 -11 2.08563 1.12472   8
  -1   7 -11 1.11028 0.63115   2
  -1   7 -12 6.16243 0.76540   5
  -1   7 -12 4.84314 1.31985   4
  -1   7 -12 6.31010 0.67955   1
  -1   7 -12 5.96682 1.33158   8
  -1   7 -12 8.39322 1.39988   3
  -1   7 -12 6.06189 0.66850   2
  -1   7 -13 22.0674 1.95574   4
  -1   7 -13 23.4633 1.99583   3
  -1   7 -14 13.9245 1.83987   4
  -1   7 -14 13.6253 1.74851   3
   1  -6 -20 13.4099 1.78845   7
  -1   6  20 11.4560 1.40727   5
  -1   6  19 5.10299 1.17971   5
  -1   6  18 2.15286 1.13118   5
  -1   6  17 2.64227 0.59131   2
  -1   6  17 2.83973 0.50550   1
  -1   6  17 3.77590 1.13708   5
  -1   6  16 5.81402 0.75079   2
  -1   6  16 4.13392 0.62461   1
  -1   6  16 3.97109 1.08555   5
  -1   6  15 17.9730 1.06167   2
  -1   6  15 17.0032 1.38396   5
  -1   6  15 17.7098 0.97864   1
  -1   6  15 18.4064 1.14018   3
  -1   6  14 26.5462 1.29242   2
  -1   6  14 26.4991 1.22942   1
  -1   6  14 26.9906 1.28515   3
  -1   6  14 30.4749 1.65936   5
  -1   6  13 52.4693 1.88045   2
  -1   6  13 55.0555 1.82880   3
  -1   6  13 51.9630 1.82127   1
  -1   6  12 14.7636 1.21703   4
  -1   6  12 13.9371 0.99340   2
  -1   6  12 14.3461 0.88370   3
  -1   6  12 14.6630 0.94585   1
  -1   6  11 4.80763 0.91173   4
  -1   6  11 4.87500 0.68506   1
  -1   6  11 4.50362 0.64904   3
  -1   6  11 5.82602 0.79603   2
  -1   6  10 26.7120 1.23544   1
  -1   6  10 26.4630 1.08037   3
  -1   6  10 26.7942 1.34069   4
  -1   6  10 26.0945 1.28525   2
  -1   6   9 77.1129 2.37941   2
  -1   6   9 76.5086 2.37078   4
  -1   6   9 67.3679 2.29816   1
  -1   6   8 291.857 7.28714   2
  -1   6   8 286.608 7.17594   4
  -1   6   8 294.342 7.27913   1
  -1   6   7 26.6938 1.28114   2
  -1   6   7 24.1435 1.20925   1
  -1   6   7 23.4924 1.08214   4
   1  -6  -6 2.83954 0.54332   6
  -1   6   6 3.13311 0.73269   2
  -1   6   6 4.97496 0.69006   1
   1  -6  -5 153.839 3.81190   6
   1  -6  -5 147.366 3.50835   7
   1  -6  -4 64.5327 2.06866   8
   1  -6  -4 60.8531 1.87559   6
  -1   6   3 15.8360 1.07634   2
   1  -6  -3 16.7904 1.01581   8
  -1   6   3 16.5131 0.89323   6
   1  -6  -2 0.41227 0.66289   8
  -1   6   2 0.30167 0.68105   2
  -1   6   2 0.48357 0.60349   6
  -1   6   1 0.61281 0.62807   1
   1  -6  -1 0.64529 0.70266   8
  -1   6   1 1.20489 0.73596   2
  -1   6   0 10.7027 0.89057   2
   1  -6   0 10.1599 0.93162   8
  -1   6   0 11.0503 0.92218   1
  -1   6  -1 42.9932 1.68085   2
   1  -6   1 43.8069 1.74650   8
  -1   6  -1 45.5568 1.69867   1
  -1   6  -2 132.740 3.73764   2
   1  -6   2 138.515 3.88183   8
  -1   6  -2 135.152 3.75515   1
  -1   6  -3 0.04374 0.63662   1
  -1   6  -3-0.34211 0.64866   2
  -1   6  -4 10.0161 0.83980   2
  -1   6  -4 9.82085 0.91970   8
  -1   6  -4 10.6810 0.85119   1
  -1   6  -5 5.93236 0.69800   2
  -1   6  -5 6.76634 0.71569   1
  -1   6  -5 5.60615 0.92005   8
  -1   6  -6 32.8900 1.32577   5
  -1   6  -6 33.7326 1.37492   2
  -1   6  -6 31.8798 1.36332   1
  -1   6  -6 34.0189 1.68599   8
  -1   6  -6 31.7158 1.59093   3
  -1   6  -7 19.7866 1.04079   5
  -1   6  -7 20.2744 1.05095   2
  -1   6  -7 18.4507 1.04428   1
  -1   6  -7 20.8689 1.41734   8
  -1   6  -7 20.7982 1.38272   3
  -1   6  -7 20.2707 1.33178   4
  -1   6  -8 40.0221 1.49925   5
  -1   6  -8 37.0909 1.92223   3
  -1   6  -8 35.9897 1.88437   4
  -1   6  -8 39.8227 1.51294   2
  -1   6  -8 38.4983 1.49496   1
  -1   6  -8 41.4119 1.99328   8
  -1   6  -9 1.29988 0.57243   5
  -1   6  -9 2.04171 0.64453   2
  -1   6  -9 0.93725 0.96440   4
  -1   6  -9 1.22889 0.97262   3
  -1   6  -9 1.95325 0.61115   1
  -1   6  -9 1.35826 1.01245   8
  -1   6 -10 8.80384 1.30326   8
  -1   6 -10 13.4083 1.33278   3
  -1   6 -10 10.1903 1.24388   4
  -1   6 -10 9.82745 0.78897   2
  -1   6 -10 10.4390 0.79877   1
  -1   6 -10 10.2763 0.83994   5
  -1   6 -11 7.41358 0.75322   5
  -1   6 -11 10.2242 1.30842   4
  -1   6 -11 6.64549 0.68291   1
  -1   6 -11 11.2521 1.31833   3
  -1   6 -11 8.41447 1.35211   8
  -1   6 -11 8.63109 0.69418   2
  -1   6 -12 2.21457 0.63463   5
  -1   6 -12 0.58172 1.10862   4
  -1   6 -12 1.32598 0.48819   1
  -1   6 -12 1.45198 1.16000   3
  -1   6 -12 1.84939 0.45815   2
  -1   6 -12 1.79276 1.17518   8
  -1   6 -13 10.2292 1.51067   3
  -1   6 -13 9.52129 1.52642   8
  -1   6 -13 7.99489 0.78318   5
  -1   6 -13 10.2857 1.55843   4
  -1   6 -14 26.7676 2.14208   3
  -1   6 -14 33.5907 2.25725   4
  -1   6 -15 2.30318 1.28965   3
  -1   5  20 2.63225 1.10563   5
  -1   5  19 5.89753 1.15097   5
  -1   5  18-0.44621 0.98942   5
  -1   5  17 1.68049 1.02598   5
  -1   5  16 1.17092 0.44250   2
  -1   5  16 2.79660 0.98945   5
  -1   5  15 2.10469 0.57008   2
  -1   5  15 3.32113 0.99379   5
  -1   5  15 1.83941 0.48394   1
  -1   5  14 1.22372 0.63383   2
  -1   5  14 1.79033 0.77021   3
  -1   5  14 0.73171 0.57118   1
  -1   5  14 0.57182 0.91967   5
  -1   5  13 32.3330 1.28767   2
  -1   5  13 32.8069 1.38396   3
  -1   5  13 29.0475 1.20882   1
  -1   5  13 31.3962 1.60820   5
  -1   5  12 15.6880 0.88348   1
  -1   5  12 15.7000 0.94622   3
  -1   5  12 16.8562 0.95395   2
  -1   5  11 20.1811 1.27061   4
  -1   5  11 18.4799 0.97924   3
  -1   5  11 19.7842 0.99234   1
  -1   5  11 18.1956 0.99661   2
  -1   5  10 0.34619 0.72776   4
  -1   5  10-0.10684 0.59466   2
  -1   5  10 0.38134 0.51979   3
  -1   5  10-0.06822 0.53020   1
  -1   5   9 4.35571 0.70713   2
  -1   5   9 4.33069 0.64144   1
  -1   5   9 3.61923 0.57225   3
  -1   5   9 4.56480 0.75937   4
  -1   5   8 283.784 6.88242   2
  -1   5   8 269.625 6.87797   4
  -1   5   8 278.427 6.85878   1
  -1   5   7 228.470 5.72575   2
  -1   5   7 224.026 5.63602   4
  -1   5   7 227.302 5.70362   1
  -1   5   6 38.1825 1.45705   2
  -1   5   6 37.7329 1.32895   4
  -1   5   6 38.6602 1.44526   1
   1  -5  -5 53.1896 1.55890   6
   1  -5  -4 46.7440 1.44213   6
  -1   5   3 31.1287 1.09261   6
   1  -5  -3 27.4251 1.07758   6
   1  -5  -3 28.8387 1.22736   8
  -1   5   2 29.7394 1.13061   6
   1  -5  -2 27.6649 1.22611   8
  -1   5   2 28.8458 1.26833   2
  -1   5   1 0.43628 0.65071   2
  -1   5   1 2.16860 0.58421   1
   1  -5  -1 2.73184 0.66456   8
  -1   5   1 2.22677 0.31364   7
  -1   5   0-0.10888 0.66428   2
  -1   5   0 0.11048 0.59440   1
   1  -5   0 0.52908 0.63179   8
  -1   5  -1 7.51772 0.78023   2
   1  -5   1 7.85931 0.80394   8
  -1   5  -1 6.81211 0.72900   1
  -1   5  -2 111.087 3.09905   1
  -1   5  -2 111.022 3.09905   2
   1  -5   2 111.606 3.22844   8
  -1   5  -3 111.105 3.13331   1
  -1   5  -3 114.593 3.13666   2
  -1   5  -4 3.90053 0.59661   2
  -1   5  -4 3.37167 0.57550   1
  -1   5  -5 12.9512 0.82943   1
  -1   5  -5 13.6135 1.03480   8
  -1   5  -5 13.4690 0.84304   2
  -1   5  -6 66.5959 2.33933   4
  -1   5  -6 67.6381 2.05263   5
  -1   5  -6 68.5593 2.09608   1
  -1   5  -6 66.5090 2.07368   2
  -1   5  -6 71.4792 2.44544   8
  -1   5  -7 118.959 3.20767   5
  -1   5  -7 119.691 3.21199   2
  -1   5  -7 117.832 3.22883   1
  -1   5  -7 118.836 3.70086   8
  -1   5  -7 117.595 3.68041   3
  -1   5  -7 114.338 3.58876   4
  -1   5  -8 82.8619 2.45199   5
  -1   5  -8 84.1408 2.92757   4
  -1   5  -8 82.7288 2.96851   3
  -1   5  -8 85.9726 2.44490   2
  -1   5  -8 85.7440 2.45413   1
  -1   5  -8 86.0266 3.01010   8
  -1   5  -9 32.6885 1.83123   8
  -1   5  -9 35.1000 1.86317   4
  -1   5  -9 37.1627 1.87367   3
  -1   5  -9 34.9963 1.28617   2
  -1   5  -9 32.3134 1.25889   1
  -1   5  -9 32.9482 1.30676   5
  -1   5 -10 1.02736 0.54472   5
  -1   5 -10 0.64082 0.97745   4
  -1   5 -10 0.71853 0.95181   8
  -1   5 -10-0.15917 0.91661   3
  -1   5 -10 0.38427 0.48393   1
  -1   5 -10 0.62220 0.50710   2
  -1   5 -11 0.32361 0.51963   5
  -1   5 -11 0.86536 0.99406   4
  -1   5 -11-0.20035 0.42980   2
  -1   5 -11 0.93057 0.95672   3
  -1   5 -11 0.38469 0.43618   1
  -1   5 -11-0.16980 1.01689   8
  -1   5 -12 2.70841 1.15286   4
  -1   5 -12 2.17103 0.59056   5
  -1   5 -12 3.05259 1.12299   3
  -1   5 -12 0.84261 0.36187   1
  -1   5 -12 1.88836 1.08006   8
  -1   5 -13 1.98216 1.21296   3
  -1   5 -13 1.60173 1.21319   4
  -1   5 -13 1.13706 1.18735   8
  -1   5 -13 0.14797 0.55962   5
  -1   5 -14 17.6162 1.71699   3
  -1   5 -14 15.4978 1.78580   4
  -1   5 -14 18.5101 1.87491   8
  -1   5 -15 13.2294 1.75917   4
  -1   5 -15 9.87474 1.61503   3
  -1   5 -16 0.96084 1.28491   3
  -1   4  20 0.05903 0.94291   5
  -1   4  19 5.20086 1.07595   5
  -1   4  18 0.05981 0.95270   5
  -1   4  17 2.93926 0.99913   5
  -1   4  16 0.57498 0.90124   5
  -1   4  15 2.33753 0.92515   5
  -1   4  14 0.56542 0.79165   3
  -1   4  14 0.49709 0.34376   1
  -1   4  14 0.99806 0.44221   2
  -1   4  14 0.86049 0.84304   5
  -1   4  13 2.07218 0.46283   1
  -1   4  13 1.59903 0.52096   2
  -1   4  13 1.30623 0.72544   3
  -1   4  13 1.66315 0.87291   5
  -1   4  12 14.4514 0.80216   2
  -1   4  12 13.9568 1.10717   5
  -1   4  12 13.3365 0.96497   3
  -1   4  12 15.2464 0.76118   1
  -1   4  11 8.85984 0.69144   2
  -1   4  11 9.05455 0.63050   1
  -1   4  11 9.24785 0.77108   3
  -1   4  11 10.2121 0.94684   5
  -1   4  10-0.25778 0.73091   4
  -1   4  10 0.10634 0.46444   1
  -1   4  10 0.58343 0.54906   3
  -1   4  10 0.36781 0.52614   2
  -1   4   9 18.5129 0.88362   1
  -1   4   9 17.1345 0.89414   2
  -1   4   9 17.3200 0.88313   3
  -1   4   9 17.0971 1.08984   4
  -1   4   8 76.1110 2.18837   1
  -1   4   8 75.8646 2.20873   2
  -1   4   8 75.7734 2.14550   3
  -1   4   8 74.8676 2.34365   4
  -1   4   7 73.0337 2.14638   2
  -1   4   7 73.9936 2.13272   1
  -1   4   7 70.9262 2.19360   4
  -1   4   6 417.190 9.84718   2
  -1   4   6 408.180 9.79826   4
  -1   4   6 416.087 9.82907   1
  -1   4   5 1.58669 0.49731   4
  -1   4   5 2.74507 0.55652   1
  -1   4   5 1.59769 0.59162   2
   1  -4  -4 141.782 3.50422   6
   1  -4  -4 145.852 3.73278   2
   1  -4  -3 40.9119 1.26154   6
   1  -4  -3 43.0396 1.44678   2
  -1   4   2 2.98319 0.63787   2
   1  -4  -2 2.63520 0.59113   8
  -1   4   1 8.13003 0.76073   2
   1  -4  -1 6.30337 0.69038   8
  -1   4   0 32.7207 1.21778   1
  -1   4   0 31.4797 1.23174   2
   1  -4   0 30.6687 1.21207   8
  -1   4  -1 40.6825 1.42230   1
  -1   4  -1 40.4074 1.42803   2
   1  -4   1 43.3506 1.49573   8
  -1   4  -2 40.8655 1.42409   2
  -1   4  -2 40.5007 1.39766   1
  -1   4  -3 759.177 17.6297   2
  -1   4  -3 757.696 17.6367   1
  -1   4  -4 219.418 5.46397   2
  -1   4  -4 223.216 5.48166   1
  -1   4  -5 59.9949 1.82738   1
  -1   4  -5 61.2727 1.82890   2
  -1   4  -5 60.5787 2.12125   8
  -1   4  -6 0.71607 0.63588   4
  -1   4  -6 1.48872 0.41809   5
  -1   4  -6 0.48992 0.69279   8
  -1   4  -6 1.24453 0.46868   2
  -1   4  -6 1.32945 0.45251   1
  -1   4  -7 65.2789 2.34571   4
  -1   4  -7 72.9724 2.43766   3
  -1   4  -7 67.0222 1.93803   5
  -1   4  -7 68.5994 2.40041   8
  -1   4  -7 64.1435 1.94640   1
  -1   4  -7 66.1278 1.93921   2
  -1   4  -8 154.265 3.88108   2
  -1   4  -8 151.490 3.91647   5
  -1   4  -8 151.379 3.89161   1
  -1   4  -8 153.678 4.45543   4
  -1   4  -8 156.773 4.48766   3
  -1   4  -9 65.4570 1.83461   2
  -1   4  -9 63.4663 1.92051   5
  -1   4  -9 69.3645 2.54101   4
  -1   4  -9 67.0222 2.50109   3
  -1   4  -9 60.0728 1.83934   1
  -1   4 -10 13.9045 0.67512   2
  -1   4 -10 14.3524 0.81895   5
  -1   4 -10 14.5117 0.71781   1
  -1   4 -10 13.0831 1.30562   4
  -1   4 -10 15.1267 1.32948   3
  -1   4 -11-0.28449 0.49590   5
  -1   4 -11 0.06139 0.24899   2
  -1   4 -11 0.38382 0.34789   1
  -1   4 -11 0.57886 0.93023   4
  -1   4 -11 0.62224 0.94902   3
  -1   4 -12 0.89663 1.10144   4
  -1   4 -12-0.13930 0.49420   5
  -1   4 -12 0.08307 1.00893   3
  -1   4 -13 0.28949 1.09129   4
  -1   4 -13 0.17495 1.04525   3
  -1   4 -14 0.64436 1.13341   3
  -1   4 -14 1.95747 1.25713   4
  -1   4 -14-0.38097 1.17269   8
  -1   4 -15 14.1143 1.61851   3
  -1   4 -15 12.8006 1.68415   4
  -1   4 -15 9.53377 1.54643   8
  -1   4 -16 4.96554 1.55975   4
  -1   4 -16 5.60491 1.40964   3
  -1   4 -17 4.05684 1.46008   3
  -1   3  19-0.38712 0.94668   5
  -1   3  18 2.77881 0.96970   5
  -1   3  17 0.38731 0.89427   5
  -1   3  16 1.68891 0.93443   5
  -1   3  15 3.27865 0.90196   5
  -1   3  14 15.9321 1.18885   5
  -1   3  13 3.27256 0.87116   3
  -1   3  13 1.99676 0.83765   5
   1  -3 -12 1.74893 0.89953   4
  -1   3  12 1.23143 0.32057   1
  -1   3  12 1.19510 0.74497   3
  -1   3  12 1.16184 0.78586   5
  -1   3  12 1.25143 0.38066   2
  -1   3  11 9.23740 0.58525   2
   1  -3 -11 9.49689 0.98771   4
  -1   3  11 10.8138 0.85210   3
  -1   3  11 9.74743 0.52557   1
  -1   3  11 9.20879 0.87780   5
  -1   3  10 0.24869 0.61565   5
  -1   3  10 0.43123 0.43071   2
   1  -3 -10 0.59978 0.64847   4
  -1   3  10 0.31308 0.37483   1
  -1   3  10-0.32375 0.57915   3
  -1   3   9 0.11732 0.63695   5
  -1   3   9 0.06428 0.54249   3
  -1   3   9 0.02019 0.38306   1
  -1   3   9 0.17533 0.44161   2
   1  -3  -8-0.12594 0.56539   4
  -1   3   8 0.04169 0.65527   4
  -1   3   8 0.61281 0.45470   2
  -1   3   8 0.39315 0.53236   3
  -1   3   8 0.30065 0.40559   1
  -1   3   7 8.63148 0.60605   1
  -1   3   7 9.46346 0.79849   4
   1  -3  -7 9.40985 0.77136   4
  -1   3   7 8.35558 0.62629   2
  -1   3   7 9.57520 0.66542   3
  -1   3   6 67.4383 1.89636   1
  -1   3   6 68.6700 2.01627   4
  -1   3   6 65.9818 1.91225   2
  -1   3   6 67.5770 1.88412   3
  -1   3   5 73.4690 2.01290   4
  -1   3   5 70.2902 2.00042   2
   1  -3  -5 70.2525 2.00521   2
  -1   3   5 71.7534 1.98936   1
  -1   3   4 2.85242 0.45447   4
   1  -3  -4 3.20657 0.54866   2
   1  -3  -3 532.635 12.5036   2
   1  -3  -3 538.117 12.3185   6
  -1   3   2 328.488 7.87554   2
   1  -3  -2 331.495 7.82939   8
   1  -3  -2 335.339 7.87667   2
   1  -3  -1 47.5228 1.45242   8
  -1   3   1 48.3691 1.49605   2
  -1   3   0 519.698 12.0464   7
   1  -3   0 539.053 12.2573   8
  -1   3   0 523.233 12.2594   2
   1  -3   1 17.7277 0.90826   8
  -1   3  -1 18.0163 0.85431   2
  -1   3  -2 30.9578 1.10892   2
  -1   3  -3 4.29518 0.50813   2
  -1   3  -3 4.64889 0.50734   1
  -1   3  -4 5.72071 0.50524   1
  -1   3  -4 4.69585 0.50392   2
  -1   3  -5 0.34328 0.38311   1
  -1   3  -5-0.08168 0.59632   4
  -1   3  -5 0.37264 0.40487   2
  -1   3  -5 0.35970 0.33495   5
  -1   3  -6 16.3151 1.02581   4
  -1   3  -6 17.6374 0.75464   1
  -1   3  -6 15.9469 0.70646   5
  -1   3  -6 16.0755 0.72072   2
  -1   3  -7-0.37341 0.68965   4
  -1   3  -7-0.02006 0.36461   2
  -1   3  -7-0.10418 0.66380   3
  -1   3  -7 0.02101 0.37898   1
  -1   3  -7-0.02187 0.35929   5
  -1   3  -8 244.006 5.71729   2
  -1   3  -8 229.007 5.72596   1
  -1   3  -8 244.111 5.79803   5
  -1   3  -8 239.422 6.33069   3
  -1   3  -8 244.584 6.35917   4
  -1   3  -9 238.889 5.64258   2
  -1   3  -9 240.156 5.79651   5
  -1   3  -9 251.753 6.43100   3
  -1   3  -9 254.808 6.50970   4
  -1   3  -9 230.144 5.66467   1
  -1   3 -10 51.8382 1.50664   5
  -1   3 -10 42.4700 1.27582   1
  -1   3 -10 53.5370 2.10735   3
  -1   3 -10 52.5598 2.18918   4
  -1   3 -11 12.6906 1.33062   4
  -1   3 -11 10.1575 0.70419   5
  -1   3 -11 11.0862 1.22809   3
  -1   3 -12 2.23710 1.08627   4
  -1   3 -12 2.35678 1.00393   3
  -1   3 -13 4.36085 1.19099   4
  -1   3 -13 6.29341 1.19891   3
  -1   3 -14 3.47624 1.29120   4
  -1   3 -14 2.88940 1.12296   3
  -1   3 -15 1.26896 1.26981   4
  -1   3 -15 0.98074 1.15295   3
  -1   3 -16 12.6551 1.74240   4
  -1   3 -16 12.7164 1.57620   3
  -1   3 -17 0.09725 1.27746   3
  -1   3 -18 8.96636 1.66574   3
  -1   2  19 0.15545 0.87358   5
  -1   2  18 3.70992 0.94740   5
  -1   2  17-0.31054 0.87153   5
  -1   2  16 3.32261 0.90694   5
  -1   2  15 2.70905 0.88698   5
   1  -2 -15 2.24598 1.20896   4
  -1   2  14 17.0488 1.18481   5
   1  -2 -14 19.4883 1.56075   4
  -1   2  13 150.073 4.17321   5
   1  -2 -13 150.626 4.62570   4
  -1   2  12 2.10348 0.79899   3
   1  -2 -12 1.19698 0.91322   4
  -1   2  12 2.39378 0.76011   5
  -1   2  11 3.05024 0.74503   3
   1  -2 -11 3.64752 0.86301   4
  -1   2  11 4.95794 0.77138   5
  -1   2  10 9.19893 0.44275   2
  -1   2  10 8.51568 0.37650   1
  -1   2  10 9.47365 0.82481   3
   1  -2 -10 9.15842 0.93744   4
  -1   2  10 10.5383 0.83362   5
  -1   2   9 18.6155 0.67279   2
  -1   2   9 16.3469 0.61823   1
  -1   2   9 16.2226 0.95967   3
  -1   2   9 18.6698 1.00571   5
   1  -2  -8 10.5900 0.84735   4
  -1   2   8 9.41517 0.76193   3
  -1   2   8 9.50486 0.79371   5
  -1   2   8 9.82311 0.54104   2
  -1   2   8 10.1308 0.51138   1
  -1   2   7 25.6800 0.85368   1
  -1   2   7 25.0414 1.10305   5
  -1   2   7 23.9464 1.03150   3
  -1   2   7 24.7116 0.87630   2
  -1   2   6 119.147 2.97750   2
  -1   2   6 119.083 3.08427   3
   1  -2  -6 119.142 2.97180   2
  -1   2   5 247.785 6.12103   4
  -1   2   5 257.183 5.99595   2
  -1   2   5 251.551 6.03636   3
   1  -2  -5 252.244 5.99522   2
   1  -2  -4 1.75405 0.43628   2
  -1   2   4 2.19820 0.48598   4
  -1   2   4 1.78004 0.45694   2
  -1   2   3 14.9012 0.62601   4
   1  -2  -3 14.4671 0.67228   2
  -1   2   2 10.5509 0.40690   4
   1  -2  -2 9.84598 0.54668   2
  -1   2   1 58.8885 1.59353   2
   1  -2  -1 56.0738 1.53204   8
   1  -2   0 117.877 2.87632   8
  -1   2   0 113.060 2.73647   7
  -1   2   0 118.023 2.90079   2
  -1   2  -1 16.5934 0.71623   2
  -1   2  -2 93.0254 2.38373   2
   1  -2   3 113.661 2.82558   2
  -1   2  -3 110.642 2.94739   4
  -1   2  -3 113.801 2.82272   2
   1  -2   4 22.4645 0.79548   2
  -1   2  -4 21.2085 0.97545   4
  -1   2  -4 22.1795 0.74500   5
  -1   2  -4 22.8415 0.78452   2
  -1   2  -5 0.86699 0.37000   1
  -1   2  -5 0.66637 0.55187   4
  -1   2  -5 0.70792 0.30609   5
  -1   2  -5 1.06335 0.33401   2
  -1   2  -6 78.0594 2.43788   3
  -1   2  -6 76.5684 2.46301   4
  -1   2  -6 80.3644 2.07294   1
  -1   2  -6 79.5757 2.06832   5
  -1   2  -6 81.7472 2.05940   2
  -1   2  -7 2.12872 0.69557   4
  -1   2  -7 1.41550 0.30940   2
  -1   2  -7 1.22870 0.63405   3
  -1   2  -7 1.66423 0.34965   1
  -1   2  -7 1.55236 0.34350   5
  -1   2  -8 22.6974 1.30069   4
  -1   2  -8 25.7594 1.29939   3
  -1   2  -8 25.4632 0.79259   1
  -1   2  -8 24.7697 0.75530   2
  -1   2  -8 26.3735 0.89327   5
  -1   2  -9 380.064 8.40574   5
  -1   2  -9 399.385 9.02997   3
  -1   2  -9 400.347 9.16005   4
  -1   2  -9 336.597 8.18533   1
  -1   2 -10 241.466 6.61648   4
  -1   2 -10 244.640 6.46753   3
  -1   2 -11 74.2963 2.61122   3
  -1   2 -11 63.5706 2.66276   4
  -1   2 -12 22.3938 1.49536   3
  -1   2 -12 20.3086 1.59840   4
  -1   2 -13 0.44250 0.96504   3
  -1   2 -13 0.44531 1.06426   4
  -1   2 -14 10.1414 1.30923   3
  -1   2 -14 8.79369 1.38324   4
  -1   2 -15-0.08229 1.13267   3
  -1   2 -15 0.61196 1.17762   4
  -1   2 -16 1.38460 1.19994   3
  -1   2 -16 0.86753 1.26181   4
  -1   2 -17 3.79908 1.34884   3
  -1   2 -17 4.59438 1.46373   4
  -1   2 -18 5.74672 1.43697   3
  -1   2 -19 0.68311 1.38120   3
  -1   1  18 3.34564 0.94094   5
  -1   1  17 1.62987 0.84136   5
   1  -1 -17 1.69892 1.32233   4
  -1   1  16 11.1026 1.06499   5
   1  -1 -16 11.8651 1.57081   4
   1  -1 -15 3.07715 1.26460   4
  -1   1  15 3.04008 0.88164   5
   1  -1 -15 2.98442 0.99108   3
   1  -1 -14 0.95560 1.13966   4
  -1   1  14 5.46106 0.87454   5
   1  -1 -14 3.50240 0.95229   3
   1  -1 -13 47.4569 2.03771   3
  -1   1  13 50.6620 1.87813   5
   1  -1 -12 53.6541 2.07482   3
  -1   1  12 53.8254 1.91430   5
  -1   1  11 3.82413 0.82019   3
   1  -1 -11 3.34438 0.76171   3
  -1   1  11 2.53926 0.67676   5
   1  -1 -10 18.7695 1.10799   3
  -1   1  10 20.0790 1.12750   3
  -1   1  10 17.8690 1.02046   5
   1  -1  -9 13.6627 0.92024   3
  -1   1   9 12.9271 0.85480   5
  -1   1   9 15.4655 0.98021   3
  -1   1   8 8.53354 0.78606   3
   1  -1  -8 7.19610 0.71818   3
  -1   1   8 10.0950 0.75495   5
  -1   1   7 22.1456 1.02907   3
  -1   1   7 21.2600 0.64956   1
  -1   1   7 20.7595 0.67016   2
  -1   1   7 21.7483 0.98926   5
   1  -1  -7 22.0460 1.01185   3
  -1   1   6 215.923 5.33933   5
   1  -1  -6 216.056 5.10110   2
  -1   1   6 219.618 5.10072   2
  -1   1   6 219.931 5.36744   3
   1  -1  -6 216.857 5.36001   3
  -1   1   5 19.9173 0.86518   5
   1  -1  -5 20.0461 0.83829   3
  -1   1   5 19.0114 0.86745   3
   1  -1  -5 18.8192 0.65945   2
  -1   1   5 19.7450 0.66866   2
   1  -1  -4 1.67723 0.33581   2
  -1   1   4 1.85910 0.36673   2
   1  -1  -3 161.589 3.84347   2
   1  -1  -2 41.5976 1.13773   2
  -1   1   1 237.378 5.55066   2
  -1   1  -1 112.879 2.68267   7
  -1   1  -1 108.627 2.68759   2
  -1   1  -1 110.675 2.64493   4
  -1   1  -2 102.188 2.51841   2
  -1   1  -2 104.100 2.57316   4
  -1   1  -3 60.6739 1.57339   2
   1  -1   3 62.0820 1.57385   2
  -1   1  -3 59.8867 1.72634   4
  -1   1  -4 192.501 4.53296   2
   1  -1   4 196.055 4.53437   2
  -1   1  -4 190.027 4.48212   5
  -1   1  -4 194.956 4.79993   4
  -1   1  -5 31.7534 0.79487   2
  -1   1  -5 31.7891 0.78406   5
  -1   1  -5 32.3434 1.18129   4
  -1   1  -6 6.77697 0.73502   4
  -1   1  -6 5.24727 0.69203   3
  -1   1  -6 4.52414 0.34853   5
  -1   1  -6 4.81146 0.30103   2
  -1   1  -7 27.4525 0.79262   1
  -1   1  -7 30.0533 1.25728   3
  -1   1  -7 29.6128 0.88993   5
  -1   1  -8 27.8703 1.27558   3
  -1   1  -9 455.550 11.0710   3
  -1   1 -10 312.601 7.88002   3
  -1   1 -10 308.004 8.06018   4
  -1   1 -11 73.3300 2.76147   4
  -1   1 -11 75.9932 2.63082   3
  -1   1 -12 7.50369 1.19564   4
  -1   1 -12 6.24837 1.07323   3
  -1   1 -13-0.51326 1.06721   4
  -1   1 -13 0.86853 0.95192   3
  -1   1 -14-0.64386 1.18432   4
  -1   1 -14 0.42641 0.99385   3
  -1   1 -15 2.56279 1.18216   4
  -1   1 -15 2.79492 1.11496   3
  -1   1 -16 1.89213 1.31499   4
  -1   1 -16 1.99433 1.15810   3
  -1   1 -17 0.75239 1.21093   3
  -1   1 -18 3.58071 1.35413   3
  -1   1 -19 1.64626 1.37753   3
  -1   1 -20 4.70597 1.56750   3
  -1   0  17 2.26342 0.87318   5
   1   0 -17 5.17142 1.16610   3
  -1   0  16 7.15314 0.98227   5
   1   0 -16 5.23456 1.16576   3
  -1   0  15 18.0973 1.18673   5
   1   0 -15 19.2929 1.49302   3
  -1   0  14 3.48063 0.84865   5
   1   0 -14 2.87161 1.02841   3
  -1   0  13 11.0703 0.98790   5
   1   0 -13 10.5212 1.18089   3
  -1   0  12 20.6233 1.18380   5
   1   0 -12 26.5370 1.46456   3
  -1   0  11 71.2378 2.24113   5
   1   0 -11 71.1133 2.46764   3
  -1   0  10 3.81115 0.66094   5
   1   0 -10 4.10442 0.78781   3
   1   0  -9 1.39695 0.67668   3
  -1   0   9-0.13687 0.55668   5
  -1   0   9 0.59514 0.65885   3
   1   0  -8 4.30499 0.68680   3
  -1   0   8 3.18198 0.70094   3
  -1   0   8 3.69551 0.58938   5
  -1   0   7 0.47424 0.63165   3
   1   0  -7 0.40746 0.56108   3
  -1   0   7 0.20098 0.50937   5
   1   0  -6 75.4943 2.24193   3
  -1   0   6 75.5606 2.15154   5
  -1   0   6 79.3940 2.26703   3
   1   0  -6 75.5881 2.14805   5
  -1   0   5 46.1021 1.40087   5
   1   0  -5 43.9609 1.14590   2
   1   0  -5 45.0177 1.39597   5
   1   0  -5 45.9344 1.48076   3
   1   0  -4 31.9761 0.86561   2
   1   0  -4 29.1769 1.05036   5
   1   0  -4 32.6877 1.11410   3
   1   0  -3 110.815 2.65425   2
   1   0  -3 110.413 2.78614   5
   1   0  -3 113.299 2.82596   3
   1   0  -2 476.665 11.0881   2
   1   0  -2 490.020 11.1695   5
   1   0  -2 492.231 11.1817   3
   1   0   2 274.456 6.35189   4
  -1   0  -2 270.321 6.27698   2
   1   0   3 26.3075 0.96078   4
   1   0   4 1.88028 0.56549   4
   1   0   5 145.575 3.41676   5
   1   0   5 143.667 3.78314   4
   1   0   6 79.9204 2.00688   5
  -1   0  -6 82.1427 2.28430   3
   1   0   6 81.0197 2.44428   4
  -1   0  -7 1.70567 0.55751   3
   1   0   7 1.34512 0.32946   5
   1   0   7 1.37384 0.71671   4
   1   0   8 8.59467 0.50092   5
  -1   0  -8 10.5941 0.79456   3
   1   0   9 111.080 2.82810   5
  -1   0  -9 113.262 3.20125   3
  -1   0 -10 538.226 12.5827   3
   1   0  10 515.195 12.1412   5
  -1   0 -11 278.541 7.13725   3
   1   0  11 274.871 6.68033   5
  -1   0 -11 291.283 7.42696   4
  -1   0 -12 5.22923 0.93855   3
   1   0  12 4.32523 0.56110   5
  -1   0 -12 5.96892 1.05120   4
  -1   0 -13 18.2916 1.31890   3
   1   0  13 16.0514 0.84500   5
  -1   0 -13 16.1856 1.46485   4
  -1   0 -14 13.8560 1.27722   3
   1   0  14 10.7997 0.75286   5
  -1   0 -14 11.7990 1.43913   4
  -1   0 -15 4.09884 1.26220   4
  -1   0 -15 5.77749 1.13023   3
  -1   0 -16 1.38274 1.03911   3
  -1   0 -17 1.61163 1.11570   3
  -1   0 -18 3.81190 1.25470   3
  -1   0 -19 3.20368 1.32876   3
  -1   0 -20-0.26068 1.25650   3
   1   1 -18 0.55255 1.21215   3
   1   1 -17 0.08880 1.15497   3
   1   1 -16 2.71755 1.12812   3
   1   1 -15 33.2384 1.96035   3
  -1  -1  15 31.9321 1.50810   5
   1   1 -14 35.6542 1.93101   3
  -1  -1  14 35.0399 1.56367   5
   1   1 -13 5.41558 1.07588   3
  -1  -1  13 4.92364 0.81759   5
   1   1 -12 2.26175 0.96132   3
  -1  -1  12 1.69513 0.72035   5
   1   1 -11 114.104 3.57617   3
  -1  -1  11 116.649 3.27580   5
   1   1 -10 13.6297 1.08150   3
  -1  -1  10 13.4373 0.89091   5
   1   1  -9 1.77750 0.69983   3
   1   1  -9 1.51762 0.58414   5
  -1  -1   9 1.86702 0.60054   5
   1   1  -8 19.5958 1.12524   3
  -1  -1   8 19.0629 0.95995   5
   1   1  -8 20.1615 0.97230   5
   1   1  -7 1.95537 0.63111   3
   1   1  -7 1.11576 0.53442   5
  -1  -1   7 1.27752 0.51425   5
  -1  -1   7 1.08486 0.65014   3
   1   1  -6 224.245 5.51438   3
   1   1  -6 214.154 5.32146   5
  -1  -1   6 217.151 5.32798   5
  -1  -1   6 211.609 5.50225   3
   1   1  -5 206.808 5.06970   5
  -1  -1   5 207.557 4.83028   1
   1   1  -5 205.529 5.21307   3
  -1  -1   5 210.361 5.08359   5
  -1  -1   4 342.800 7.90272   1
   1   1  -4 340.645 8.19774   3
   1   1  -4 336.308 8.09284   5
  -1  -1   4 352.409 8.09452   5
  -1  -1   3 61.7815 1.57707   1
   1   1  -3 63.4200 1.79718   3
   1   1  -3 63.5359 1.72049   5
   1   1  -2 319.045 7.36966   1
   1   1  -2 325.551 7.46480   5
  -1  -1   2 311.506 7.50655   3
   1   1  -1 172.775 4.03373   8
  -1  -1   1 168.338 4.11600   3
   1   1  -1 175.651 4.08001   6
   1   1  -1 175.012 4.09393   5
  -1  -1   1 166.459 4.08638   5
   1   1  -1 173.589 4.04814   1
  -1  -1  -2 319.406 7.47068   1
   1   1   2 329.079 7.50722   7
  -1  -1  -3 85.8833 2.10069   1
  -1  -1  -4 11.9431 0.47165   1
   1   1   4 11.2876 0.72361   4
  -1  -1  -5-0.31231 0.38934   3
   1   1   5-0.17165 0.56775   4
  -1  -1  -5 0.53423 0.26915   1
   1   1   6 6.76208 0.74946   4
  -1  -1  -6 8.11891 0.57548   3
  -1  -1  -6 6.71852 0.36088   1
   1   1   6 7.31421 0.44728   5
   1   1   7 5.17909 0.43341   5
  -1  -1  -7 4.09509 0.54133   3
   1   1   7 4.16586 0.76383   4
   1   1   8 17.9175 0.73056   5
  -1  -1  -8 18.4467 0.91531   3
   1   1   8 17.8043 1.11813   4
  -1  -1  -9 11.4778 0.80788   3
   1   1   9 11.1365 1.04438   4
   1   1   9 11.2352 0.61559   5
  -1  -1 -10 156.491 4.18380   3
   1   1  10 156.496 3.90978   5
  -1  -1 -11 459.725 11.0220   3
  -1  -1 -11 454.210 11.3427   4
   1   1  11 452.803 10.6965   5
   1   1  12 5.21836 0.61093   5
  -1  -1 -12 4.99351 0.84508   3
   1   1  13 41.4765 1.46679   5
  -1  -1 -13 46.0650 1.86094   3
   1   1  14 0.51870 0.56596   5
  -1  -1 -14-0.69256 0.88692   3
   1   1  15 63.0315 1.97764   5
  -1  -1 -15 70.5611 2.53450   3
   1   1  16 6.98144 0.71322   5
  -1  -1 -16 9.31535 1.19187   3
  -1  -1 -17 6.90829 1.24001   3
  -1  -1 -18 8.42295 1.30443   3
  -1  -1 -18 9.27723 1.65410   7
  -1  -1 -19 3.22348 1.23933   3
  -1  -1 -20 1.51293 1.22066   3
   1   2 -19 10.9818 1.74466   3
   1   2 -19 7.29098 1.70158   6
   1   2 -18 4.54115 1.50532   3
   1   2 -17 2.09766 1.27530   3
   1   2 -16 0.36613 1.16163   3
   1   2 -15 11.1627 1.43292   3
   1   2 -15 8.70588 1.58151   4
   1   2 -14 51.6217 2.41391   3
   1   2 -14 53.7932 2.65257   4
   1   2 -13 56.0299 2.42119   3
   1   2 -13 55.2106 2.59012   4
   1   2 -12 0.72727 0.94215   3
   1   2 -12-0.42244 1.00476   4
   1   2 -11 4.68376 1.07097   4
   1   2 -11 3.93643 0.96190   3
  -1  -2  11 3.91810 0.74003   5
   1   2 -11 4.28608 0.75079   5
   1   2 -10 34.7776 1.76766   4
   1   2 -10 32.7938 1.67887   3
  -1  -2  10 35.6128 1.43497   5
   1   2 -10 37.4930 1.44641   5
   1   2  -9 1.18216 0.70051   4
   1   2  -9 0.93962 0.55172   5
  -1  -2   9 0.68692 0.58537   5
   1   2  -9 0.58098 0.73600   3
   1   2  -8 8.05304 0.68878   5
   1   2  -8 6.71783 0.86434   3
  -1  -2   8 7.70617 0.70573   5
   1   2  -7 21.3194 0.70644   2
   1   2  -7 24.0885 1.01551   5
   1   2  -7 24.0523 1.21499   3
  -1  -2   7 22.8069 1.02049   5
  -1  -2   6 5.76966 0.41231   1
   1   2  -6 5.30151 0.59680   5
  -1  -2   6 5.50401 0.59871   5
   1   2  -6 5.14960 0.72350   3
   1   2  -5 169.021 4.03732   1
  -1  -2   5 170.933 4.24413   5
   1   2  -5 168.971 4.24257   5
   1   2  -5 164.915 4.41169   3
  -1  -2   5 168.958 4.04538   1
   1   2  -4 50.1225 1.39265   1
  -1  -2   4 51.3393 1.40449   1
  -1  -2   4 52.0855 1.55269   5
   1   2  -4 51.5976 1.55534   5
   1   2  -4 50.3238 1.66822   3
  -1  -2   3 208.010 5.14256   3
   1   2  -3 207.072 5.06796   8
  -1  -2   3 206.294 5.02370   5
   1   2  -3 204.650 5.02630   5
   1   2  -3 209.593 4.91719   1
  -1  -2   3 206.183 4.91945   1
  -1  -2   2 164.363 4.17222   3
   1   2  -2 169.522 4.09951   8
   1   2  -2 166.376 4.13257   6
   1   2  -2 167.800 4.09718   5
   1   2  -2 168.140 4.01991   1
  -1  -2   1 355.687 8.31152   3
   1   2  -1 353.489 8.26412   8
   1   2  -1 356.388 8.29823   6
   1   2  -1 355.590 8.28643   5
   1   2  -1 351.179 8.24483   1
   1   2   0 445.889 10.2664   8
  -1  -2   0 440.741 10.2696   3
   1   2   0 448.340 10.2793   1
  -1  -2   0 441.601 10.2997   6
  -1  -2  -1 569.566 13.2180   3
  -1  -2  -1 591.370 13.3021   1
  -1  -2  -2 672.381 15.4360   1
   1   2   3 20.4140 0.73569   7
  -1  -2  -3 20.0889 0.72924   1
  -1  -2  -4 356.598 8.29525   1
   1   2   5 24.3753 1.03796   4
  -1  -2  -5 23.6244 0.81524   1
  -1  -2  -5 24.1548 0.74247   3
   1   2   5 25.8463 0.82612   1
   1   2   6 5.95583 0.68630   4
   1   2   6 5.64602 0.43168   1
  -1  -2  -6 6.08269 0.44055   1
  -1  -2  -6 5.84077 0.44734   3
  -1  -2  -7 61.0694 1.58078   1
  -1  -2  -7 57.8839 1.66201   3
   1   2   7 58.4753 1.56434   1
   1   2   7 58.6139 1.96273   4
  -1  -2  -8 34.5500 1.00918   1
  -1  -2  -8 34.8121 1.19519   3
   1   2   8 36.4405 1.49591   4
  -1  -2  -9 48.3948 1.56009   3
   1   2   9 47.8735 1.87850   4
   1   2   9 47.7009 1.28129   2
   1   2   9 49.3909 1.48695   5
   1   2  10 51.4150 1.57362   5
  -1  -2 -10 50.0171 1.67486   3
   1   2  10 48.0595 1.98730   4
   1   2  11 314.154 7.65444   5
  -1  -2 -11 314.387 7.81600   3
   1   2  11 336.364 8.25888   4
   1   2  12 16.1093 0.88404   5
  -1  -2 -12 16.3863 1.03914   3
  -1  -2 -13 2.94627 0.79372   3
   1   2  13 3.47133 0.65447   5
  -1  -2 -14-0.30671 0.77080   3
   1   2  14-0.06491 0.60411   5
  -1  -2 -15 26.4987 1.48334   3
   1   2  15 24.2767 1.14917   5
  -1  -2 -16 29.2032 1.59824   3
   1   2  16 26.7001 1.20692   5
  -1  -2 -17 5.80766 1.12071   3
   1   2  17 6.67950 0.78050   5
  -1  -2 -18 6.36943 1.13217   3
   1   2  18 5.50264 0.75924   5
  -1  -2 -18 7.99156 1.61229   7
   1   2  19 1.79070 0.66544   5
  -1  -2 -19 0.91482 1.48780   7
   1   3 -18 1.36898 1.38119   3
   1   3 -18 2.28908 1.48093   6
   1   3 -17 1.42790 1.38664   3
   1   3 -16 0.28253 1.39890   8
   1   3 -16 0.97244 1.17311   3
   1   3 -16 1.38328 1.45068   4
   1   3 -15 3.84063 1.40730   8
   1   3 -15 7.72578 1.54075   4
   1   3 -15 10.1123 1.42676   3
   1   3 -14 52.3343 2.74542   4
   1   3 -14 57.8837 2.60912   3
   1   3 -13 47.5769 2.49203   4
   1   3 -13 47.9066 2.32724   3
   1   3 -12 3.23835 0.76757   5
   1   3 -12 3.10181 1.15947   4
   1   3 -12 3.00177 1.00290   3
   1   3 -11 8.08991 0.86141   5
   1   3 -11 7.41735 1.20146   4
   1   3 -11 8.22072 1.13118   3
   1   3 -10 30.5511 1.34692   5
   1   3 -10 32.5173 1.70258   3
   1   3 -10 32.7984 1.80978   4
   1   3  -9 20.2118 1.33062   4
   1   3  -9 17.1360 0.61791   2
   1   3  -9 19.5339 1.02376   5
   1   3  -9 21.1259 1.32676   3
   1   3  -8 0.68313 0.34313   2
   1   3  -8 0.14648 0.52016   5
   1   3  -8 0.23863 0.71294   3
   1   3  -8 0.76473 0.68361   4
   1   3  -7-0.13808 0.35694   2
   1   3  -7 0.27780 0.49805   5
   1   3  -7-0.49187 0.62940   3
   1   3  -7-0.01739 0.30487   1
   1   3  -6 37.2623 1.14953   1
  -1  -3   6 37.5049 1.17011   1
   1   3  -6 35.2367 1.32947   5
   1   3  -6 36.1629 1.54254   3
   1   3  -5 36.1812 1.46261   3
   1   3  -5 34.7478 1.27647   5
  -1  -3   5 33.8353 1.14275   1
   1   3  -5 36.4188 1.13645   1
   1   3  -5 37.3976 1.45000   8
   1   3  -4 488.705 11.6630   3
  -1  -3   4 494.830 11.3762   1
   1   3  -4 482.626 11.3644   1
   1   3  -4 487.635 11.4883   5
   1   3  -4 486.776 11.5949   8
  -1  -3   3 33.8830 1.11824   1
   1   3  -3 33.7575 1.09487   1
   1   3  -3 33.2546 1.25607   8
   1   3  -3 32.5737 1.17168   5
   1   3  -2 375.708 8.82250   1
  -1  -3   2 379.408 8.82533   1
   1   3  -2 374.752 8.93200   6
   1   3  -2 378.115 8.91120   8
   1   3  -2 367.705 8.87272   5
   1   3  -1 76.6352 2.08245   8
   1   3  -1 74.7467 2.05702   1
  -1  -3   0 27.1561 1.05816   6
   1   3   0 27.8602 0.98691   8
   1   3   0 26.5852 0.99394   1
  -1  -3  -1 551.737 13.0131   6
  -1  -3  -1 569.254 13.0332   1
  -1  -3  -1 563.051 13.0180   8
  -1  -3  -2 879.950 20.2433   1
  -1  -3  -3 172.857 4.09520   1
   1   3   3 161.359 3.96269   7
  -1  -3  -4 0.65655 0.48224   1
   1   3   4 0.29099 0.44517   7
  -1  -3  -5 41.6720 1.30138   1
   1   3   5 42.0674 1.29966   1
  -1  -3  -6 166.128 4.20064   1
  -1  -3  -6 173.601 4.33153   7
   1   3   6 174.286 4.20482   1
   1   3   7 16.2786 1.01112   4
  -1  -3  -7 16.6659 0.74989   1
   1   3   7 15.8669 0.72302   1
  -1  -3  -7 15.8959 0.61855   3
  -1  -3  -8 3.72167 0.45149   1
   1   3   8 4.06330 0.79858   4
   1   3   8 3.40319 0.45069   1
  -1  -3  -8 3.66177 0.44436   3
  -1  -3  -9 0.29417 0.37576   1
   1   3   9 0.39713 0.40395   2
  -1  -3  -9 0.36292 0.44123   3
   1   3   9 0.47790 0.37231   1
   1   3   9 0.14582 0.70972   4
  -1  -3 -10 16.2466 0.80568   3
   1   3  10 13.7788 0.63269   1
   1   3  10 14.2572 0.65995   2
   1   3  10 16.8681 1.15796   4
   1   3  11 146.692 4.12642   4
   1   3  11 135.604 3.38967   2
   1   3  11 139.739 3.65359   5
  -1  -3 -11 138.357 3.64980   3
   1   3  12 25.0390 1.52271   4
  -1  -3 -12 25.3415 1.15063   3
   1   3  12 21.3503 0.74819   2
   1   3  12 24.4238 1.10472   5
   1   3  13-0.36495 1.01362   4
  -1  -3 -13-0.20182 0.66904   3
   1   3  13 0.27955 0.60021   5
  -1  -3 -14 2.04513 0.76608   3
   1   3  14 3.24165 0.70848   5
   1   3  15 12.5749 0.94346   5
  -1  -3 -15 14.6087 1.11287   3
   1   3  16 16.0135 1.04225   5
  -1  -3 -17 38.0808 2.26094   7
   1   3  17 33.0801 1.43085   5
  -1  -3 -18 4.27122 1.42978   7
   1   3  18 4.46803 0.78727   5
  -1  -3 -19 2.64973 1.48264   7
   1   3  19 2.90207 0.75474   5
   1   4 -18 0.10107 1.53084   6
   1   4 -17 1.37296 1.44087   6
   1   4 -17-1.50855 1.42653   3
   1   4 -16 5.78685 1.50130   6
   1   4 -16 4.34549 1.36911   3
   1   4 -15-1.39806 1.39705   8
   1   4 -15 0.09918 1.21840   3
   1   4 -14 52.5677 2.58460   8
   1   4 -14 55.9422 2.62948   3
   1   4 -14 46.3052 2.64726   4
   1   4 -13 59.6622 2.59986   3
   1   4 -13 49.9236 2.58248   4
   1   4 -13 49.5888 2.48823   8
   1   4 -13 49.4619 1.93817   5
   1   4 -12 12.5458 1.39923   3
   1   4 -12 17.6843 1.61063   4
   1   4 -12 15.3349 1.53673   8
   1   4 -12 14.9782 1.05889   5
   1   4 -11 6.50512 1.16891   3
   1   4 -11 5.29390 1.23750   4
   1   4 -11 5.65417 1.17995   8
   1   4 -11 5.94835 0.84010   5
   1   4 -10 13.7238 0.99080   5
   1   4 -10 15.6392 1.38724   4
   1   4 -10 13.9928 1.31460   3
   1   4 -10 12.6588 0.59274   2
   1   4 -10 13.8081 1.31135   8
   1   4  -9 0.59540 0.87463   4
   1   4  -9 1.27697 0.84590   3
   1   4  -9 1.00660 0.61746   5
   1   4  -9 1.09464 0.92524   8
   1   4  -9 0.63091 0.39760   2
   1   4  -8 2.67078 0.45245   2
   1   4  -8 1.41775 0.60672   5
   1   4  -8 1.25190 0.81407   3
   1   4  -8 1.83394 0.80954   8
   1   4  -8 1.46856 0.40021   1
   1   4  -7 20.4841 0.86251   1
   1   4  -7 22.1726 0.89191   2
   1   4  -7 22.5494 1.30143   3
   1   4  -7 21.4108 1.05632   5
   1   4  -7 22.4635 1.27139   8
   1   4  -6 40.3479 1.68267   3
   1   4  -6 39.0560 1.29088   2
   1   4  -6 40.8017 1.30718   1
   1   4  -6 38.5729 1.45447   5
   1   4  -6 36.7998 1.60174   8
  -1  -4   5 17.6705 0.85739   1
   1   4  -5 18.9664 0.83635   1
   1   4  -5 18.3396 0.94358   5
   1   4  -5 17.9545 1.12148   8
  -1  -4   4 22.9395 0.99281   1
   1   4  -4 24.7728 0.97563   1
   1   4  -4 23.6916 1.06545   5
   1   4  -4 24.9072 1.19628   8
   1   4  -3 357.010 8.83878   8
  -1  -4   3 365.647 8.69600   1
   1   4  -3 367.223 8.68571   1
   1   4  -3 370.688 8.76406   5
   1   4  -3 362.291 8.88305   6
  -1  -4   2 17.0506 0.85744   1
   1   4  -2 15.5461 0.87983   6
   1   4  -2 15.9414 0.80189   1
   1   4  -2 14.8197 0.87166   8
   1   4  -1 3.32556 0.57063   8
   1   4  -1 2.89913 0.53812   1
  -1  -4   0 0.62914 0.61075   6
   1   4   0 0.16272 0.50679   1
   1   4   0 0.02782 0.46904   8
  -1  -4  -1 305.259 7.18652   1
  -1  -4  -1 293.992 7.17810   8
   1   4   1 301.898 7.18642   1
  -1  -4  -1 291.066 7.17482   6
  -1  -4  -2 106.269 2.79562   6
  -1  -4  -2 103.193 2.83636   1
  -1  -4  -3 154.815 3.95302   1
  -1  -4  -4 24.8512 1.02804   1
   1   4   4 23.6679 0.83522   7
  -1  -4  -5 13.1091 0.79750   1
  -1  -4  -5 15.9786 0.72575   7
   1   4   6 2.23164 0.52638   1
  -1  -4  -6 3.21195 0.59448   1
  -1  -4  -6 2.94344 0.56045   7
  -1  -4  -7 246.328 5.96348   1
  -1  -4  -7 243.776 6.02502   7
   1   4   7 242.815 5.95169   1
  -1  -4  -8 36.1298 1.27113   1
  -1  -4  -8 37.5740 1.42436   7
   1   4   8 35.5560 1.46046   4
   1   4   8 35.2933 1.24804   1
  -1  -4  -9 56.9709 1.69942   1
  -1  -4  -9 55.0451 1.91530   7
   1   4   9 53.7711 1.99950   4
   1   4   9 57.2949 1.69793   1
   1   4  10 0.86811 0.48420   2
   1   4  10 1.53787 0.75347   4
   1   4  10 1.18490 0.45748   1
   1   4  11 12.6824 1.12962   4
   1   4  11 12.9972 0.72173   2
   1   4  11 11.8613 0.69360   1
   1   4  12 26.8936 1.53323   4
   1   4  12 24.2363 0.93947   2
   1   4  12 22.2328 0.88705   1
   1   4  13 4.19793 0.49209   2
   1   4  13 1.91431 1.01862   4
   1   4  13 3.38708 0.74486   5
   1   4  14 3.40895 0.42766   2
   1   4  14 3.69602 1.11437   4
   1   4  14 3.44592 0.82407   5
  -1  -4 -15-0.48528 0.98009   7
   1   4  15 0.25199 0.70381   5
  -1  -4 -16 7.68340 1.34913   7
   1   4  16 11.1076 0.97307   5
   1   4  17 58.7799 2.07548   5
  -1  -4 -17 57.5260 2.71720   7
   1   4  18 28.3724 1.45379   5
  -1  -4 -18 37.2607 2.26103   7
   1   4  19 8.05414 0.94269   5
  -1  -4 -19 7.43849 1.60276   7
   1   4  20 2.51412 0.83529   5
  -1  -4 -20 3.25656 1.51628   7
   1   5 -17-0.83375 1.55278   6
   1   5 -16 3.72958 1.50545   6
   1   5 -16 5.60071 1.48542   3
   1   5 -15 0.84440 1.29372   3
   1   5 -15-0.09731 1.43645   8
   1   5 -15-0.58310 1.34728   6
   1   5 -15-1.86691 1.54474   4
   1   5 -14 11.2336 1.52747   3
   1   5 -14 10.2891 1.58392   8
   1   5 -14 11.2284 1.59848   6
   1   5 -14 13.2936 1.74820   4
   1   5 -13 97.0216 3.57233   3
   1   5 -13 81.1547 2.77328   5
   1   5 -13 90.4078 3.63586   4
   1   5 -13 89.2145 3.47796   8
   1   5 -12 50.3662 2.44463   3
   1   5 -12 47.6263 1.87995   5
   1   5 -12 50.7961 2.41464   8
   1   5 -12 48.8607 2.50431   4
   1   5 -11 5.57240 1.21266   4
   1   5 -11 6.83046 0.86079   5
   1   5 -11 6.00802 1.16327   3
   1   5 -11 5.94395 0.46735   2
   1   5 -11 6.83017 1.19715   8
   1   5 -10 7.20167 0.86893   5
   1   5 -10 7.06641 1.22089   4
   1   5 -10 6.82862 1.18048   3
   1   5 -10 5.15959 1.13358   8
   1   5 -10 7.07795 0.58755   2
   1   5  -9 1.33210 0.68593   5
   1   5  -9 1.97494 1.05021   4
   1   5  -9 0.69662 0.88269   3
   1   5  -9 1.31291 0.51772   2
   1   5  -9 1.02486 0.45989   1
   1   5  -9 1.38017 0.96041   8
   1   5  -8 7.77772 0.78791   5
   1   5  -8 5.84260 0.63158   2
   1   5  -8 7.59053 0.99387   3
   1   5  -8 6.91216 0.61682   1
   1   5  -8 9.85124 1.09349   8
   1   5  -7 26.2260 1.47500   8
   1   5  -7 26.4592 1.09504   2
   1   5  -7 30.0202 1.54236   3
   1   5  -7 27.3838 1.25662   5
   1   5  -7 28.0548 1.11415   1
   1   5  -6 4.83604 0.57766   1
   1   5  -6 3.78169 0.72690   3
   1   5  -6 5.24161 0.86148   8
   1   5  -6 4.37111 0.56845   2
   1   5  -6 4.88662 0.64126   5
  -1  -5   5 3.66228 0.60648   1
   1   5  -5 3.70067 0.64008   5
   1   5  -5 3.78141 0.75528   8
   1   5  -5 3.49924 0.55600   1
  -1  -5   4 30.2288 1.22505   1
   1   5  -4 30.1996 1.39589   8
   1   5  -4 29.4437 1.25834   5
   1   5  -4 29.7003 1.18399   1
   1   5  -4 29.5274 1.37867   6
   1   5  -3 1.82599 0.67385   8
   1   5  -3 1.20034 0.62275   6
   1   5  -3 1.46505 0.57923   5
   1   5  -3 1.23875 0.53877   1
  -1  -5   3 2.39030 0.63194   1
   1   5  -2 26.6759 1.13213   1
   1   5  -2 23.9632 1.18190   8
  -1  -5   2 24.5683 1.13700   1
   1   5  -1 169.420 4.33665   1
   1   5  -1 168.501 4.37395   8
  -1  -5   1 165.041 4.31991   1
   1   5   0 46.5075 1.58051   8
   1   5   0 46.4874 1.60038   1
  -1  -5   0 45.6820 1.64204   6
   1   5   1 26.7508 1.17904   1
  -1  -5  -1 29.8640 1.22934   6
  -1  -5  -2 154.947 3.95984   6
  -1  -5  -2 146.550 3.99867   8
  -1  -5  -2 154.957 4.00703   1
  -1  -5  -3 140.701 3.71436   1
  -1  -5  -3 138.232 3.63971   6
  -1  -5  -4 283.607 7.13212   1
   1   5   4 295.527 6.83798   7
  -1  -5  -5 2.39482 0.64293   1
   1   5   5 2.44469 0.44134   7
  -1  -5  -6 98.2357 2.81135   1
   1   5   6 101.139 2.79611   1
  -1  -5  -6 99.8993 2.63730   7
  -1  -5  -7 49.4591 1.63976   1
  -1  -5  -7 45.1270 1.53028   7
   1   5   7 49.1749 1.61925   1
  -1  -5  -8 3.43919 0.62533   7
   1   5   8 2.75994 0.28200   3
   1   5   8 2.39776 0.57418   1
  -1  -5  -8 3.02541 0.62929   1
  -1  -5  -9 81.9486 2.41138   1
  -1  -5  -9 81.8168 2.50405   7
   1   5   9 83.5969 2.61452   4
   1   5   9 86.1267 2.42623   1
   1   5  10 77.3169 2.24168   2
  -1  -5 -10 68.4532 2.34893   7
   1   5  10 76.0289 2.20630   1
   1   5  10 74.9295 2.52462   4
   1   5  11 6.05697 0.68733   2
   1   5  11 7.31359 0.99037   4
   1   5  11 7.67390 0.67038   1
  -1  -5 -12 5.47765 0.86575   7
   1   5  12 4.55819 0.63900   2
   1   5  12 5.99128 0.63082   1
   1   5  12 4.92068 0.97125   4
   1   5  13 9.02556 0.69043   1
  -1  -5 -13 9.03413 1.06288   7
   1   5  13 8.92999 0.72458   2
   1   5  13 7.18001 1.14173   4
   1   5  14 0.60097 1.04875   4
   1   5  14 0.12946 0.52960   2
   1   5  14 0.48109 0.49873   1
  -1  -5 -14 1.13305 0.89117   7
   1   5  14 0.36588 0.79903   5
   1   5  15 4.55746 0.57393   2
   1   5  15 5.13450 0.89281   5
  -1  -5 -15 4.78283 1.09141   7
   1   5  15 4.38248 1.20822   4
  -1  -5 -16 0.50103 1.06930   7
   1   5  16 1.34079 0.82530   5
   1   5  16 1.96163 0.39573   2
  -1  -5 -17 26.1844 1.86219   7
   1   5  17 27.9645 1.44350   5
   1   5  18 35.0375 1.64301   5
  -1  -5 -18 36.1871 2.23327   7
   1   5  19 14.7234 1.18006   5
  -1  -5 -19 12.4680 1.69855   7
   1   5  20 1.50973 0.88844   5
  -1  -5 -20 2.48936 1.52713   7
   1   6 -16 2.25502 1.52060   6
   1   6 -15 2.57744 1.35700   3
   1   6 -15 4.35222 1.46114   6
   1   6 -14 2.58466 1.25969   3
   1   6 -14 1.99454 1.30801   6
   1   6 -14 1.26502 1.30611   8
   1   6 -14 0.79797 1.37554   4
   1   6 -13 62.2284 3.08851   4
   1   6 -13 66.7023 2.91026   6
   1   6 -13 64.6730 2.96966   3
   1   6 -13 52.9379 2.22146   5
   1   6 -13 63.5496 2.94908   8
   1   6 -12 73.0849 2.37870   5
   1   6 -12 71.0067 3.10165   4
   1   6 -12 77.7570 3.00483   6
   1   6 -12 79.8843 3.08946   3
   1   6 -12 56.9798 1.57310   2
   1   6 -12 75.1289 3.02364   8
   1   6 -11 10.3633 0.99884   5
   1   6 -11 10.9495 1.49332   4
   1   6 -11 12.5440 0.72106   2
   1   6 -11 15.0872 1.45198   3
   1   6 -11 9.79310 1.36954   6
   1   6 -11 10.3053 1.42208   8
   1   6 -10 1.91177 1.05979   6
   1   6 -10 1.41679 0.57618   2
   1   6 -10 1.67866 0.73987   5
   1   6 -10 2.60178 1.14619   4
   1   6 -10 0.89012 0.99917   3
   1   6 -10 1.08736 0.50414   1
   1   6 -10 2.13923 1.05750   8
   1   6  -9-0.74681 0.98101   8
   1   6  -9 0.33583 0.90841   3
   1   6  -9 0.77967 0.57441   2
   1   6  -9-0.10076 0.68853   5
   1   6  -9-0.50176 1.00399   4
   1   6  -9 0.15743 0.95821   6
   1   6  -9 0.09989 0.52542   1
   1   6  -8 0.83518 0.67385   5
   1   6  -8 0.25086 0.51489   1
   1   6  -8 0.38801 0.55058   2
   1   6  -8-1.18568 0.91035   3
   1   6  -8 1.18858 0.92678   6
   1   6  -8-0.07028 0.95178   8
   1   6  -7 25.4579 1.31001   5
   1   6  -7 26.1881 1.18085   2
   1   6  -7 31.2883 1.60870   3
   1   6  -7 26.4693 1.55381   8
   1   6  -7 25.6690 1.57613   6
   1   6  -7 26.2132 1.18923   1
   1   6  -6 16.4871 0.97172   1
   1   6  -6 18.1986 1.20850   3
   1   6  -6 19.0062 1.30500   8
   1   6  -6 18.3105 0.97323   2
   1   6  -6 18.5034 1.07240   5
   1   6  -6 17.9325 1.26138   6
   1   6  -5 12.8626 0.86453   1
   1   6  -5 14.1549 1.01156   3
   1   6  -5 13.9700 0.87384   2
   1   6  -5 11.6313 1.03673   6
   1   6  -5 13.2673 0.92365   5
   1   6  -5 12.5207 1.07734   8
   1   6  -4 48.0591 1.92492   8
  -1  -6   4 53.4372 1.79540   1
   1   6  -4 49.9792 1.75392   1
   1   6  -4 49.4332 1.81083   5
   1   6  -4 50.0453 1.96373   6
   1   6  -3 2.20686 0.71919   8
  -1  -6   3 1.36528 0.64925   1
   1   6  -3 1.56701 0.60614   1
   1   6  -2 22.5078 1.21552   8
  -1  -6   2 24.3401 1.18689   1
   1   6  -2 23.4080 1.14302   1
   1   6  -1 134.751 3.77766   8
  -1  -6   1 136.270 3.72668   1
   1   6  -1 137.375 3.73082   1
   1   6   0 12.7379 0.90409   1
   1   6   0 11.0985 0.85444   8
  -1  -6  -1 9.33423 0.86226   6
   1   6   1 7.98990 0.82202   1
  -1  -6  -2 98.2911 2.93074   1
  -1  -6  -2 100.501 2.89554   6
  -1  -6  -2 104.009 2.95108   8
  -1  -6  -3 107.038 3.02188   6
  -1  -6  -3 110.494 3.10958   1
  -1  -6  -3 106.686 3.09972   8
  -1  -6  -4 22.8420 1.08465   6
  -1  -6  -4 20.6980 1.16005   1
   1   6   4 21.5799 0.76376   7
  -1  -6  -5 4.92798 0.75045   1
   1   6   5 4.26215 0.43416   7
   1   6   6 59.7905 2.03728   1
  -1  -6  -6 66.7930 2.10959   1
  -1  -6  -7 42.6052 1.40436   7
   1   6   7 42.9748 1.58770   1
  -1  -6  -7 43.3724 1.61197   1
  -1  -6  -8 0.18516 0.54980   7
  -1  -6  -8 0.55889 0.64354   1
   1   6   8 0.11911 0.57878   1
  -1  -6  -9 48.3418 1.62582   7
  -1  -6  -9 52.0654 1.69990   1
   1   6   9 48.3204 1.63996   1
   1   6   9 40.5584 1.12809   3
  -1  -6 -10 6.37355 0.73924   7
   1   6  10 7.52732 0.80186   2
   1   6  10 7.81340 0.73705   1
   1   6  10 7.33832 0.93993   4
   1   6  11 3.39172 0.67452   2
   1   6  11 4.32436 0.67938   1
   1   6  11 2.79767 0.82426   4
  -1  -6 -12 15.0655 1.08782   7
   1   6  12 15.0128 0.93280   1
   1   6  12 15.4284 0.98411   2
   1   6  12 16.3673 1.28097   4
   1   6  13 17.2806 0.97161   1
  -1  -6 -13 16.5770 1.24728   7
   1   6  13 17.5580 1.02024   2
   1   6  13 18.7560 1.39153   4
   1   6  14 0.58738 1.03209   4
   1   6  14-0.23581 0.61532   1
  -1  -6 -14-0.06690 0.84179   7
   1   6  14 0.70904 0.66311   2
  -1  -6 -15 15.5124 1.34365   7
   1   6  15 12.2080 0.84775   1
   1   6  15 14.5768 0.92627   2
   1   6  15 15.8037 1.49283   4
  -1  -6 -16 4.36785 1.13913   7
   1   6  16 2.13244 1.24911   4
   1   6  16 1.74698 0.90342   5
   1   6  16 3.35243 0.64940   2
   1   6  17 0.75387 0.92899   5
   1   6  17 2.17686 0.57844   2
  -1  -6 -17 1.88657 1.15983   7
   1   6  18 39.1323 1.79329   5
  -1  -6 -18 35.3042 2.24281   7
   1   6  19 26.7986 1.54056   5
  -1  -6 -19 24.9939 2.04288   7
   1   6  20 6.54559 1.06762   5
  -1  -6 -20 5.50567 1.54929   7
   1   7 -14 2.02546 1.43633   6
   1   7 -13 14.4630 1.76835   4
   1   7 -13 13.7441 1.67879   6
   1   7 -13 14.0331 1.68760   3
   1   7 -13 13.0045 1.18980   5
   1   7 -13 15.3841 1.75126   8
   1   7 -12 59.8788 3.02129   4
   1   7 -12 67.0689 3.01919   6
   1   7 -12 64.7528 3.01862   3
   1   7 -12 62.7781 2.94546   8
   1   7 -12 60.3806 2.33990   5
   1   7 -11 38.5513 1.75851   5
   1   7 -11 36.2503 1.37602   1
   1   7 -11 37.7986 2.26589   4
   1   7 -11 38.1188 1.40176   2
   1   7 -11 38.5621 2.28036   3
   1   7 -11 43.8475 2.33368   6
   1   7 -11 36.6599 2.22469   8
   1   7 -10 3.50057 1.11073   6
   1   7 -10 3.18634 0.66903   2
   1   7 -10 4.36472 0.85683   5
   1   7 -10 5.38145 1.21357   4
   1   7 -10 4.11687 1.19996   3
   1   7 -10 2.31038 1.15326   8
   1   7 -10 3.76729 0.65009   1
   1   7  -9 4.87030 0.85497   5
   1   7  -9 4.12929 0.71820   2
   1   7  -9 4.86828 0.69924   1
   1   7  -9 6.07304 1.13837   3
   1   7  -9 4.61320 1.16400   6
   1   7  -9 4.70854 1.11467   8
   1   7  -8-0.05387 0.69948   5
   1   7  -8 0.93210 0.60489   1
   1   7  -8 0.50061 0.63300   2
   1   7  -8 2.06083 0.92922   3
   1   7  -8 0.48629 0.92878   6
   1   7  -8 1.07469 0.99457   8
   1   7  -7 14.1956 1.36891   6
   1   7  -7 17.7712 1.03963   2
   1   7  -7 14.7919 1.26780   3
   1   7  -7 14.5547 1.30663   8
   1   7  -7 15.6663 1.00107   1
   1   7  -7 15.2922 1.10363   5
   1   7  -6 77.4812 2.57328   5
   1   7  -6 78.7579 2.81395   8
   1   7  -6 79.9895 2.49159   2
   1   7  -6 75.7231 2.81836   3
   1   7  -6 77.3429 2.48850   1
   1   7  -6 77.3416 2.84932   6
   1   7  -5 0.20663 0.63883   5
   1   7  -5-0.60371 0.63120   1
   1   7  -5 0.63893 0.62145   2
   1   7  -5 0.76771 0.68415   3
   1   7  -5-0.27428 0.77548   6
   1   7  -5 0.70617 0.82660   8
   1   7  -4 7.24436 0.82394   1
   1   7  -4 10.7120 0.99044   3
   1   7  -4 8.92104 0.82512   2
   1   7  -4 10.2189 1.04009   8
   1   7  -4 11.3763 1.01596   6
   1   7  -4 7.91070 0.85946   5
  -1  -7   3 8.52610 0.84503   1
   1   7  -3 8.53804 0.85754   1
   1   7  -3 8.99290 0.83457   6
   1   7  -3 7.77033 0.92783   8
   1   7  -2 27.3257 1.40287   8
   1   7  -2 30.4116 1.37140   1
  -1  -7   2 27.9714 1.36034   1
   1   7  -1 0.66883 0.65982   8
  -1  -7   1 0.47077 0.68303   1
   1   7  -1 0.23701 0.68442   1
  -1  -7   0 76.4232 2.42503   1
   1   7   0 69.8756 2.39700   1
   1   7   0 74.4850 2.42897   8
   1   7   0 76.7633 2.39037   3
   1   7   1 37.7461 1.57585   1
  -1  -7  -2 14.9646 1.00765   6
  -1  -7  -2 15.0000 1.05840   8
  -1  -7  -3 0.89863 0.71547   8
  -1  -7  -3 0.75202 0.66573   6
  -1  -7  -3 0.51871 0.66870   1
  -1  -7  -4 5.95988 0.79404   6
  -1  -7  -4 5.18876 0.82370   1
   1   7   5 28.8343 0.89864   7
  -1  -7  -5 26.1413 1.24568   6
  -1  -7  -5 25.2197 1.30459   1
  -1  -7  -6 0.84672 0.71482   1
   1   7   7 0.04693 0.59051   1
  -1  -7  -7-0.09352 0.71862   1
  -1  -7  -8 183.111 4.80820   1
   1   7   8 171.892 4.75864   1
  -1  -7  -8 180.057 4.50685   7
   1   7   9 10.3665 0.94996   2
  -1  -7  -9 8.43816 0.86945   1
   1   7   9 7.82426 0.37808   3
  -1  -7  -9 10.5802 0.81418   7
   1   7   9 9.63444 0.85178   1
   1   7  10-0.04678 0.68513   2
   1   7  10 0.64091 0.57485   1
  -1  -7 -10-0.07811 0.58277   7
   1   7  11 7.73696 0.87678   2
  -1  -7 -11 7.83117 0.75801   7
   1   7  11 5.98425 0.96140   4
   1   7  11 6.21654 0.73744   1
   1   7  12 8.45428 0.89062   2
   1   7  12 7.61581 0.80120   1
   1   7  12 7.53954 1.02848   4
   1   7  13 21.3339 1.45589   4
  -1  -7 -13 19.8550 1.28461   7
   1   7  13 19.4861 1.09873   1
   1   7  13 18.6633 1.16310   2
   1   7  14 7.62099 0.90552   2
  -1  -7 -14 9.48899 1.10982   7
   1   7  14 8.56406 1.25670   4
   1   7  14 8.73631 0.83222   1
  -1  -7 -15 11.6651 1.25367   7
   1   7  15 11.7750 0.98810   2
   1   7  15 11.6472 0.92421   1
   1   7  15 9.48745 1.38117   4
  -1  -7 -16 15.2591 1.41549   7
   1   7  16 15.6771 1.04389   2
   1   7  16 14.8017 0.96000   1
   1   7  16 13.6259 1.47371   4
   1   7  17 1.07268 1.21540   4
  -1  -7 -17 1.38308 1.13030   7
   1   7  17 2.30497 1.00398   5
   1   7  17 1.23221 0.63268   1
   1   7  17 1.39958 0.69996   2
  -1  -7 -18 23.4140 1.79364   7
   1   7  18 19.4264 1.03428   2
   1   7  18 22.2897 1.49561   5
  -1  -7 -19 51.1179 2.52447   7
   1   7  19 36.7962 1.22490   2
   1   7  19 48.8361 2.04395   5
   1   7  20 10.4781 1.24311   5
  -1  -7 -20 10.4364 1.68039   7
  -1  -7 -21 7.69873 1.69122   7
   1   8 -13 0.32897 1.43765   6
   1   8 -12 14.3803 1.70151   4
   1   8 -12 12.3601 1.68638   6
   1   8 -12 13.7032 1.66106   3
   1   8 -12 11.1508 1.14988   5
   1   8 -11 49.2931 2.62932   6
   1   8 -11 48.6487 1.75791   2
   1   8 -11 50.1635 2.64645   4
   1   8 -11 48.2792 2.06641   5
   1   8 -11 51.4931 2.66165   3
   1   8 -11 45.9944 2.61790   8
   1   8 -11 47.0960 1.74275   1
   1   8 -10 26.1416 1.89842   6
   1   8 -10 25.8482 1.50657   5
   1   8 -10 27.1076 1.29755   1
   1   8 -10 29.2196 1.94674   4
   1   8 -10 31.2434 2.01244   3
   1   8 -10 23.6200 1.89930   8
   1   8 -10 24.6829 1.27064   2
   1   8  -9 1.06843 0.77363   5
   1   8  -9-0.04519 0.67846   2
   1   8  -9 0.13877 0.64694   1
   1   8  -9 1.26577 1.01000   3
   1   8  -9 0.46395 1.05771   6
   1   8  -9 0.08736 1.12949   8
   1   8  -8 2.70725 0.79854   5
   1   8  -8 2.54628 0.74210   2
   1   8  -8 2.63899 0.73529   1
   1   8  -8 0.55579 0.89003   3
   1   8  -8 1.41665 0.99191   6
   1   8  -8 2.98762 1.06973   8
   1   8  -7 0.58710 0.75906   5
   1   8  -7 0.30499 0.66515   1
   1   8  -7-0.14963 0.66414   2
   1   8  -7 1.65508 0.90643   3
   1   8  -7 1.02352 1.01997   8
   1   8  -7-0.92650 1.00169   6
   1   8  -6 119.264 3.60322   5
   1   8  -6 121.755 3.50181   2
   1   8  -6 109.789 3.83636   3
   1   8  -6 114.367 3.89485   6
   1   8  -6 116.028 3.49601   1
   1   8  -6 117.735 3.82832   8
   1   8  -5 20.9846 1.41448   8
   1   8  -5 20.1651 1.22808   2
   1   8  -5 19.7115 1.44440   3
   1   8  -5 20.2104 1.26684   5
   1   8  -5 18.1767 1.19390   1
   1   8  -5 19.1466 1.44800   6
   1   8  -4 2.87700 0.79471   6
   1   8  -4 3.58251 0.83189   5
   1   8  -4 3.06038 0.79282   2
   1   8  -4 2.82242 0.78434   1
   1   8  -4 3.29990 0.92137   8
   1   8  -3 9.80504 0.96436   2
   1   8  -3 9.39821 0.94817   1
   1   8  -3 8.39666 0.99610   8
   1   8  -3 9.51621 0.99262   6
   1   8  -2 16.5260 1.14750   1
  -1  -8   2 15.1589 1.14048   1
   1   8  -2 17.5116 1.16835   2
   1   8  -2 16.1620 1.19696   8
   1   8  -2 13.5264 1.11408   6
  -1  -8   1 26.8727 1.42537   1
   1   8  -1 27.5594 1.41667   1
   1   8  -1 25.9099 1.40816   8
   1   8  -1 27.1806 1.42369   3
   1   8   0 59.8275 2.17637   8
   1   8   0 58.5190 2.16393   1
  -1  -8   0 57.6020 2.16647   1
   1   8   1 3.27169 0.77915   1
  -1  -8  -2 155.142 4.43532   8
  -1  -8  -2 161.507 4.38997   6
  -1  -8  -3 45.9462 1.86648   8
  -1  -8  -3 48.0867 1.81767   6
  -1  -8  -3 44.8029 1.84848   1
  -1  -8  -4 26.9034 1.43402   8
  -1  -8  -4 26.7216 1.33193   6
  -1  -8  -4 28.0957 1.41346   1
   1   8   5 25.6838 0.85283   7
  -1  -8  -5 25.9284 1.38893   1
  -1  -8  -5 27.1303 1.32309   6
  -1  -8  -6 43.0631 1.79669   1
  -1  -8  -6 46.3025 1.71633   6
  -1  -8  -7 40.4602 1.72677   1
  -1  -8  -8 4.05421 0.87255   1
  -1  -8  -9 113.032 3.39329   1
   1   8   9 109.947 3.38347   2
   1   8  10 14.4833 1.13458   2
  -1  -8 -10 12.8407 0.89069   7
   1   8  10 10.1342 0.43889   3
   1   8  11 0.16084 0.80004   2
  -1  -8 -11 0.71227 0.61666   7
   1   8  11 0.61993 0.81634   4
   1   8  12 1.69964 0.82722   2
   1   8  12 0.85720 0.89584   4
  -1  -8 -13-0.15946 0.76986   7
   1   8  13 0.05239 0.83672   2
   1   8  13 0.66422 0.96513   4
  -1  -8 -14 18.7376 1.32999   7
   1   8  14 19.2208 1.26286   2
   1   8  14 18.9085 1.49643   4
  -1  -8 -15 2.02529 0.94511   7
   1   8  15 0.35057 0.85672   2
   1   8  15 1.52662 1.09153   4
  -1  -8 -16 4.35510 1.08074   7
   1   8  16 6.56825 0.97285   2
   1   8  16 5.57784 1.28294   4
  -1  -8 -17-0.61986 1.05893   7
   1   8  17 0.44240 0.80727   2
   1   8  17-1.75413 1.26211   4
   1   8  18 9.60924 1.61599   4
  -1  -8 -18 8.93887 1.40369   7
   1   8  18 9.96389 0.98383   2
   1   8  18 7.95681 1.23643   5
   1   8  18 9.24239 0.84282   1
   1   8  19 48.9016 2.16177   5
   1   8  19 42.4574 1.66063   2
  -1  -8 -19 45.1376 2.45238   7
  -1  -8 -20 11.6287 1.68231   7
   1   8  20 11.6995 1.40114   5
  -1  -8 -21 0.70741 1.50579   7
   1   8  21 1.35057 1.11127   5
   1   9 -12 3.78954 1.50494   4
   1   9 -12 3.70905 1.41385   6
   1   9 -11 7.00145 1.49923   4
   1   9 -11 6.72685 1.45456   6
   1   9 -11 10.3444 1.56272   3
   1   9 -11 6.81412 1.07206   5
   1   9 -10 31.7486 2.16323   6
   1   9 -10 27.7806 1.64121   5
   1   9 -10 29.9609 1.47371   2
   1   9 -10 26.5170 2.02894   4
   1   9 -10 30.8820 2.08629   3
   1   9 -10 28.1442 1.43698   1
   1   9 -10 28.4316 2.07575   8
   1   9  -9 0.63908 0.85270   5
   1   9  -9-0.78674 0.75242   1
   1   9  -9 1.66176 1.18462   4
   1   9  -9 0.83290 1.09688   3
   1   9  -9 1.95298 1.17535   8
   1   9  -9 2.30512 1.17764   6
   1   9  -9 0.71691 0.75015   2
   1   9  -8 2.68034 0.84811   5
   1   9  -8 2.06043 0.82291   2
   1   9  -8 1.76761 0.81072   1
   1   9  -8 3.27831 1.08233   3
   1   9  -8 3.07128 1.16689   6
   1   9  -8 1.51393 1.11465   8
   1   9  -7 0.32121 0.82379   5
   1   9  -7 1.14656 0.81545   1
   1   9  -7-0.78769 0.73618   2
   1   9  -7-0.18787 0.95892   3
   1   9  -7 0.45842 0.94802   6
   1   9  -7-0.51075 1.00015   8
   1   9  -6 28.8010 1.60040   5
   1   9  -6 31.9232 1.54524   2
   1   9  -6 26.0905 1.79971   3
   1   9  -6 31.0146 1.83502   6
   1   9  -6 28.5534 1.76775   8
   1   9  -6 27.8056 1.52834   1
   1   9  -5 90.4153 2.96311   2
   1   9  -5 88.6065 3.01604   5
   1   9  -5 92.9268 3.30022   6
   1   9  -5 83.2482 2.95963   1
   1   9  -5 90.2441 3.23334   8
   1   9  -4 6.99444 0.97469   2
   1   9  -4 7.57154 1.02034   5
   1   9  -4 6.32043 1.08231   8
   1   9  -4 6.78427 0.99432   1
   1   9  -4 5.62628 1.00429   6
   1   9  -3 9.60632 1.07212   1
   1   9  -3 8.67329 1.07776   6
   1   9  -3 9.34564 1.12908   8
   1   9  -3 9.98699 1.06959   2
   1   9  -2 29.0746 1.57104   2
   1   9  -2 31.0720 1.58006   1
   1   9  -2 30.6755 1.60508   6
   1   9  -2 26.9050 1.55695   8
   1   9  -1-0.06392 0.76021   3
   1   9  -1-0.48056 0.91383   2
   1   9  -1 0.48911 0.79679   1
   1   9  -1 0.34149 0.73469   6
   1   9  -1-0.52698 0.78711   8
  -1  -9   0 15.4773 1.20127   1
   1   9   0 13.4888 1.18885   2
   1   9   0 15.6339 1.20225   1
   1   9   0 14.7235 1.11976   3
   1   9   0 17.3946 1.19209   8
   1   9   1 2.45814 0.81674   1
  -1  -9  -1 2.04894 0.85872   1
  -1  -9  -2 2.17847 0.89849   8
   1   9   2 2.21447 0.82678   1
  -1  -9  -3 34.3953 1.62987   6
  -1  -9  -3 35.1394 1.70790   8
  -1  -9  -4 7.36043 1.01426   8
  -1  -9  -4 7.14739 0.92067   6
  -1  -9  -4 7.35844 0.98488   1
   1   9   5 4.91125 0.42012   7
  -1  -9  -5 5.32122 0.92118   8
  -1  -9  -5 4.22108 0.87810   1
  -1  -9  -5 6.44788 0.87063   6
  -1  -9  -6 4.87747 0.93358   1
  -1  -9  -6 5.10061 0.84738   6
  -1  -9  -7 38.0212 1.72847   1
   1   9   7 34.5847 1.68242   1
  -1  -9  -7 36.9685 1.56877   6
   1   9   8 6.95486 1.00567   2
  -1  -9  -8 5.04172 0.93515   1
   1   9   8 5.64006 0.89047   1
  -1  -9  -8 5.29304 0.83639   6
   1   9   9 101.922 3.25729   1
   1   9   9 102.132 3.29199   2
  -1  -9  -9 102.315 3.25142   1
   1   9  10 84.6114 2.86370   1
   1   9  10 86.5487 2.88851   2
   1   9  11 25.9352 0.76858   3
   1   9  11 34.7294 1.66287   2
  -1  -9 -11 32.5900 1.31727   7
   1   9  11 31.4638 1.56291   1
   1   9  12 1.02339 0.86237   2
  -1  -9 -12 0.57576 0.67028   7
   1   9  12 1.65472 0.81386   1
   1   9  12 1.52545 0.92315   4
   1   9  13-0.41756 0.90081   2
   1   9  13 0.65906 0.94683   4
   1   9  13-0.17641 0.76637   1
   1   9  14 7.11750 1.04118   2
  -1  -9 -14 7.43061 0.98312   7
   1   9  14 7.44441 1.17553   4
   1   9  14 7.59339 0.94328   1
  -1  -9 -15 3.29832 0.95200   7
   1   9  15 3.29597 0.97161   2
   1   9  15 3.31957 1.12451   4
   1   9  15 2.80813 0.82563   1
  -1  -9 -16 1.40780 0.96469   7
   1   9  16 0.84096 0.95080   2
   1   9  16-0.56452 1.15860   4
   1   9  16-0.16195 0.81406   1
  -1  -9 -17 0.36496 1.00124   7
   1   9  17 1.22934 0.88388   2
   1   9  17 0.77574 1.22409   4
   1   9  17 0.40974 0.74197   1
  -1  -9 -18 3.39337 1.25210   7
   1   9  18 3.02479 1.41162   4
   1   9  18 6.00988 0.99167   2
   1   9  18 3.37352 0.83425   1
   1   9  19 12.9122 1.78983   4
   1   9  19 16.6458 1.53493   5
   1   9  19 14.8393 1.20666   2
  -1  -9 -19 15.5958 1.66314   7
   1   9  20 25.7490 1.38719   2
   1   9  20 26.5551 1.81965   5
  -1  -9 -20 26.3565 2.04154   7
   1   9  21 0.21227 1.19433   5
  -1  -9 -21 0.76850 1.41363   7
  -1  -9 -22-0.10152 1.50553   7
   1  10 -11 6.45572 1.58012   6
   1  10 -11 4.42852 1.45816   4
   1  10 -10 1.63992 0.84636   1
   1  10 -10 1.77617 0.96873   5
   1  10 -10-0.21578 1.23955   4
   1  10 -10 0.77957 1.26631   6
   1  10 -10-0.11576 1.29187   3
   1  10  -9 5.84766 1.04658   5
   1  10  -9 6.31459 0.98957   1
   1  10  -9 4.70538 1.32704   4
   1  10  -9 6.98126 1.41898   3
   1  10  -9 6.34415 1.42384   8
   1  10  -9 8.15167 1.49857   6
   1  10  -9 5.59959 0.97886   2
   1  10  -8 2.20627 0.93837   5
   1  10  -8 2.33395 0.90372   1
   1  10  -8 1.68423 0.88510   2
   1  10  -8 3.17883 1.19296   3
   1  10  -8 2.57805 1.20365   6
   1  10  -8 1.24146 1.16621   8
   1  10  -7 1.14624 0.87625   1
   1  10  -7 2.37160 0.87706   2
   1  10  -7 2.01729 1.12953   3
   1  10  -7 2.72364 0.98113   5
   1  10  -7 2.17694 1.16924   6
   1  10  -7 2.28837 1.13295   8
   1  10  -6 12.4235 1.39523   8
   1  10  -6 12.1533 1.19584   2
   1  10  -6 11.8321 1.26986   5
   1  10  -6 12.7082 1.41381   6
   1  10  -6 14.0389 1.24945   1
   1  10  -5 68.4728 2.58917   2
   1  10  -5 70.0575 2.83263   8
   1  10  -5 69.2195 2.61442   1
   1  10  -5 71.2698 2.68745   5
   1  10  -5 65.5575 2.84593   6
   1  10  -4 65.7279 2.73121   8
   1  10  -4 71.5091 2.59159   2
   1  10  -4 65.7146 2.56846   1
   1  10  -4 67.8625 2.77839   6
   1  10  -4 65.9445 2.59356   5
   1  10  -3 1.57719 0.91423   6
   1  10  -3 0.70502 0.94769   8
   1  10  -3 1.72694 0.97033   2
   1  10  -3 2.07755 0.92312   1
   1  10  -2 36.3993 1.86766   3
   1  10  -2 33.8743 1.79953   1
   1  10  -2 33.0047 1.80043   2
   1  10  -2 38.2840 1.92664   6
  -1 -10   2 33.8580 2.00093   8
   1  10  -2 33.9516 1.84951   8
   1  10  -1 21.0488 1.48438   3
   1  10  -1 24.5257 1.53439   2
   1  10  -1 26.4296 1.56896   1
   1  10  -1 26.8943 1.59622   8
   1  10   0 13.8390 1.22724   8
   1  10   0 13.8003 1.20095   3
   1  10   0 12.4749 1.22665   2
   1  10   0 12.6790 1.21357   1
   1  10   1 15.1963 1.16157   3
   1  10   1 16.8969 1.33518   2
   1  10   1 14.4117 1.23036   1
   1  10   2 2.46590 0.76735   3
   1  10   2 2.21603 0.93539   2
   1  10   2 1.43646 0.90154   1
  -1 -10  -3 9.80919 1.14293   8
   1  10   3 6.98977 1.06589   2
   1  10   3 7.52529 0.95556   1
  -1 -10  -4 8.05086 1.11434   8
  -1 -10  -4 9.85645 1.07221   6
   1  10   4 9.92473 1.00107   1
  -1 -10  -4 11.3883 1.15432   1
   1  10   4 9.14423 1.15445   2
   1  10   5 21.6674 0.76225   7
  -1 -10  -5 25.3183 1.49244   1
   1  10   5 23.2017 1.48548   2
  -1 -10  -5 20.6717 1.33780   6
   1  10   5 26.9960 1.48354   1
  -1 -10  -5 22.3420 1.50359   8
  -1 -10  -6 0.46872 0.87266   1
  -1 -10  -6 0.33116 0.81600   6
  -1 -10  -6-0.54559 0.89587   8
  -1 -10  -7 31.0749 1.55178   6
  -1 -10  -7 33.5216 1.73917   1
  -1 -10  -8 11.6155 1.06296   6
   1  10   8 10.8311 1.09020   1
   1  10   8 11.6526 1.20185   2
  -1 -10  -9 13.9517 1.12001   6
   1  10   9 13.5639 1.19032   1
   1  10   9 13.2288 1.26703   2
   1  10  10 163.375 4.67411   1
   1  10  10 153.970 4.68470   2
   1  10  11 118.467 3.71228   1
   1  10  11 115.206 3.74372   2
   1  10  12 10.8922 1.13795   1
   1  10  12 12.3705 1.27598   2
   1  10  13-1.05645 0.81664   1
   1  10  13-0.26725 0.98171   2
   1  10  13-0.26267 0.98585   4
   1  10  14 1.82421 0.89370   1
   1  10  14-0.06611 0.97145   2
  -1 -10 -14-0.25780 0.78679   7
   1  10  14 1.41075 1.00847   4
   1  10  15 2.17520 0.88425   1
   1  10  15 0.19628 0.97814   2
  -1 -10 -15 1.21250 0.87627   7
   1  10  15 1.50324 1.09076   4
   1  10  16 5.40905 1.02690   1
   1  10  16 6.84933 1.17006   2
  -1 -10 -16 6.96744 1.08158   7
   1  10  16 4.85942 1.23358   4
   1  10  17 1.49095 0.86310   1
   1  10  17 2.77701 1.06292   2
  -1 -10 -17 4.83977 1.13768   7
   1  10  17 2.37794 1.23350   4
   1  10  18-1.07567 0.86628   1
   1  10  18 0.29483 0.97013   2
  -1 -10 -18 0.07487 1.16208   7
   1  10  18 1.80737 1.31937   4
   1  10  19 6.98626 1.04673   1
   1  10  19 8.24619 1.16999   2
  -1 -10 -19 8.20443 1.44688   7
   1  10  19 8.59561 1.62172   4
   1  10  20 17.5695 1.35260   2
  -1 -10 -20 17.9165 1.81571   7
   1  10  20 17.0228 1.22315   1
   1  10  20 17.0692 1.66195   5
  -1 -10 -21 5.31819 1.56644   7
   1  10  21 6.63095 1.41418   5
  -1 -10 -22 0.97320 1.52334   7
   1  11 -10 1.88689 1.12285   5
   1  11 -10 2.91163 1.37972   4
   1  11  -9 1.79940 0.94453   1
   1  11  -9 0.74605 1.22455   4
   1  11  -9-0.11754 1.36763   3
   1  11  -9 0.11457 1.31293   6
   1  11  -9 1.91175 0.96811   5
   1  11  -8-0.29678 0.98418   5
   1  11  -8-1.11997 0.92453   2
   1  11  -8 1.41472 0.93560   1
   1  11  -8 2.98344 1.30465   6
   1  11  -8 1.12569 1.20384   3
   1  11  -7 2.63715 1.02375   5
   1  11  -7 1.85181 0.95243   2
   1  11  -7 3.35620 1.07135   1
   1  11  -7 2.36634 1.22328   8
   1  11  -7 2.02465 1.19036   6
   1  11  -7 2.68969 1.27763   3
   1  11  -6 1.68781 1.00485   2
   1  11  -6 4.37536 1.25174   8
   1  11  -6 3.59295 1.08939   1
   1  11  -6 3.27875 1.20621   6
   1  11  -6 4.37318 1.12072   5
   1  11  -5 46.4105 2.27260   5
   1  11  -5 52.3526 2.30523   1
   1  11  -5 48.0874 2.49717   8
   1  11  -5 53.3392 2.29044   2
   1  11  -5 51.9772 2.53583   6
   1  11  -4 42.6198 2.10022   5
   1  11  -4 42.2392 2.24043   8
   1  11  -4 39.3042 2.23817   6
   1  11  -4 44.7504 2.10838   1
   1  11  -4 41.9178 2.08213   2
   1  11  -3 12.9485 1.35484   2
   1  11  -3 18.2368 1.54150   8
   1  11  -3 11.0334 1.38349   3
   1  11  -3 15.3074 1.48865   6
   1  11  -3 13.7587 1.35963   1
  -1 -11   2 2.43159 1.26178   8
   1  11  -2 3.68757 1.08320   3
   1  11  -2 3.80650 1.09322   6
   1  11  -2 6.17380 1.13600   1
   1  11  -2 5.55191 1.16113   8
   1  11  -2 4.70747 1.11854   2
   1  11  -1 12.4029 1.33362   3
   1  11  -1 12.1797 1.28610   1
   1  11  -1 10.3239 1.26334   8
   1  11  -1 13.6811 1.35374   2
   1  11   0 45.8656 2.13856   2
   1  11   0 42.7172 2.05596   3
   1  11   0 43.5622 2.15515   1
   1  11   1 15.9471 1.40596   2
   1  11   1 16.9415 1.31208   3
   1  11   1 15.5016 1.40879   1
   1  11   2 12.2407 1.29643   2
   1  11   2 14.9096 1.36491   1
   1  11   2 14.3479 1.18417   3
   1  11   3 6.52795 1.18128   2
  -1 -11  -3 7.60708 1.17472   8
   1  11   3 5.88652 1.07618   1
   1  11   3 7.76215 0.94590   3
   1  11   4 1.55856 0.99386   2
   1  11   4 0.45230 0.83659   1
  -1 -11  -4-1.05147 0.99238   8
  -1 -11  -5 64.2498 2.40749   6
   1  11   5 66.7440 2.57115   2
   1  11   5 62.6367 2.49733   1
  -1 -11  -5 65.2793 2.58770   8
   1  11   5 59.6113 1.61100   7
  -1 -11  -6 41.8389 2.02936   8
  -1 -11  -6 37.4333 1.84730   6
  -1 -11  -7 4.75934 1.12130   8
  -1 -11  -7 5.53026 0.99862   6
   1  11   8 5.20558 1.15024   2
  -1 -11  -8 7.24113 1.03697   6
   1  11   8 6.42785 1.03886   1
   1  11   9 1.04406 1.06964   2
  -1 -11  -9 0.34397 0.85151   6
   1  11   9-0.22363 0.84303   1
   1  11  10 61.4053 2.53577   2
  -1 -11 -10 58.0516 2.26456   6
   1  11  10 57.9610 2.45720   1
   1  11  11 177.821 5.15369   2
  -1 -11 -11 161.003 4.77895   6
   1  11  11 179.636 5.11152   1
   1  11  12 31.3621 1.76485   1
   1  11  12 28.9687 1.82818   2
   1  11  13 4.87960 1.16549   2
   1  11  13 3.79747 1.02354   1
   1  11  13 3.55451 1.05668   4
   1  11  14 8.57811 1.25259   2
   1  11  14 8.12820 1.16766   1
   1  11  14 9.06030 1.24086   4
   1  11  15 3.85744 1.16208   2
  -1 -11 -15 3.11296 0.87301   7
   1  11  15 4.93805 1.08679   1
   1  11  15 2.09837 1.16584   4
   1  11  16 0.42934 1.07094   2
  -1 -11 -16-0.05791 0.88489   7
   1  11  16 0.69958 0.96812   1
   1  11  16-0.07914 1.11634   4
   1  11  17 2.86020 1.14881   2
  -1 -11 -17 2.56712 1.01673   7
   1  11  17 1.83271 0.96196   1
   1  11  17 1.50621 1.27953   4
   1  11  18 2.82782 1.11668   2
  -1 -11 -18 0.56499 1.08291   7
   1  11  18 2.34352 1.00688   1
   1  11  18 0.97736 1.26022   4
  -1 -11 -19 1.75621 1.19383   7
   1  11  19 0.30815 0.98875   1
   1  11  19 1.91629 1.07858   2
   1  11  19 2.06812 1.46348   4
   1  11  20 11.2008 1.19834   1
  -1 -11 -20 13.2715 1.58549   7
   1  11  20 10.1710 1.33538   2
  -1 -11 -21 4.89188 1.55187   7
   1  11  21 6.75566 1.52118   5
  -1 -11 -22-0.18537 1.50952   7
   1  12  -9 2.65440 1.13320   5
   1  12  -9 0.55370 1.27916   4
   1  12  -8 1.41484 1.29399   6
   1  12  -8 1.09830 1.06901   1
   1  12  -8-1.00051 0.97311   2
   1  12  -8-0.55403 1.05184   5
   1  12  -7 2.39517 1.27649   6
   1  12  -7 0.91243 1.09277   1
   1  12  -7 0.22282 1.02462   2
   1  12  -7 2.26057 1.11962   5
   1  12  -6-0.99342 1.06877   2
   1  12  -6 1.11748 1.20535   8
   1  12  -6 0.65945 1.20973   6
   1  12  -6 1.09335 1.10353   1
   1  12  -6 2.18950 1.12231   5
   1  12  -5 29.3356 2.00939   6
   1  12  -5 25.2556 1.78400   2
   1  12  -5 24.7202 1.77922   5
   1  12  -5 24.8702 1.96289   8
   1  12  -5 25.5859 1.79258   1
   1  12  -4 52.5816 2.69645   6
   1  12  -4 54.9520 2.48296   5
   1  12  -4 54.1397 2.48722   2
   1  12  -4 57.9111 2.76040   3
   1  12  -4 47.1765 2.60379   8
   1  12  -4 59.0465 2.56453   1
   1  12  -3 14.5557 1.54198   8
   1  12  -3 12.4865 1.42902   2
   1  12  -3 13.1073 1.49240   3
   1  12  -3 12.9046 1.54336   6
   1  12  -3 11.9934 1.42562   1
   1  12  -2 4.73514 1.22908   2
   1  12  -2 7.05356 1.23606   1
   1  12  -2 6.75314 1.29677   3
   1  12  -2 6.91270 1.25037   8
  -1 -12   2 5.75952 1.37918   8
   1  12  -1 6.53530 1.25079   1
   1  12  -1 7.82016 1.31232   2
   1  12  -1 5.92616 1.19080   8
   1  12  -1 5.11154 1.16619   3
   1  12   0 24.9418 1.69891   3
   1  12   0 24.3739 1.73882   2
   1  12   0 22.7059 1.67738   1
   1  12   1 2.30185 1.12533   1
   1  12   1 4.13923 1.19685   6
   1  12   1 5.57956 1.09529   3
   1  12   1 4.46932 1.25583   2
   1  12   2 0.48853 1.04839   2
   1  12   2 0.08237 0.98885   1
   1  12   2-0.06931 0.86844   3
   1  12   3 9.53763 1.07105   3
   1  12   3 10.3812 1.30187   1
  -1 -12  -3 13.0377 1.45126   8
   1  12   3 11.3264 1.36758   2
   1  12   4 0.47748 0.76384   3
   1  12   4 1.46560 1.04843   2
   1  12   4-0.24716 0.90677   1
  -1 -12  -4 0.33058 1.09628   8
  -1 -12  -5 6.56668 1.23992   8
   1  12   5 5.79895 0.41963   7
   1  12   5 6.66511 1.12490   1
   1  12   5 8.14565 1.26476   2
  -1 -12  -6 20.1815 1.63576   8
  -1 -12  -6 18.7470 1.44182   6
   1  12   6 16.7846 1.54596   2
   1  12   6 16.6810 1.45668   1
  -1 -12  -7-0.65444 1.00862   6
  -1 -12  -7 0.16412 1.13558   8
  -1 -12  -8 15.0285 1.31491   6
  -1 -12  -8 15.0131 1.47263   8
  -1 -12  -9 1.18859 0.94333   6
   1  12   9 0.57163 1.09358   2
   1  12   9-0.49013 0.97844   1
  -1 -12 -10 16.3744 1.36962   6
   1  12  10 20.4036 1.65487   2
   1  12  10 17.1481 1.46299   1
  -1 -12 -11 40.7985 1.88359   6
   1  12  11 38.2827 2.06928   1
   1  12  11 37.4864 2.10133   2
  -1 -12 -12 13.2878 1.28719   6
   1  12  12 13.1733 1.55725   2
   1  12  12 13.0257 1.40209   1
   1  12  12 11.6140 0.65774   3
   1  12  13 1.84172 1.01440   1
   1  12  13 0.48564 1.09235   2
  -1 -12 -13 1.06193 0.95507   6
   1  12  14 1.19905 1.02930   1
   1  12  14 1.20698 1.13306   2
  -1 -12 -14-0.23410 0.91349   6
   1  12  14-0.07014 1.04503   4
   1  12  15-0.23670 1.03237   1
   1  12  15 0.47973 1.16733   2
   1  12  15 0.29846 1.12679   4
   1  12  16 0.38841 1.04636   1
   1  12  16 0.15794 1.17849   2
   1  12  16 2.76073 1.23645   4
   1  12  17 1.36201 1.10075   1
   1  12  17 2.94897 1.25210   2
   1  12  17 3.06606 1.27640   4
   1  12  18 6.15086 1.17342   1
   1  12  18 6.84458 1.34031   2
  -1 -12 -18 4.13476 1.17120   7
   1  12  18 5.78024 1.48721   4
   1  12  19-0.14036 1.02788   1
   1  12  19 1.08813 1.20244   2
  -1 -12 -19-1.52430 1.14706   7
   1  12  19-1.11068 1.41013   4
   1  12  20 5.90075 1.16761   1
   1  12  20 6.45225 1.28002   2
  -1 -12 -20 5.84549 1.34211   7
  -1 -12 -21 4.33941 1.38537   7
  -1 -12 -22-0.59950 1.37882   7
   1  13  -8 1.84163 1.17921   5
   1  13  -8 1.09455 1.31143   4
   1  13  -7 1.88866 1.21171   5
   1  13  -7 1.51496 1.15199   2
   1  13  -7 2.61970 1.21675   1
   1  13  -6 4.15835 1.20518   5
   1  13  -6 3.95667 1.30673   1
   1  13  -6 1.48337 1.18411   2
   1  13  -6 3.15535 1.38829   6
   1  13  -5 9.88183 1.51392   5
   1  13  -5 10.2728 1.53320   1
   1  13  -5 11.7644 1.54679   2
   1  13  -5 9.41016 1.67224   3
   1  13  -5 8.46453 1.60519   6
   1  13  -4 39.3983 2.51749   6
   1  13  -4 44.0130 2.58199   3
   1  13  -4 42.6663 2.37340   2
   1  13  -4 41.9991 2.34599   5
   1  13  -4 40.3123 2.48166   8
   1  13  -4 46.6703 2.39197   1
   1  13  -3 52.3044 2.57758   1
   1  13  -3 58.0884 2.66516   2
   1  13  -3 54.4582 2.76881   3
   1  13  -3 53.6234 2.77232   6
   1  13  -3 51.7254 2.73639   8
   1  13  -2 4.76558 1.31917   3
   1  13  -2 5.91013 1.34312   1
   1  13  -2 6.18891 1.33109   8
   1  13  -2 7.71599 1.42230   2
   1  13  -1 3.17983 1.21139   1
   1  13  -1 5.88509 1.27239   3
   1  13  -1 4.54096 1.31676   2
   1  13   0 5.87826 1.32573   2
   1  13   0 5.90359 1.26011   3
   1  13   0 3.20073 1.25907   1
   1  13   1 1.32015 1.19649   2
   1  13   1 2.02949 1.06669   3
   1  13   1-0.08916 1.17607   1
   1  13   2 10.4942 1.44708   2
   1  13   2 10.9094 1.46863   1
   1  13   2 10.4294 1.26747   3
   1  13   3-0.61857 1.21421   2
   1  13   3 0.08951 1.08967   1
  -1 -13  -3 0.45841 1.18291   8
   1  13   3-0.85327 0.93408   3
   1  13   4 0.88515 1.16745   2
   1  13   4 1.32370 0.90143   3
   1  13   4-0.17914 1.05256   1
  -1 -13  -4 1.53292 1.23024   8
   1  13   5 1.16408 0.85840   3
  -1 -13  -5 0.98478 1.23460   8
   1  13   5 0.58788 0.25081   7
   1  13   5 0.35426 1.20385   2
   1  13   5 1.43155 1.05391   1
  -1 -13  -6 6.51811 1.36815   8
   1  13   6 6.37495 0.98658   3
   1  13   6 9.39177 1.46143   2
   1  13   6 10.9987 1.35023   1
  -1 -13  -7 6.14060 1.21536   6
  -1 -13  -7 6.78363 1.31743   8
  -1 -13  -8 6.46454 1.19015   6
  -1 -13  -8 4.91827 1.32236   8
   1  13   9 8.77106 1.42618   2
  -1 -13  -9 10.4928 1.25467   6
   1  13   9 9.23584 1.34086   1
  -1 -13  -9 9.80203 1.41365   8
   1  13  10 14.7916 1.61347   2
  -1 -13 -10 14.5210 1.58007   8
   1  13  10 12.9194 1.43460   1
  -1 -13 -10 12.2340 1.30105   6
   1  13  11 13.3355 0.88786   3
  -1 -13 -11 14.7227 1.35981   6
   1  13  11 13.8385 1.48649   1
   1  13  11 13.4544 1.57208   2
  -1 -13 -12 2.25607 1.05409   6
   1  13  12 2.38674 1.32223   2
   1  13  12 3.50192 1.17820   1
   1  13  12 2.44336 0.56896   3
  -1 -13 -13 34.0363 1.77582   6
   1  13  13 34.7677 1.99366   1
   1  13  13 26.2423 0.91322   3
   1  13  13 28.9303 2.00483   2
  -1 -13 -14 25.2498 1.61653   6
   1  13  14 25.5227 1.79488   1
   1  13  14 25.6667 1.89388   2
   1  13  14 23.2037 1.63013   4
  -1 -13 -15 1.66636 1.06700   6
   1  13  15 2.44096 1.33461   2
   1  13  15 2.93332 1.16693   1
   1  13  15 0.66890 1.15595   4
  -1 -13 -16 2.62951 1.06946   6
   1  13  16 3.01979 1.32402   2
   1  13  16 4.00651 1.24264   1
   1  13  16 3.06361 1.25337   4
  -1 -13 -17-0.06049 1.04613   6
   1  13  17 0.16676 1.12492   1
   1  13  17 0.50995 1.27198   2
   1  13  17-0.41133 1.25697   4
   1  13  18 0.64917 1.14113   1
   1  13  18 2.73356 1.32697   2
   1  13  18 1.20963 1.35456   4
   1  13  19 1.01708 1.15847   1
   1  13  19-0.40301 1.24224   2
   1  13  20-0.14958 1.11426   1
   1  13  20-0.53889 1.26182   2
   1  14  -7 4.98334 1.32510   5
   1  14  -7-2.26862 1.33721   1
   1  14  -6 2.27905 1.32159   2
   1  14  -6 2.66402 1.33016   5
   1  14  -6 4.50060 1.45828   1
   1  14  -5-1.34972 1.40067   2
   1  14  -5-0.73721 1.31314   1
   1  14  -5-0.65109 1.23864   5
   1  14  -4 19.9022 1.92516   1
   1  14  -4 16.3341 1.85568   5
   1  14  -4 20.2087 1.90922   2
   1  14  -4 20.4730 2.07237   6
   1  14  -4 21.0766 2.18970   3
   1  14  -3 36.4633 2.42139   3
   1  14  -3 34.2113 2.29895   1
   1  14  -3 36.1613 2.30393   2
   1  14  -2 35.6221 2.32995   3
   1  14  -2 34.6289 2.21897   2
   1  14  -2 34.2039 2.27432   1
   1  14  -1 0.38797 1.24396   3
   1  14  -1 3.28142 1.34267   2
   1  14  -1 1.81556 1.24802   1
  -1 -14   1-1.72588 1.66020   8
   1  14   0 1.33777 1.27787   1
   1  14   0 2.39601 1.18974   3
   1  14   0 1.79172 1.31485   2
   1  14   1 18.5547 1.74033   1
   1  14   1 15.8722 1.56891   3
   1  14   1 16.3990 1.72067   2
   1  14   2 26.9025 1.84190   3
   1  14   2 28.7187 2.05220   1
   1  14   2 32.5976 2.11526   2
   1  14   3 2.09604 1.28652   2
   1  14   3 2.21826 1.20699   1
  -1 -14  -3 1.59075 1.37200   8
   1  14   3 3.10746 1.09331   3
   1  14   4 4.10110 1.33367   2
   1  14   4 5.11694 1.26554   1
  -1 -14  -4 5.68491 1.36798   8
   1  14   4 4.65780 1.08322   3
   1  14   5 1.24121 1.30723   2
   1  14   5 2.70352 1.13450   1
  -1 -14  -5-0.58176 1.27372   8
   1  14   5-0.54164 0.89466   3
   1  14   6 4.10774 1.41142   2
   1  14   6 2.94675 0.92026   3
  -1 -14  -6 2.50498 1.31807   8
   1  14   6 1.44768 1.14386   1
   1  14   7 8.24105 1.04431   3
  -1 -14  -7 5.68750 1.40154   8
  -1 -14  -8 0.38589 1.27475   8
  -1 -14  -8-1.05945 1.13089   6
   1  14   8-0.41985 0.79610   3
  -1 -14  -9 25.4982 1.93215   8
   1  14   9 19.6900 1.89227   2
  -1 -14  -9 19.5489 1.58872   6
   1  14   9 22.1485 1.80539   1
   1  14  10 0.76432 1.28182   2
  -1 -14 -10 1.76827 1.40901   8
   1  14  10 0.66954 1.19069   1
  -1 -14 -10-0.93501 1.09259   6
   1  14  11 34.5814 1.45196   3
  -1 -14 -11 34.7792 1.99087   6
   1  14  11 44.7046 2.38697   2
   1  14  11 40.0123 2.25419   1
  -1 -14 -11 35.5705 2.27651   8
  -1 -14 -12 25.9192 1.73043   6
   1  14  12 26.3969 1.88181   1
   1  14  12 23.4379 1.09973   3
   1  14  12 26.3711 2.01494   2
  -1 -14 -13 11.8059 1.37685   6
   1  14  13 11.8656 1.61172   2
   1  14  13 16.8186 1.68529   1
   1  14  13 11.2522 0.71636   3
  -1 -14 -14 13.2964 1.37703   6
   1  14  14 12.9793 1.68104   2
   1  14  14 12.6473 1.59186   1
  -1 -14 -15 0.06580 1.05791   6
   1  14  15-0.09424 1.34052   2
   1  14  15 1.21634 1.23148   1
   1  14  15-0.51868 1.14683   4
  -1 -14 -16 4.01582 1.14390   6
   1  14  16 1.94403 1.23132   1
   1  14  16 1.40644 1.24074   4
   1  14  16 1.12068 1.37306   2
   1  14  17 3.63526 1.32574   1
   1  14  17 0.49096 1.27640   4
   1  14  17 2.85795 1.40137   2
   1  14  18 1.95279 1.31634   1
   1  14  18-1.28106 1.39450   4
   1  14  18-0.72204 1.41844   2
   1  14  19 0.35227 1.28218   2
   1  14  19 2.84358 1.30751   1
   1  14  20 1.27594 1.37481   2
   1  14  20-1.90798 1.28580   1
   1  15  -6 1.14625 1.36325   1
   1  15  -6-1.16162 1.31811   5
   1  15  -5 1.56707 1.40958   1
   1  15  -5 0.68883 1.31548   5
   1  15  -4 5.29870 1.57060   1
   1  15  -4 6.66396 1.54537   5
   1  15  -3 32.4870 2.49444   3
   1  15  -3 30.4873 2.30142   2
   1  15  -3 29.2896 2.27097   5
   1  15  -3 35.7153 2.37045   1
   1  15  -2 20.0323 2.06665   3
   1  15  -2 21.9825 2.01223   1
   1  15  -2 17.4720 1.98605   2
   1  15  -1 11.9743 1.65548   3
  -1 -15   1 11.2866 1.88838   8
   1  15  -1 9.67404 1.62434   1
   1  15  -1 12.4599 1.73697   2
   1  15   0-2.15857 1.45969   1
   1  15   0-0.40318 1.44807   2
   1  15   0 1.28036 1.28872   3
   1  15   1 0.71967 1.32931   1
   1  15   1 1.30973 1.23387   3
   1  15   1 0.40502 1.40628   2
   1  15   2 9.35154 1.66593   2
   1  15   2 9.11783 1.42109   3
   1  15   2 8.56411 1.60098   1
   1  15   3 6.12410 1.53993   2
   1  15   3 8.79600 1.60893   1
   1  15   3 10.5727 1.42292   3
   1  15   4 0.79244 1.07710   3
   1  15   4 0.10229 1.36724   2
   1  15   4 0.51816 1.32618   1
  -1 -15  -4-0.10572 1.38052   8
   1  15   5 2.66429 1.08645   3
   1  15   5 1.43481 1.38336   2
   1  15   5 0.72538 1.21227   1
  -1 -15  -5 2.40503 1.41664   8
   1  15   6 2.75771 1.01375   3
   1  15   6 1.43672 1.39798   2
   1  15   6 0.62122 1.23492   1
  -1 -15  -6 1.87002 1.44332   8
   1  15   7 0.31895 0.91201   3
   1  15   7 0.10268 1.36988   2
   1  15   7 0.41393 1.24827   1
  -1 -15  -7 2.17160 1.39266   8
  -1 -15  -8 0.41435 1.35810   8
   1  15   8-0.76057 0.90172   3
  -1 -15  -9 18.6860 1.84063   8
   1  15   9 15.8562 1.22923   3
   1  15  10 5.03675 1.40781   1
   1  15  10 6.15168 1.57607   2
   1  15  10 4.28978 0.89248   3
  -1 -15 -10-0.20840 1.60852   8
  -1 -15 -10 4.26383 1.35147   6
   1  15  11 1.22771 1.48917   2
  -1 -15 -11 1.58352 1.20784   6
  -1 -15 -11 0.42157 1.57989   8
   1  15  11 0.92066 1.31200   1
   1  15  12 24.0929 1.16370   3
   1  15  12 24.1376 1.99916   1
  -1 -15 -12 26.2355 1.76628   6
   1  15  12 27.9802 2.23707   2
   1  15  13 22.8380 1.98376   2
   1  15  13 17.3808 0.93460   3
   1  15  13 17.1760 1.83469   1
  -1 -15 -13 15.0780 1.57263   6
   1  15  14 1.04396 0.39801   3
   1  15  14 2.74673 1.52968   2
   1  15  14 2.74394 1.32480   1
  -1 -15 -14 1.63157 1.18913   6
   1  15  15 0.60784 1.41428   2
   1  15  15 2.92482 1.33780   1
  -1 -15 -15-0.55476 1.11640   6
   1  15  15-0.59231 1.18260   4
   1  15  16 2.30835 1.50770   2
   1  15  16 2.29736 1.41485   1
  -1 -15 -16 2.17750 1.19149   6
   1  15  16 3.49632 1.31735   4
   1  15  17 0.40618 1.33528   4
   1  15  17 2.75233 1.37980   1
   1  15  18 0.75954 1.36572   4
   1  15  18-0.28870 1.37797   1
   1  15  19 0.18758 1.40154   1
   1  15  20-0.27190 1.38483   1
   1  16  -5 3.10048 1.48506   1
   1  16  -5-0.30927 1.44447   5
   1  16  -4-1.26675 1.50159   1
   1  16  -4 0.20932 1.47125   5
   1  16  -3 7.20013 1.67079   1
   1  16  -3 1.69380 1.58494   5
   1  16  -2 21.4957 2.12591   1
   1  16  -1 4.60268 1.63849   1
   1  16  -1 7.67505 1.67126   3
   1  16   0-2.64342 1.54617   1
   1  16   0-1.15046 1.45048   3
   1  16   1 2.53684 1.45909   1
   1  16   1 3.69056 1.42765   3
   1  16   2 0.88224 1.46041   1
   1  16   2 2.18046 1.28669   3
   1  16   3 7.38095 1.66576   1
   1  16   3 8.27302 1.45676   3
   1  16   4 12.5867 1.79169   1
   1  16   4 10.3329 1.44987   3
   1  16   5-0.22131 1.41610   1
  -1 -16  -5 0.11223 1.48014   8
   1  16   5 1.51427 1.16366   3
   1  16   6 4.64659 1.40826   1
  -1 -16  -6 0.11126 1.60994   8
   1  16   6 2.68857 1.15748   3
   1  16   7 0.44202 1.31427   1
  -1 -16  -7-0.44286 1.52952   8
   1  16   7 1.46191 0.96860   3
  -1 -16  -8-0.11033 1.51070   8
   1  16   8 1.34681 0.98296   3
  -1 -16  -9 0.33157 1.49686   8
   1  16   9 1.17031 0.93733   3
   1  16  10 3.76357 0.93418   3
  -1 -16 -10 0.66624 1.74056   8
   1  16  11 0.13799 0.76804   3
   1  16  11 1.64035 1.32519   1
  -1 -16 -11-0.22303 1.49053   8
   1  16  12 6.33354 1.58874   1
  -1 -16 -12 3.79204 1.38248   6
  -1 -16 -12 0.11212 1.69251   8
   1  16  13 9.91238 0.86048   3
   1  16  13 11.5629 1.80176   1
  -1 -16 -13 9.53235 1.47683   6
  -1 -16 -13 0.57008 1.91694   8
   1  16  14 0.35611 0.56338   3
  -1 -16 -14 0.11456 1.55417   8
   1  16  14 0.98036 1.38240   1
  -1 -16 -14-0.45030 1.28468   6
  -1 -16 -15-0.23201 1.59397   8
  -1 -16 -15 0.58688 1.20693   6
   1  16  15-0.29570 1.20556   4
   1  16  15 0.75577 1.43211   1
   1  16  16 1.07003 1.44118   1
   1  16  17 2.00494 1.53394   1
   1  16  18 3.20771 1.49802   1
   1  16  19 3.43774 1.54237   1
   1  16  20 1.46981 1.41731   1
   1  17   1 0.82244 1.46899   1
   1  17   1 0.10553 1.43436   3
   1  17   2 2.70472 1.58979   1
   1  17   2 0.10050 1.40322   3
   1  17   3 5.65259 1.75185   1
   1  17   3 8.99734 1.61861   3
   1  17   4 11.7524 1.88285   1
  -1 -17  -4 8.78659 1.94269   8
   1  17   4 13.3944 1.65858   3
   1  17   5-0.58682 1.51432   1
  -1 -17  -5 0.47947 1.66471   8
   1  17   5 1.53616 1.23015   3
   1  17   6 2.34889 1.50955   1
  -1 -17  -6 0.11879 1.61795   8
   1  17   6 1.92685 1.18013   3
   1  17   7 2.93140 1.52668   1
  -1 -17  -7 0.70752 1.70932   8
   1  17   7 4.26831 1.17568   3
  -1 -17  -8 0.11756 1.62724   8
   1  17   8 2.08036 1.11395   3
  -1 -17  -9-0.46971 1.55458   8
   1  17   9-0.06363 1.02308   3
   1  17  10 2.35406 0.93560   3
  -1 -17 -10 0.11744 1.65739   8
   1  17  11 2.33594 1.58258   1
   1  17  11 3.11239 0.93728   3
  -1 -17 -11 0.11826 1.70266   8
   1  17  12-0.11670 1.46855   1
   1  17  12 0.52308 0.80023   3
  -1 -17 -12 0.11857 1.59683   8
   1  17  13 4.42794 1.61847   1
   1  17  14 2.08736 1.53890   1
   1  18   2 3.93228 1.60500   3
   1  18   3 0.50557 1.44311   3
   1  18   4 5.65823 1.56520   3
   1  18   5 2.26948 1.43734   3
   1  18   6 1.11292 1.27372   3
   1  18   7 2.32444 1.19164   3
   1  18   8 0.07452 1.16626   3
   1  18   9 0.95792 1.10030   3
   1  18  10 1.05661 1.01128   3
   1  18  11 0.66653 0.97582   3
   1  18  12-0.38702 0.86097   3
   1  19   4 8.21232 1.72536   3
   1  19   5 7.29840 1.66713   3
   1  19   6 6.43361 1.53635   3
   1  19   7 2.37889 1.35627   3
   1  19   8 0.39641 1.22016   3
   1  19   9-0.14650 1.16689   3
   1  19  10 1.87643 1.15188   3
   1  20   6 3.73513 1.57794   3
   1  20   7 4.68524 1.50086   3
   1  20   8 0.16838 1.29567   3
  -2  19   6 2.27532 1.51896   3
   2 -17 -11 0.11516 1.67598   8
   2 -17 -10 1.38469 1.52500   8
   2 -17  -9 13.1365 2.00290   8
   2 -17  -8-0.11689 1.84456   8
   2 -17  -7 0.11807 1.70455   8
   2 -17  -6-0.23725 1.62996   8
  -2  16  16 0.65250 1.55727   1
   2 -16 -15 2.87527 1.64523   8
  -2  16  15-0.22068 1.60088   1
   2 -16 -14 1.54147 1.62940   8
  -2  16  14 4.92325 1.67866   1
   2 -16 -13 9.54069 1.79973   8
  -2  16  13 6.67772 1.66231   1
   2 -16 -12 3.92955 1.62663   8
  -2  16  12 4.69164 1.64413   1
   2 -16 -11 2.81783 1.52620   8
  -2  16  11-0.68991 1.48973   1
  -2  16  10 2.76792 1.52475   1
   2 -16 -10 1.84905 1.50608   8
  -2  16   9 3.12733 1.62508   1
   2 -16  -9 4.90489 1.67507   8
   2 -16  -8 11.5221 1.81290   8
   2 -16  -7 12.1752 1.84171   8
  -2  16   6-1.28360 1.49952   1
   2 -16  -6-0.11198 1.53598   8
  -2  16   5 11.7993 1.81849   1
   2 -16  -5 10.8064 1.77058   8
  -2  16   4 5.12532 1.64144   1
   2 -16  -4 8.34689 1.76603   8
  -2  16   3-0.46498 1.38247   1
   2 -16  -3 1.50705 1.52285   8
  -2  16   2 2.90308 1.49590   1
   2 -16  -2 1.06951 1.56780   8
  -2  16   1 1.73756 1.52327   1
  -2  16   1 3.34786 1.55817   6
   2 -16  -1 4.61424 1.73154   8
  -2  16   0 0.46038 1.54203   1
  -2  16   0 4.15239 1.64958   6
  -2  16  -1 6.49805 1.77798   1
  -2  16  -2 3.38055 1.66254   1
  -2  15  19 1.90601 1.43765   1
  -2  15  18-0.68068 1.45758   1
   2 -15 -17-1.29662 1.70288   8
  -2  15  17-0.39927 1.43883   1
   2 -15 -16 0.42705 1.50615   8
  -2  15  16 1.93624 1.33897   1
   2 -15 -15 4.87547 1.60907   8
  -2  15  15 1.45129 1.44873   1
   2 -15 -14 5.94564 1.59867   8
  -2  15  14 2.42000 1.45631   1
   2 -15 -13-0.10340 1.38993   8
  -2  15  13 1.38544 1.38067   1
  -2  15  12 2.75365 0.91502   4
   2 -15 -12 2.36380 1.51143   8
  -2  15  12 3.86123 1.44859   1
  -2  15  11 1.73532 0.85565   4
  -2  15  11 3.55962 1.43161   1
   2 -15 -11 1.95077 1.44653   8
  -2  15  10 0.97977 1.35254   1
   2 -15 -10 1.73296 1.39849   8
   2 -15  -9 2.85920 1.47508   8
  -2  15   9 1.93954 1.55137   2
  -2  15   9 1.96071 1.40061   1
   2 -15  -8 25.5194 2.08039   8
   2 -15  -7 19.6233 2.03250   8
   2 -15  -6 3.86122 1.54065   8
  -2  15   6 5.49465 1.61475   2
  -2  15   6 7.01358 1.50277   1
   2 -15  -5 1.37252 1.43491   8
  -2  15   5 3.44395 1.52556   2
  -2  15   5 6.57922 1.46532   1
   2 -15  -4 5.96943 1.55087   8
  -2  15   4 5.26332 1.56769   2
  -2  15   4 4.49802 1.44593   1
   2 -15  -3 1.62843 1.46742   8
  -2  15   3 0.10719 1.44886   2
  -2  15   3-1.31709 1.43612   1
  -2  15   2 0.32957 1.35566   1
   2 -15  -2-0.44109 1.44010   8
  -2  15   2 1.28208 1.49420   2
  -2  15   2 2.04062 1.34007   6
  -2  15   1 0.20280 1.34253   6
  -2  15   1 1.74927 1.39633   1
   2 -15  -1 0.79786 1.54365   8
  -2  15   0-0.10543 1.31816   6
  -2  15   0-0.21720 1.42935   1
  -2  15  -1 2.96665 1.50393   6
  -2  15  -1 4.43497 1.49925   1
  -2  15  -2 9.94044 1.90393   6
  -2  15  -2 10.3357 1.79078   3
  -2  15  -2 6.21997 1.66196   1
  -2  15  -3 2.40277 1.26112   4
  -2  15  -3 2.74683 1.53861   1
  -2  15  -4-0.64084 1.27266   4
  -2  15  -4 1.14551 1.43600   1
  -2  15  -5 2.72483 1.38437   4
  -2  15  -5 2.04480 1.45530   1
  -2  15  -6 0.09990 1.46773   1
  -2  14  19 2.72241 1.37966   1
  -2  14  18 0.63000 1.31616   1
  -2  14  17 2.87376 1.48057   2
  -2  14  17-0.92707 1.38333   1
  -2  14  16-0.97167 1.54994   2
  -2  14  16 0.84618 0.72786   3
  -2  14  16 0.37922 1.32352   1
   2 -14 -15-0.80097 1.42177   8
  -2  14  15 0.81835 1.02229   4
  -2  14  15 0.09807 1.39963   2
  -2  14  15-0.48336 1.33543   1
   2 -14 -14-1.48356 1.44170   8
  -2  14  14 1.13430 0.99057   4
  -2  14  14 0.09911 1.40033   2
  -2  14  14 0.09855 1.25854   1
  -2  14  13-0.09950 0.90869   4
   2 -14 -13 0.09788 1.36167   8
  -2  14  13-0.29832 1.31647   1
  -2  14  13 0.10007 1.36013   2
  -2  14  12 0.04629 0.85769   4
   2 -14 -12 2.21569 1.37958   8
  -2  14  12 0.90382 1.29321   1
  -2  14  12 2.21355 1.45742   2
  -2  14  11 0.12913 0.78868   4
   2 -14 -11 0.47986 1.34214   8
  -2  14  11 1.51472 1.26803   1
  -2  14  11 0.40318 1.38002   2
  -2  14  10 3.48726 0.82210   4
  -2  14  10 4.45963 1.32930   1
  -2  14  10 4.23601 1.46361   2
   2 -14 -10 4.88337 1.37411   8
  -2  14   9 4.67482 1.37847   1
  -2  14   9 5.75408 1.56223   2
   2 -14  -9 4.95146 1.41460   8
   2 -14  -8 16.5969 1.75961   8
   2 -14  -7 36.9021 2.29763   8
   2 -14  -6 21.1257 1.86524   8
  -2  14   6 20.0910 1.94446   2
  -2  14   6 16.4617 1.79900   1
   2 -14  -5 2.54930 1.39161   8
  -2  14   5 1.31125 1.31622   2
  -2  14   5 4.81251 1.28191   1
   2 -14  -4-0.09924 1.32160   8
  -2  14   4 2.61968 1.39697   2
  -2  14   4 0.82013 1.23676   1
  -2  14   3 1.94761 1.27333   1
  -2  14   3-0.10055 1.32093   2
  -2  14   3 0.51716 1.13457   6
   2 -14  -3 0.40208 1.29437   8
  -2  14   2 3.00866 1.39902   2
  -2  14   2 3.38050 1.47060   1
   2 -14  -2 3.59742 1.43625   8
  -2  14   2 1.53641 1.24116   6
  -2  14   1 6.09467 1.46554   2
  -2  14   1 4.40225 1.44111   1
   2 -14  -1 7.91181 1.60633   8
  -2  14   1 6.89408 1.44570   6
  -2  14   0 1.99186 1.45461   2
  -2  14   0 0.61324 1.29496   1
  -2  14   0 1.76668 0.71847   7
  -2  14   0 3.26034 1.33110   6
   2 -14   0 1.41159 1.44361   8
  -2  14  -1 1.65278 1.33823   6
  -2  14  -1 0.04033 0.78234   7
  -2  14  -1 0.71243 1.30514   1
  -2  14  -1 0.29737 1.38384   2
  -2  14  -2-0.21535 1.42837   6
  -2  14  -2 1.27781 1.33614   2
  -2  14  -2 0.43377 0.87249   7
  -2  14  -2 3.02640 1.44228   1
  -2  14  -3 6.69976 1.65888   2
  -2  14  -3 7.06050 1.65887   3
  -2  14  -3 8.57936 1.17754   7
  -2  14  -3 10.1685 1.67495   6
  -2  14  -3 7.91707 1.60706   1
  -2  14  -4 1.72370 1.50138   2
  -2  14  -4 1.00441 1.21656   4
  -2  14  -4 2.69673 1.10237   7
  -2  14  -4 2.41164 1.53254   3
  -2  14  -4 0.57970 1.54428   6
  -2  14  -4 1.67572 1.36225   1
  -2  14  -5 1.45846 1.16726   7
  -2  14  -5 1.74146 1.36282   1
  -2  14  -5 2.17434 1.41322   2
  -2  14  -5 1.48640 1.29479   4
  -2  14  -6-1.40280 1.31217   4
  -2  14  -6-1.17105 1.18984   5
  -2  14  -6-0.60906 1.24630   7
  -2  14  -6 0.46417 1.42462   2
  -2  14  -6 1.42106 1.27583   1
  -2  14  -7 4.33267 1.42537   1
  -2  14  -7 3.24615 1.53025   4
  -2  14  -8 6.16563 1.71538   4
  -2  13  19 6.90261 1.57576   2
  -2  13  19 3.85106 1.35758   1
  -2  13  18 4.62003 1.30429   1
  -2  13  18 4.49276 1.44638   2
   2 -13 -18 4.64707 1.03196   7
  -2  13  17 1.02380 1.21594   1
  -2  13  17 1.59521 1.41954   2
  -2  13  16 0.70079 1.19734   1
  -2  13  16 0.97831 0.72261   3
  -2  13  16 1.08090 1.34212   2
  -2  13  15 0.84835 1.00320   4
  -2  13  15-0.03614 0.74335   3
  -2  13  15-0.63832 1.32501   2
  -2  13  15 1.70370 1.18941   1
  -2  13  14 3.35403 1.02670   4
  -2  13  14 3.74284 1.27067   1
  -2  13  14 4.88126 1.52334   2
  -2  13  13 4.91942 1.01360   4
  -2  13  13 6.64185 1.38791   1
  -2  13  13 4.10036 1.46351   2
   2 -13 -13 5.88087 1.39694   8
  -2  13  12 1.27169 0.86777   4
  -2  13  12 0.55905 1.22912   1
  -2  13  12 3.28011 1.36426   2
   2 -13 -12 0.72664 1.29452   8
  -2  13  11-0.13106 0.76656   4
  -2  13  11-0.09368 1.13782   1
  -2  13  11 0.93874 1.32408   2
   2 -13 -11-0.98631 1.20523   8
  -2  13  10 0.52231 0.74864   4
   2 -13 -10-0.97770 1.27902   8
  -2  13  10-0.47029 1.09972   1
  -2  13   9 2.72818 1.29402   2
   2 -13  -9 3.63546 1.22636   8
  -2  13   9 1.70057 1.17761   1
  -2  13   8 4.42422 1.32416   2
  -2  13   8 4.36325 1.25909   1
   2 -13  -8 7.33320 1.33372   8
   2 -13  -7 37.3678 2.24484   8
  -2  13   6 52.5201 2.66340   2
   2 -13  -6 48.2470 2.49195   8
   2 -13  -5 4.98708 1.34238   8
  -2  13   5 5.65417 1.40965   2
  -2  13   5 6.11182 1.27544   1
   2 -13  -4-0.55150 1.23320   8
  -2  13   4 0.84620 1.22292   2
  -2  13   4 0.47814 1.10692   1
  -2  13   3 0.15837 0.98787   6
   2 -13  -3-0.37244 1.24920   8
  -2  13   3-1.33717 1.21721   1
  -2  13   2-1.02940 1.30650   2
  -2  13   2-0.08328 1.07675   6
   2 -13  -2-0.47576 1.23273   8
  -2  13   2-1.04963 1.28269   1
  -2  13   1 1.11976 1.27988   2
  -2  13   1 0.17531 1.11709   6
  -2  13   1 0.27059 0.55622   7
   2 -13  -1 1.84473 1.29281   8
  -2  13   1-0.85750 1.21676   1
  -2  13   0 5.05023 0.76662   7
  -2  13   0 6.32038 1.42927   2
  -2  13   0 5.05741 1.32208   6
   2 -13   0 6.67682 1.49344   8
  -2  13   0 4.18380 1.32125   1
  -2  13  -1 17.8149 1.15016   7
  -2  13  -1 18.6430 1.76854   6
  -2  13  -1 24.3395 1.86605   2
  -2  13  -1 17.5461 1.76245   1
  -2  13  -2 3.50438 1.43680   6
  -2  13  -2 1.84172 1.36429   2
  -2  13  -2 1.98457 1.25676   1
  -2  13  -2 1.82212 1.28818   8
  -2  13  -2 1.67211 0.88696   7
  -2  13  -3 1.56513 1.38613   6
  -2  13  -3 2.74194 0.98201   7
  -2  13  -3 4.66792 1.42481   8
  -2  13  -3 4.10071 1.36802   2
  -2  13  -3 4.49412 1.36258   1
  -2  13  -4 4.64986 1.41795   3
  -2  13  -4 3.99027 1.22229   4
  -2  13  -4 3.69252 1.49780   6
  -2  13  -4 4.58903 1.08374   7
  -2  13  -4 4.54658 1.38337   1
  -2  13  -4 2.87482 1.37183   2
  -2  13  -5 0.68907 1.06670   7
  -2  13  -5 0.07930 1.16340   4
  -2  13  -5 0.72895 1.29410   1
  -2  13  -5 2.57029 1.33460   2
  -2  13  -6 2.49535 1.18224   7
  -2  13  -6 1.10119 1.22920   4
  -2  13  -6 1.15954 1.24986   1
  -2  13  -6 0.34878 1.30926   2
  -2  13  -7 1.61798 1.32431   2
  -2  13  -7 2.25103 1.34217   4
  -2  13  -7 1.23354 1.31424   7
  -2  13  -7 1.82680 1.00085   5
  -2  13  -7 2.95675 1.32755   1
  -2  13  -8 7.33773 1.62745   4
  -2  13  -8 6.64522 1.60314   7
  -2  13  -8 9.00302 1.46405   1
  -2  13  -9 8.86579 1.74346   4
  -2  13  -9 12.5195 1.72468   7
  -2  12  19 0.43308 1.09649   1
  -2  12  19 0.99320 1.26325   2
   2 -12 -19-0.06338 1.08623   7
  -2  12  18 1.04762 1.10501   1
   2 -12 -18 1.78598 1.02243   7
  -2  12  18 1.10676 1.31713   2
  -2  12  17 0.97531 1.26503   2
   2 -12 -17 0.82684 0.87329   7
  -2  12  17-0.68306 0.70226   3
  -2  12  17 0.62255 1.06926   1
  -2  12  16 1.49674 1.26158   2
  -2  12  16 1.68549 1.11886   1
   2 -12 -16 0.86400 0.83356   7
  -2  12  16 1.23646 0.70678   3
  -2  12  15 0.66037 1.12408   1
  -2  12  15 0.93791 0.75610   3
  -2  12  15 0.59000 1.32471   2
  -2  12  15-0.06270 1.05077   4
  -2  12  14 2.77245 1.18769   1
  -2  12  14 2.80703 1.35194   2
   2 -12 -14 3.75731 0.73292   7
  -2  12  14 4.09749 1.06243   4
  -2  12  13 18.8778 1.60408   1
  -2  12  13 15.4590 1.27157   4
  -2  12  13 16.7926 1.73038   2
  -2  12  12 5.03743 1.31380   2
  -2  12  12 2.50114 0.89332   4
  -2  12  12 3.60911 1.20621   1
  -2  12  11 1.28084 0.80145   4
  -2  12  11 1.91354 1.18686   2
   2 -12 -11 1.83406 1.18417   8
  -2  12  11 0.17284 1.07850   1
  -2  12  10 0.40363 0.71912   4
   2 -12 -10 0.82611 1.14122   8
  -2  12  10-1.13164 1.15689   1
  -2  12  10 2.26542 1.25179   2
   2 -12  -9 0.08171 1.11672   8
  -2  12   9-0.52578 1.04959   1
  -2  12   9 1.04713 1.19900   2
   2 -12  -8 1.71121 1.12622   8
  -2  12   8 1.40912 1.09692   1
  -2  12   8 1.65843 1.20630   2
   2 -12  -7 28.1856 1.86982   8
   2 -12  -6 63.9940 2.75239   8
   2 -12  -5 24.4597 1.75131   8
  -2  12   5 22.6450 1.73644   1
  -2  12   5 21.3262 1.78973   2
  -2  12   4 0.80043 1.02176   1
   2 -12  -4 0.84103 1.07416   8
  -2  12   4 0.52394 1.11528   2
  -2  12   3 0.87157 1.12944   2
   2 -12  -3 0.17119 1.07057   8
  -2  12   3 1.24478 1.05524   1
  -2  12   3 2.53159 0.97630   6
  -2  12   2 8.00198 1.33521   2
   2 -12  -2 5.21908 1.27449   8
  -2  12   2 6.71539 1.13952   6
  -2  12   2 6.21799 1.27000   1
  -2  12   1 15.0753 1.46454   6
  -2  12   1 15.7934 1.61266   1
  -2  12   1 16.7124 1.65297   2
   2 -12  -1 17.1727 1.68383   8
  -2  12   1 16.9031 0.85576   7
  -2  12   0 17.3304 1.01759   7
  -2  12   0 21.5674 1.71482   1
  -2  12   0 21.5739 1.76048   2
   2 -12   0 19.5338 1.75968   8
  -2  12   0 23.1748 1.69804   6
  -2  12  -1 0.17585 1.15505   1
  -2  12  -1 0.60161 1.18307   2
  -2  12  -1 0.51221 0.74274   7
   2 -12   1 0.47859 1.27942   8
  -2  12  -1 0.79749 1.14332   6
  -2  12  -2 0.08552 1.23661   2
  -2  12  -2 1.29818 1.17181   6
  -2  12  -2 0.09302 0.79430   7
  -2  12  -2-1.87308 1.25886   8
  -2  12  -2-0.52501 1.11280   1
  -2  12  -3 0.08502 1.20334   2
  -2  12  -3-0.09703 1.28960   6
  -2  12  -3 2.52655 1.17992   1
  -2  12  -3 0.77641 1.25229   8
  -2  12  -3 0.59165 0.88174   7
  -2  12  -4 3.85803 1.31720   2
  -2  12  -4 1.72845 1.18635   1
  -2  12  -4 1.45782 0.96239   7
  -2  12  -4 2.30847 1.24491   8
  -2  12  -5 1.74151 1.14234   4
  -2  12  -5 2.14682 1.21372   2
  -2  12  -5 1.79126 1.23199   1
  -2  12  -5-0.31217 1.24984   8
  -2  12  -5 2.63036 1.06785   7
  -2  12  -6 5.53167 1.29509   4
  -2  12  -6 5.85752 1.25782   7
  -2  12  -6 6.26187 1.36535   2
  -2  12  -6 4.75989 1.25424   1
  -2  12  -7 2.55439 0.97765   5
  -2  12  -7 0.95590 1.20371   2
  -2  12  -7 4.25149 1.28941   4
  -2  12  -7 2.82723 1.21879   7
  -2  12  -7 0.69207 1.35591   3
  -2  12  -7-0.69042 1.42053   6
  -2  12  -7 2.11638 1.17784   1
  -2  12  -8 9.31958 1.53770   4
  -2  12  -8 8.33660 1.38328   2
  -2  12  -8 8.72049 1.46362   7
  -2  12  -8 10.8106 1.41935   1
  -2  12  -8 8.68081 1.17471   5
  -2  12  -9 10.3509 1.41610   1
  -2  12  -9 12.7122 1.69772   4
  -2  12  -9 10.0202 1.65275   7
  -2  12 -10 9.93237 1.72447   4
  -2  12 -10 12.0771 1.74399   7
   2 -11 -21 5.06919 1.56424   7
   2 -11 -20 1.52750 1.32280   7
   2 -11 -19 0.21225 1.16119   7
  -2  11  19 0.57192 1.03903   1
  -2  11  19 1.15479 1.18150   2
   2 -11 -18 0.06489 1.02545   7
  -2  11  18 0.71574 1.17757   2
  -2  11  18 0.33519 0.99570   1
  -2  11  18 0.06351 0.68323   3
   2 -11 -17 0.17672 0.92960   7
  -2  11  17-0.35017 1.04180   1
  -2  11  17-0.16843 0.71782   3
  -2  11  17-1.03226 1.20089   2
  -2  11  16 0.37886 1.15610   2
   2 -11 -16-0.05646 0.65071   6
   2 -11 -16 0.84359 0.86747   7
  -2  11  16 0.38265 0.72284   3
  -2  11  16 0.65385 1.01072   1
  -2  11  15-0.45051 1.00926   1
   2 -11 -15 0.52026 0.66463   6
  -2  11  15-0.32354 0.71464   3
  -2  11  15 0.15444 1.17304   2
  -2  11  14 2.49988 1.20360   2
  -2  11  14 2.31954 0.99469   4
  -2  11  14 2.52575 1.05506   1
   2 -11 -14 2.55358 0.70815   6
  -2  11  14 2.27495 0.75485   3
   2 -11 -14 2.73431 0.69307   7
  -2  11  13 11.0837 1.17218   4
  -2  11  13 12.0793 1.48879   2
   2 -11 -13 10.0434 0.87350   7
  -2  11  13 11.7628 1.35475   1
   2 -11 -13 13.8664 0.97237   6
   2 -11 -12 25.0389 1.10035   7
  -2  11  12 24.9246 1.44696   4
  -2  11  12 27.1260 1.74618   1
  -2  11  12 30.5834 1.92561   2
  -2  11  11 14.1960 1.10689   4
  -2  11  11 16.9947 1.52689   1
  -2  11  11 16.0220 1.50534   2
  -2  11  10 0.40700 0.70873   4
  -2  11  10-0.08024 0.95197   1
   2 -11 -10 0.76250 1.04400   8
  -2  11  10 1.20252 1.10553   2
  -2  11   9 0.18332 0.64410   4
   2 -11  -9-0.45370 1.04644   8
  -2  11   9 1.36560 1.12339   2
  -2  11   9 0.88813 0.95561   1
   2 -11  -8 2.23416 1.04968   8
  -2  11   8 1.04557 1.10809   2
  -2  11   8 2.76116 0.98522   1
   2 -11  -7 24.8921 1.67494   8
   2 -11  -6 28.0910 1.74505   8
  -2  11   5 23.0703 1.63323   1
  -2  11   5 27.5138 1.80527   2
   2 -11  -5 25.9401 1.68708   8
   2 -11  -4 19.1601 1.52151   8
  -2  11   4 18.3721 1.47321   1
  -2  11   4 14.7904 1.50083   2
  -2  11   4 17.8744 1.29704   6
  -2  11   3 0.32122 1.06325   2
  -2  11   3 0.32685 0.89443   1
   2 -11  -3 1.09187 1.02462   8
  -2  11   3 1.17400 0.85692   6
  -2  11   2 3.61195 1.18305   2
  -2  11   2 4.58491 1.12481   1
   2 -11  -2 7.63290 1.25656   8
  -2  11   2 4.93034 0.99115   6
  -2  11   1 6.87995 1.25820   2
  -2  11   1 7.62185 1.21973   1
  -2  11   1 5.79998 0.61484   7
  -2  11   1 7.03550 1.14768   6
   2 -11  -1 4.82723 1.22142   8
   2 -11   0 31.7330 1.94068   8
  -2  11   0 30.1027 1.85389   1
  -2  11   0 28.1100 1.83904   2
  -2  11   0 26.7330 1.18505   7
  -2  11   0 30.9409 1.80596   6
   2 -11   1 1.40803 1.21996   8
  -2  11  -1-0.31719 1.08958   2
  -2  11  -1 0.22637 0.70087   7
  -2  11  -1-1.46664 1.08699   1
  -2  11  -1 0.64854 1.06491   6
  -2  11  -2 26.1424 1.84267   8
  -2  11  -2 28.8143 1.82860   1
  -2  11  -2 29.8288 1.85167   2
  -2  11  -2 26.6085 1.86267   6
  -2  11  -2 25.3786 1.35878   7
  -2  11  -3 5.87768 0.94939   7
  -2  11  -3 4.32911 1.23426   8
  -2  11  -3 8.02976 1.27654   1
  -2  11  -3 3.61152 1.18323   2
  -2  11  -4 6.83876 1.36912   8
  -2  11  -4 6.36557 1.05362   7
  -2  11  -4 10.7922 1.36117   2
  -2  11  -4 9.40444 1.31414   1
  -2  11  -5 4.46671 1.05044   7
  -2  11  -5 6.77891 1.36189   8
  -2  11  -5 5.38716 1.20531   4
  -2  11  -5 4.27550 1.23014   2
  -2  11  -5 6.09155 1.18825   1
  -2  11  -6 3.76414 1.19746   2
  -2  11  -6 2.32523 1.13848   4
  -2  11  -6 5.02348 1.27368   8
  -2  11  -6 1.37438 1.03572   7
  -2  11  -6 3.49551 1.13739   1
  -2  11  -6-0.10308 1.26474   6
  -2  11  -7 5.23071 0.98052   5
  -2  11  -7 2.73426 1.14601   2
  -2  11  -7 4.32763 1.21443   4
  -2  11  -7 4.89454 1.20442   7
  -2  11  -7 6.18473 1.31051   3
  -2  11  -7 6.36436 1.17304   1
  -2  11  -7 5.16483 1.36150   6
  -2  11  -8 2.15050 0.90913   5
  -2  11  -8 0.21502 1.04518   2
  -2  11  -8 1.24400 1.10408   4
  -2  11  -8 1.96728 1.19649   7
  -2  11  -8 0.79307 1.31835   3
  -2  11  -8 0.95391 0.97372   1
  -2  11  -8 1.45746 1.28487   6
  -2  11  -9 28.5764 1.83249   2
  -2  11  -9 29.9261 2.26701   3
  -2  11  -9 28.5341 2.03553   4
  -2  11  -9 26.8363 2.26306   6
  -2  11  -9 26.5744 2.02866   7
  -2  11  -9 23.7956 1.59049   5
  -2  11  -9 26.0992 1.73616   1
  -2  11 -10 10.0320 1.60518   7
  -2  11 -10 7.02617 1.55440   4
  -2  11 -11 5.21810 1.51143   7
  -2  11 -11 2.45340 1.38161   4
   2 -10 -22 1.30502 1.48520   7
   2 -10 -21 2.19412 1.46626   7
   2 -10 -20 8.66055 1.55811   7
  -2  10  19 2.88737 1.10344   2
   2 -10 -19 1.00169 1.21213   7
  -2  10  19 1.73916 1.40767   5
  -2  10  19 3.04301 0.95809   1
  -2  10  18 0.40242 0.75117   3
  -2  10  18 0.37895 1.08113   2
   2 -10 -18 0.35664 1.02641   7
  -2  10  18-0.23571 0.94868   1
  -2  10  18 0.90804 1.37938   5
  -2  10  17-0.43387 0.92775   1
   2 -10 -17 0.78437 0.99011   7
  -2  10  17 1.68449 0.77871   3
  -2  10  17 0.19903 1.09568   2
   2 -10 -16 4.00042 0.68956   6
  -2  10  16 4.09018 1.03103   1
   2 -10 -16 2.84702 0.97243   7
  -2  10  16 4.07967 0.82388   3
  -2  10  16 4.29783 1.20809   2
   2 -10 -15 1.28608 0.65219   6
  -2  10  15 2.58847 1.13991   2
  -2  10  15 1.48609 0.92876   1
  -2  10  15 1.14788 0.74936   3
   2 -10 -15 1.69902 0.87417   7
  -2  10  14 3.37499 1.03223   4
  -2  10  14 3.05778 1.14721   2
  -2  10  14 4.57026 1.04833   1
   2 -10 -14 2.43510 0.67682   6
  -2  10  14 3.73389 0.76471   3
  -2  10  13 0.55946 0.89954   4
  -2  10  13 0.28703 1.07723   2
  -2  10  13-0.07056 0.90674   1
   2 -10 -13 1.04930 0.64682   6
   2 -10 -13 0.04003 0.64359   7
  -2  10  12 31.3061 1.57313   4
  -2  10  12 30.2032 1.86568   2
  -2  10  12 35.2906 1.82967   1
   2 -10 -12 27.6163 1.29714   7
   2 -10 -12 33.1966 1.32837   6
  -2  10  11 14.2438 1.09009   4
  -2  10  11 16.5562 1.47216   2
   2 -10 -11 15.8543 0.98043   6
  -2  10  11 16.7350 1.35311   1
   2 -10 -11 14.4683 0.85175   7
  -2  10  10 12.9658 1.26147   1
  -2  10  10 11.4327 1.31560   2
   2 -10 -10 10.3955 0.64848   7
  -2  10  10 11.3666 0.94271   4
   2 -10  -9 15.5834 1.33903   8
  -2  10   9 12.6336 0.92368   4
  -2  10   9 13.3324 1.28473   1
  -2  10   9 15.2772 1.40752   2
   2 -10  -8 0.20549 0.91900   8
  -2  10   8 0.88183 0.98037   2
  -2  10   8 0.14764 0.82376   1
   2 -10  -7 8.77249 1.13741   8
  -2  10   7 6.11244 1.14210   2
  -2  10   7 7.02959 1.05491   1
   2 -10  -6 4.74256 1.04520   8
   2 -10  -5 5.97262 1.05321   8
  -2  10   4 14.2224 1.27106   1
  -2  10   4 15.8751 1.40295   2
  -2  10   4 16.0515 1.13137   6
   2 -10  -4 16.6584 1.35465   8
  -2  10   3 12.6791 1.20781   1
  -2  10   3 13.2899 1.34816   2
  -2  10   3 10.9019 1.05684   6
   2 -10  -3 13.0469 1.28286   8
  -2  10   2 1.83422 0.98700   2
   2 -10  -2 1.08126 0.99126   8
  -2  10   2 1.94061 0.96187   1
  -2  10   2 2.05747 0.83428   6
  -2  10   1 7.69188 1.19121   2
   2 -10  -1 6.14103 1.16699   8
  -2  10   1 5.80253 0.99736   6
  -2  10   1 6.12271 0.59311   7
  -2  10   1 7.31697 1.20752   1
  -2  10   0 101.684 2.93325   7
  -2  10   0 112.862 3.73317   1
  -2  10   0 115.126 3.70397   2
  -2  10   0 112.903 3.59592   6
   2 -10   0 111.276 3.72731   8
  -2  10  -1 63.6681 2.16189   7
  -2  10  -1 72.9263 2.82051   1
  -2  10  -1 71.2671 2.74552   2
  -2  10  -1 72.7787 2.74510   6
   2 -10   1 69.3022 2.85587   8
  -2  10  -2 1.59095 0.72874   7
  -2  10  -2 0.39950 0.99275   8
  -2  10  -2 1.04459 1.00697   1
  -2  10  -2 1.09280 1.01352   6
  -2  10  -2 0.79519 1.04730   2
  -2  10  -3 10.7324 1.28523   1
  -2  10  -3 14.4323 1.39660   8
  -2  10  -3 12.4377 1.09453   7
  -2  10  -3 14.1037 1.37536   2
  -2  10  -4 7.46088 1.18766   1
  -2  10  -4 5.20529 1.15375   2
  -2  10  -4 7.16216 1.16643   8
  -2  10  -4 5.66306 0.98529   7
  -2  10  -5 11.7200 1.41167   8
  -2  10  -5 9.68742 1.24245   4
  -2  10  -5 12.0671 1.34697   2
  -2  10  -5 10.9836 1.25485   1
  -2  10  -6 4.21385 1.06897   2
  -2  10  -6 2.27794 1.04985   4
  -2  10  -6 3.18856 1.19477   3
  -2  10  -6 2.91767 1.17674   8
  -2  10  -6 4.91094 1.23469   6
  -2  10  -6 3.36304 1.04922   1
  -2  10  -7 0.53676 0.78365   5
  -2  10  -7 1.35732 1.00661   2
  -2  10  -7 2.06456 1.09122   4
  -2  10  -7-0.19599 1.17663   8
  -2  10  -7 0.10124 1.04371   3
  -2  10  -7-0.06995 0.90452   1
  -2  10  -7 2.82818 1.19846   6
  -2  10  -8 2.74851 1.26568   6
  -2  10  -8 4.04724 0.88061   5
  -2  10  -8 2.04296 1.01009   2
  -2  10  -8 4.09043 1.17362   4
  -2  10  -8 5.00675 1.33139   8
  -2  10  -8 3.29492 1.22354   3
  -2  10  -8 3.57152 1.13584   7
  -2  10  -8 3.65125 1.00127   1
  -2  10  -9 11.1762 1.07266   5
  -2  10  -9 10.5660 1.20640   2
  -2  10  -9 11.9223 1.45591   4
  -2  10  -9 12.5748 1.62474   6
  -2  10  -9 9.94702 1.54180   3
  -2  10  -9 9.31703 1.39544   7
  -2  10  -9 11.9425 1.17460   1
  -2  10 -10 26.3035 1.61410   1
  -2  10 -10 28.5148 2.17126   3
  -2  10 -10 27.3519 2.00977   4
  -2  10 -10 26.2215 1.99826   7
  -2  10 -10 30.4585 2.21725   6
  -2  10 -10 25.5424 1.47868   5
  -2  10 -10 25.8217 1.61721   2
  -2  10 -11 0.92314 1.31273   7
  -2  10 -11 0.82656 1.27503   4
  -2  10 -12 0.86974 1.36515   7
  -2  10 -12-0.10954 1.39303   4
   2  -9 -21 0.09421 1.42050   7
  -2   9  20 9.06963 1.64369   5
   2  -9 -20 8.96246 1.55844   7
  -2   9  19 6.74438 1.55832   5
   2  -9 -19 4.23437 1.32820   7
  -2   9  19 8.03376 1.12302   2
  -2   9  19 5.66424 0.91517   1
  -2   9  18 2.92476 1.37832   5
  -2   9  18 1.64262 0.81407   3
   2  -9 -18 1.62488 1.14833   7
  -2   9  18 0.74720 0.84593   1
  -2   9  18 4.22871 1.07681   2
  -2   9  17 1.12515 0.79939   3
  -2   9  17 2.43676 1.04279   2
   2  -9 -17 1.85611 1.05094   7
  -2   9  17 0.85578 0.84572   1
  -2   9  17 0.42473 1.30951   5
   2  -9 -16 8.62606 0.76747   6
  -2   9  16 9.10740 1.07994   1
   2  -9 -16 7.24568 1.13640   7
  -2   9  16 8.66140 0.95554   3
  -2   9  16 8.70274 1.21789   2
   2  -9 -15 12.6318 0.82278   6
  -2   9  15 11.5906 1.17290   1
   2  -9 -15 12.8696 1.20661   7
  -2   9  15 12.2291 0.98610   3
  -2   9  15 13.9809 1.31576   2
   2  -9 -14 2.73337 0.63878   6
  -2   9  14 1.53586 1.02100   2
  -2   9  14 2.90378 0.90667   1
  -2   9  14 2.62400 0.77599   3
   2  -9 -14 2.32306 0.89190   7
  -2   9  13 19.6418 1.38370   4
  -2   9  13 23.0807 1.52184   2
  -2   9  13 22.0790 1.43677   1
   2  -9 -13 22.2172 1.03123   6
  -2   9  13 18.5422 1.13677   3
  -2   9  12 0.36618 0.82891   4
  -2   9  12 0.91561 1.01084   2
   2  -9 -12 0.73659 0.58269   6
   2  -9 -12-0.16007 0.64175   7
  -2   9  12 0.32176 0.80636   1
  -2   9  11 13.7617 1.09892   4
  -2   9  11 16.3547 1.37927   2
   2  -9 -11 13.6270 0.85542   6
  -2   9  11 13.8780 1.21139   1
   2  -9 -11 14.8148 0.93530   7
   2  -9 -10 2.85223 0.58030   7
   2  -9 -10 3.27635 0.63677   6
  -2   9  10 2.99551 1.03946   2
  -2   9  10 2.03888 0.73206   4
  -2   9  10 2.71433 0.89544   1
   2  -9  -9 9.92505 0.62441   7
   2  -9  -9 12.8774 0.85172   6
  -2   9   9 11.2244 0.86222   4
  -2   9   9 10.3871 1.17934   2
  -2   9   9 11.5763 1.10227   1
   2  -9  -8 1.15486 0.31475   7
  -2   9   8 2.13661 0.84607   1
  -2   9   8 1.20377 0.58525   4
  -2   9   8 1.79998 0.90659   2
   2  -9  -7 2.14728 0.87602   8
  -2   9   7 0.60240 0.74535   1
  -2   9   7 1.13386 0.92340   2
   2  -9  -6 34.1490 1.67046   8
   2  -9  -5 18.6872 1.33089   8
  -2   9   4 6.47048 0.92631   1
  -2   9   4 6.73282 1.07356   2
   2  -9  -4 6.45332 0.96665   8
  -2   9   3 17.2849 1.24364   1
   2  -9  -3 16.4947 1.27219   8
  -2   9   3 17.4485 1.32584   2
  -2   9   2 12.5643 1.14526   1
  -2   9   2 13.8360 1.24869   2
  -2   9   2 15.1929 1.10766   6
   2  -9  -2 12.7221 1.21220   8
  -2   9   1 3.92028 0.99241   2
   2  -9  -1 2.65115 0.93591   8
  -2   9   1 3.17889 0.90333   1
  -2   9   1 3.28575 0.47239   7
  -2   9   1 2.40284 0.78054   6
  -2   9   0 87.3060 2.90225   6
  -2   9   0 85.6192 2.99146   1
  -2   9   0 86.5389 2.98269   2
  -2   9   0 81.3813 2.36577   7
   2  -9   0 84.7061 2.98903   8
  -2   9  -1 207.358 5.76838   6
  -2   9  -1 215.786 5.84322   1
   2  -9   1 210.085 5.88603   8
  -2   9  -1 206.478 5.77928   2
  -2   9  -1 202.567 5.25389   7
  -2   9  -2 17.0715 1.41709   1
  -2   9  -2 18.0729 1.39064   8
  -2   9  -2 17.9109 1.10034   7
  -2   9  -2 18.9755 1.42780   2
  -2   9  -3 1.89337 0.93949   2
  -2   9  -3 2.73797 1.00246   8
  -2   9  -3 2.03652 0.75536   7
  -2   9  -3 3.09830 0.95797   1
  -2   9  -4 20.1332 1.42927   1
  -2   9  -4 21.3942 1.56295   8
  -2   9  -4 23.3522 1.49765   2
  -2   9  -5-0.32981 0.90637   1
  -2   9  -5 0.50847 0.89193   4
  -2   9  -5 1.25169 0.97080   8
  -2   9  -5 0.06387 0.94131   2
  -2   9  -6 0.77860 0.87895   1
  -2   9  -6 1.11098 0.95265   4
  -2   9  -6 0.61277 0.98237   8
  -2   9  -6 1.63460 0.94545   2
  -2   9  -7 8.64596 1.09747   2
  -2   9  -7 8.36676 1.15701   4
  -2   9  -7 7.15870 1.23947   3
  -2   9  -7 7.67070 1.03814   1
  -2   9  -7 9.45564 0.94900   5
  -2   9  -7 7.81725 1.31944   8
  -2   9  -8 1.73883 0.90704   2
  -2   9  -8-0.08131 0.99685   4
  -2   9  -8 0.80645 0.81035   1
  -2   9  -8 0.59393 0.94285   3
  -2   9  -8 1.30422 0.71197   5
  -2   9  -8 0.96308 1.12060   8
  -2   9  -9 1.73511 0.88251   2
  -2   9  -9-0.10051 1.14274   8
  -2   9  -9-0.31195 1.08206   3
  -2   9  -9-0.05922 0.78867   1
  -2   9  -9 1.22102 1.03975   4
  -2   9  -9 0.60241 0.69848   5
  -2   9 -10 22.2024 1.86119   3
  -2   9 -10 22.9595 1.75004   4
  -2   9 -10 19.1077 1.21914   5
  -2   9 -10 19.6987 1.32211   2
  -2   9 -10 19.7496 1.31798   1
  -2   9 -11 14.7791 1.72648   4
  -2   9 -11 14.4918 1.72398   7
  -2   9 -11 12.6653 1.80693   3
  -2   9 -11 15.5576 1.21827   1
  -2   9 -11 16.6339 1.16061   5
  -2   9 -12-0.85116 1.25638   7
  -2   9 -12-1.16891 1.31142   4
  -2   8  21 0.16784 1.28784   5
   2  -8 -21 1.09734 1.45652   7
  -2   8  20 2.84243 1.44512   5
   2  -8 -20 7.27024 1.56888   7
  -2   8  19 10.6316 1.54009   5
   2  -8 -19 10.9881 1.56569   7
  -2   8  19 6.72130 0.95234   2
  -2   8  19 6.16474 0.81599   1
  -2   8  18 1.80458 0.86999   2
  -2   8  18-0.09121 0.82814   3
  -2   8  18 1.72749 1.26617   5
  -2   8  17 0.26626 0.80314   3
  -2   8  17-0.63784 0.91151   2
  -2   8  16 2.99912 1.23764   5
  -2   8  16 1.31511 0.94399   2
  -2   8  16 2.03396 0.81257   1
  -2   8  16 1.40662 0.81958   3
  -2   8  15 34.4272 1.62024   1
  -2   8  15 33.9202 1.51132   3
  -2   8  15 32.4282 1.70525   2
  -2   8  14 20.3523 1.38402   2
  -2   8  14 18.9244 1.14750   3
  -2   8  14 21.1561 1.31613   1
  -2   8  13 64.5523 2.37885   2
  -2   8  13 61.0742 2.07908   3
  -2   8  13 61.7323 2.29943   1
  -2   8  12 7.89482 1.06305   4
  -2   8  12 9.44191 1.00223   1
  -2   8  12 7.98613 0.83452   3
   2  -8 -12 8.45785 0.67495   6
  -2   8  12 6.44084 1.03150   2
   2  -8 -11 19.3143 0.90353   6
  -2   8  11 18.2587 1.32099   2
  -2   8  11 19.4635 1.28682   1
  -2   8  11 18.7420 1.23817   4
   2  -8 -10 52.7492 1.66226   6
  -2   8  10 50.8364 2.13835   2
  -2   8  10 53.9259 1.92737   4
  -2   8  10 55.1755 2.11894   1
   2  -8  -9 1.93773 0.55982   6
  -2   8   9 2.09873 0.87713   2
  -2   8   9 2.43859 0.80725   1
  -2   8   9 3.22461 0.69729   4
  -2   8   8 9.21731 0.76362   4
   2  -8  -8 8.73252 0.59040   7
   2  -8  -8 9.41021 0.73393   6
  -2   8   8 9.73873 1.00009   1
  -2   8   8 10.0732 1.08391   2
  -2   8   7 16.6826 1.20063   1
   2  -8  -7 14.3925 0.57164   7
  -2   8   7 16.6768 0.84654   4
  -2   8   7 15.5976 1.23725   2
   2  -8  -6 8.95902 0.99891   8
  -2   8   6 8.35555 0.95070   1
   2  -8  -5 16.2682 1.13928   8
  -2   8   4 54.2383 1.87291   6
   2  -8  -4 55.8886 2.11660   8
  -2   8   3 20.7201 1.32755   2
  -2   8   3 17.3537 1.03261   6
   2  -8  -3 18.7962 1.25035   8
   2  -8  -2-0.62793 0.80668   8
  -2   8   2-0.71775 0.89123   2
  -2   8   1 3.16672 0.88312   2
   2  -8  -1 1.17765 0.82896   8
  -2   8   1 3.39495 0.85332   1
  -2   8   1 3.25595 0.43922   7
  -2   8   0 17.7798 1.19857   6
  -2   8   0 18.9342 1.29968   1
  -2   8   0 18.7810 1.29964   2
  -2   8   0 17.5820 0.83866   7
   2  -8   0 16.9974 1.29615   8
  -2   8  -1 289.984 7.82272   6
  -2   8  -1 307.853 7.89073   1
   2  -8   1 316.931 7.96204   8
  -2   8  -1 312.538 7.87383   2
  -2   8  -1 299.649 7.39957   7
  -2   8  -2 141.767 4.15499   1
  -2   8  -2 143.688 4.23154   8
  -2   8  -2 139.115 3.80433   7
  -2   8  -2 136.632 4.13140   2
  -2   8  -3-0.18136 0.82167   1
  -2   8  -3-0.29404 0.80369   2
  -2   8  -3 0.75908 0.82457   8
  -2   8  -4 12.6974 1.11084   1
  -2   8  -4 12.9657 1.21368   8
  -2   8  -4 13.4974 1.16226   2
  -2   8  -5 4.78950 0.91952   1
  -2   8  -5 5.99469 0.96761   4
  -2   8  -5 8.02597 1.07955   8
  -2   8  -5 7.24035 0.97488   2
  -2   8  -6 0.70433 0.75421   1
  -2   8  -6-0.26109 0.86914   4
  -2   8  -6 0.24333 0.90013   8
  -2   8  -6 0.05659 0.81436   2
  -2   8  -7 7.67199 0.96896   2
  -2   8  -7 5.91864 1.06080   4
  -2   8  -7 6.76356 0.93393   1
  -2   8  -7 6.29531 0.80351   5
  -2   8  -7 4.62484 1.13422   8
  -2   8  -8 0.05392 0.75399   2
  -2   8  -8-0.30925 0.90615   4
  -2   8  -8-0.05576 0.73538   1
  -2   8  -8-0.82600 0.93691   3
  -2   8  -8-0.55568 0.65869   5
  -2   8  -8 0.99043 1.07334   8
  -2   8  -9 3.33630 0.83803   2
  -2   8  -9 2.41813 0.99484   4
  -2   8  -9 0.53448 0.71148   1
  -2   8  -9 2.32189 1.04453   3
  -2   8  -9 1.60728 0.64897   5
  -2   8  -9 1.41644 1.13707   8
  -2   8 -10 3.14159 0.81477   2
  -2   8 -10 3.46364 1.25856   8
  -2   8 -10 4.23763 1.21976   3
  -2   8 -10 4.12331 1.17109   4
  -2   8 -10 3.21836 0.70497   5
  -2   8 -10 4.17720 0.78216   1
  -2   8 -11 17.9993 1.83610   8
  -2   8 -11 18.4806 1.67921   4
  -2   8 -11 16.2951 1.05802   5
  -2   8 -11 17.1659 1.74526   3
  -2   8 -11 16.6858 1.14716   1
  -2   8 -11 17.3464 1.13982   2
  -2   8 -12 1.02827 1.27446   4
  -2   8 -12 0.43849 1.30682   3
  -2   8 -12-0.31052 1.29133   7
  -2   8 -13 8.29484 1.54934   4
  -2   8 -13 9.23680 1.65242   7
  -2   8 -13 11.2387 1.62646   3
  -2   7  20 0.07948 1.33829   5
   2  -7 -20 0.29848 1.38169   7
  -2   7  19 5.75145 1.35954   5
  -2   7  18 2.16919 0.73409   2
  -2   7  18 2.71465 0.66945   1
  -2   7  18 4.67001 1.31674   5
  -2   7  17 0.04869 0.88030   3
  -2   7  17 0.34940 0.75645   2
  -2   7  17-0.07679 1.16304   5
  -2   7  17 0.69240 0.65815   1
  -2   7  16 3.52679 0.88208   2
  -2   7  16 2.59856 0.84591   3
  -2   7  16 2.67974 0.70451   1
  -2   7  16 3.50556 1.18211   5
  -2   7  15 25.1665 1.68979   5
  -2   7  15 25.7435 1.40325   2
  -2   7  15 24.2946 1.32846   3
  -2   7  14 36.8525 1.69318   2
  -2   7  14 39.1392 1.61006   3
  -2   7  13 49.8548 1.85788   3
  -2   7  13 54.7837 2.04908   2
  -2   7  12 14.1849 0.96623   3
  -2   7  12 14.4610 1.13603   2
  -2   7  11 35.0096 1.41823   3
  -2   7  11 35.2669 1.64793   2
  -2   7  11 35.1229 1.60062   4
  -2   7  10 59.4102 2.17473   2
  -2   7  10 56.0468 2.03684   4
   2  -7 -10 59.4753 1.71653   6
  -2   7   9 0.74490 0.76951   2
  -2   7   9 1.16282 0.64734   4
   2  -7  -9 0.26914 0.46329   6
  -2   7   8 16.2260 1.14352   2
  -2   7   8 13.2729 0.87406   4
   2  -7  -8 15.9209 0.76849   6
  -2   7   7 24.1622 1.36865   2
  -2   7   7 24.4061 1.03265   4
   2  -7  -7 24.2598 0.98593   6
  -2   7   6 10.7248 0.65852   4
  -2   7   6 9.33562 1.01160   2
   2  -7  -5 26.7923 1.34757   8
   2  -7  -4 36.0181 1.61008   8
  -2   7   4 39.5945 1.43435   6
  -2   7   3 41.5538 1.79659   2
   2  -7  -3 38.7144 1.66160   8
  -2   7   3 43.8173 1.56011   6
  -2   7   2 5.85222 0.91987   2
   2  -7  -2 7.01424 0.88886   8
  -2   7   2 6.22042 0.72696   6
  -2   7   1 2.07455 0.78731   2
   2  -7  -1 2.16190 0.76785   8
  -2   7   1 2.17418 0.62423   6
  -2   7   1 2.91319 0.39927   7
  -2   7   0 15.5631 1.09676   1
   2  -7   0 15.6375 1.15045   8
  -2   7   0 14.8410 1.14501   2
  -2   7   0 13.8674 0.71931   7
  -2   7  -1 246.624 6.35425   1
   2  -7   1 245.753 6.41090   8
  -2   7  -1 234.599 5.94141   7
  -2   7  -1 249.899 6.36197   2
  -2   7  -2 285.139 7.16367   1
  -2   7  -2 270.914 6.84131   7
  -2   7  -2 279.438 7.12950   2
  -2   7  -3 88.4269 2.86596   1
  -2   7  -3 88.2005 2.83283   2
  -2   7  -4 3.78980 0.81386   2
  -2   7  -4 4.00820 0.79613   1
  -2   7  -4 3.77294 0.79945   8
  -2   7  -5 3.24314 0.84635   8
  -2   7  -5 1.81838 0.72747   4
  -2   7  -5 2.81143 0.71261   1
  -2   7  -5 2.34859 0.74166   2
  -2   7  -6 3.72937 0.89426   8
  -2   7  -6 3.36218 0.85209   4
  -2   7  -6 3.46555 0.74046   1
  -2   7  -6 2.57160 0.74213   2
  -2   7  -7 7.06041 0.88071   2
  -2   7  -7 6.77705 1.11898   8
  -2   7  -7 7.53018 1.02461   4
  -2   7  -7 8.06457 0.76270   5
  -2   7  -7 5.42003 0.83933   1
  -2   7  -8 2.00996 0.76257   2
  -2   7  -8 2.03306 1.00188   3
  -2   7  -8 2.56397 0.99011   4
  -2   7  -8 3.49885 1.08944   8
  -2   7  -8 2.09910 0.64658   5
  -2   7  -8 3.81963 0.77217   1
  -2   7  -9 2.25944 0.75833   2
  -2   7  -9 1.34931 0.91773   4
  -2   7  -9 1.40732 1.09603   8
  -2   7  -9 2.68939 1.03884   3
  -2   7  -9 2.05634 0.63543   5
  -2   7  -9 2.85483 0.72233   1
  -2   7 -10 5.08888 0.78123   2
  -2   7 -10 4.46113 1.09729   4
  -2   7 -10 3.37986 0.71081   1
  -2   7 -10 4.34309 1.14528   3
  -2   7 -10 3.62166 1.22343   8
  -2   7 -10 4.04463 0.67387   5
  -2   7 -11 16.7020 1.70460   8
  -2   7 -11 17.4940 1.63676   3
  -2   7 -11 15.8179 1.58578   4
  -2   7 -11 14.5730 1.01289   1
  -2   7 -11 15.4959 1.01622   2
  -2   7 -11 15.3187 0.96032   5
  -2   7 -12 9.15003 0.78759   5
  -2   7 -12 10.6165 1.50677   4
  -2   7 -12 10.3866 0.84866   2
  -2   7 -12 15.3076 1.63500   3
  -2   7 -12 9.60938 0.88588   1
  -2   7 -12 9.11365 1.54253   8
  -2   7 -13 7.18592 1.43365   4
  -2   7 -13 4.92505 1.46832   7
  -2   7 -13 4.20007 1.38925   3
  -2   7 -14 6.25927 1.48974   4
  -2   7 -14 7.09115 1.57809   3
  -2   7 -14 6.01184 1.58474   7
  -2   6  20 0.07572 1.16524   5
  -2   6  19 0.30060 1.17944   5
  -2   6  18 2.73643 1.21834   5
  -2   6  17 0.21244 0.60270   2
  -2   6  17 0.87095 1.09118   5
  -2   6  17 0.29602 0.52995   1
  -2   6  17 1.00700 0.92286   3
  -2   6  16 2.13201 1.11083   5
  -2   6  16 3.07543 0.74691   2
  -2   6  16 2.38407 0.89403   3
  -2   6  16 2.64280 0.65227   1
  -2   6  15 13.4014 1.01786   2
  -2   6  15 13.6556 1.13462   3
  -2   6  15 14.3249 1.39474   5
  -2   6  15 13.4678 0.90879   1
  -2   6  14 62.3628 2.12609   2
  -2   6  14 60.0642 2.14482   3
  -2   6  14 59.8772 2.03495   1
  -2   6  14 63.5415 2.50394   5
  -2   6  13 124.723 3.55182   3
  -2   6  13 128.574 3.92669   5
  -2   6  13 121.805 3.49104   1
  -2   6  13 124.680 3.55987   2
  -2   6  12 27.1217 1.31039   3
  -2   6  12 29.6474 1.32863   1
  -2   6  12 28.4437 1.40312   2
  -2   6  11 21.4528 1.13013   3
  -2   6  11 22.1506 1.17380   1
  -2   6  11 20.9587 1.21805   2
  -2   6  10 174.434 4.61554   2
  -2   6  10 167.706 4.56510   1
  -2   6  10 167.827 4.43057   3
  -2   6  10 169.319 4.61397   4
  -2   6   9 3.11855 0.70272   4
  -2   6   9 3.14151 0.66458   1
  -2   6   9 3.56406 0.76412   2
  -2   6   8 17.4764 0.96335   4
  -2   6   8 16.0489 1.01849   1
  -2   6   8 15.5928 1.07074   2
   2  -6  -8 15.9421 0.70725   6
  -2   6   7 10.1336 0.72158   4
  -2   6   7 8.74288 0.82083   1
  -2   6   7 10.0351 0.94966   2
   2  -6  -7 8.92219 0.57578   6
   2  -6  -6 8.54086 0.57417   6
   2  -6  -6 6.85204 0.85285   2
  -2   6   6 8.70314 0.91502   2
  -2   6   6 7.80193 0.78170   1
  -2   6   6 7.11145 0.60736   4
   2  -6  -5 4.64341 0.77251   2
  -2   6   5 4.84125 0.48835   4
   2  -6  -4 60.5502 1.98775   8
   2  -6  -4 56.9653 2.04780   2
  -2   6   4 60.3747 1.79494   6
   2  -6  -3 11.2911 0.93107   8
  -2   6   3 11.5226 0.99299   2
  -2   6   3 11.8032 0.79253   6
   2  -6  -2 1.63487 0.72739   8
  -2   6   2 1.58373 0.78131   2
  -2   6   2 1.31322 0.62152   6
  -2   6   1 23.4402 1.13321   6
  -2   6   1 23.9620 1.28265   2
   2  -6  -1 23.5349 1.25296   8
   2  -6   0 1.39157 0.74603   8
  -2   6   0 0.65419 0.65488   1
  -2   6   0 1.29939 0.73357   2
  -2   6   0 0.64549 0.40753   7
  -2   6  -1 43.1075 1.43307   7
  -2   6  -1 45.2174 1.73208   2
   2  -6   1 43.9506 1.77082   8
  -2   6  -1 45.6150 1.72880   1
   2  -6   1 43.8060 1.68638   2
  -2   6  -2 265.851 6.65062   7
  -2   6  -2 274.824 6.89591   1
  -2   6  -2 275.217 6.87170   2
  -2   6  -3 83.7787 2.60919   1
  -2   6  -3 79.2301 2.56768   2
  -2   6  -4 4.83805 0.76482   4
  -2   6  -4 7.70072 0.81857   1
  -2   6  -4 6.45048 0.82578   2
  -2   6  -5 1.52396 0.67777   8
  -2   6  -5 0.66133 0.66506   4
  -2   6  -5 1.72015 0.63036   1
  -2   6  -5 1.61144 0.63643   2
  -2   6  -6 0.06819 0.69837   8
  -2   6  -6 1.02724 0.69635   4
  -2   6  -6 0.45910 0.59599   1
  -2   6  -6-0.04418 0.59827   2
  -2   6  -7 5.22360 0.73497   2
  -2   6  -7 6.33557 0.99708   8
  -2   6  -7 5.68414 0.90986   4
  -2   6  -7 5.99590 0.76196   1
  -2   6  -7 6.43280 0.65299   5
  -2   6  -8 0.54455 0.64377   2
  -2   6  -8 0.06928 0.86056   4
  -2   6  -8 0.62185 0.86739   3
  -2   6  -8 0.30985 0.87605   8
  -2   6  -8 0.04334 0.59976   1
  -2   6  -8 0.41218 0.49835   5
  -2   6  -9 3.19469 0.73144   2
  -2   6  -9 5.13401 1.03348   4
  -2   6  -9 5.09795 1.08560   8
  -2   6  -9 6.26817 1.13444   3
  -2   6  -9 3.03490 0.67991   1
  -2   6  -9 3.23906 0.58749   5
  -2   6 -10 0.38143 0.50974   5
  -2   6 -10-0.32806 0.91269   4
  -2   6 -10 0.52206 0.96827   8
  -2   6 -10 1.31167 0.99675   3
  -2   6 -10 0.03697 0.60066   2
  -2   6 -10 0.11554 0.57988   1
  -2   6 -11 11.3736 0.82887   2
  -2   6 -11 14.3215 1.44917   4
  -2   6 -11 10.0925 0.80765   1
  -2   6 -11 13.4491 1.43104   3
  -2   6 -11 10.2052 1.43185   8
  -2   6 -11 11.2665 0.76271   5
  -2   6 -12 11.1959 0.76366   5
  -2   6 -12 10.9027 1.44325   4
  -2   6 -12 10.4448 0.76248   2
  -2   6 -12 15.6948 1.57943   3
  -2   6 -12 10.7757 0.80612   1
  -2   6 -12 13.8471 1.58368   8
  -2   6 -13 0.30651 1.21515   4
  -2   6 -13 0.29376 0.49178   1
  -2   6 -13 2.01176 1.21054   3
  -2   6 -13 0.40701 1.24723   8
  -2   6 -13 0.89256 0.50546   5
  -2   6 -14 12.3622 1.68300   3
  -2   6 -14 11.4814 1.71593   7
  -2   6 -14 14.1933 1.67073   4
  -2   6 -15 0.45808 1.31896   4
  -2   6 -15 0.87570 1.40375   3
  -2   5  20 0.14381 1.17854   5
  -2   5  19-0.21494 1.14740   5
  -2   5  18 1.20629 1.09703   5
  -2   5  17 1.17556 1.09155   5
  -2   5  16-0.16463 0.86734   3
  -2   5  16 0.47240 0.97284   5
  -2   5  16 1.01888 0.42652   1
  -2   5  15 8.00675 1.19386   5
  -2   5  15 10.7901 1.08531   3
  -2   5  15 10.5481 0.71569   1
  -2   5  15 10.1471 0.78245   2
  -2   5  14 40.1627 1.74032   3
  -2   5  14 42.7272 1.98628   5
  -2   5  14 40.2766 1.45434   1
  -2   5  14 41.3317 1.51879   2
  -2   5  13 104.649 3.10327   3
  -2   5  13 99.4280 3.30681   5
  -2   5  13 100.782 2.86476   1
  -2   5  13 102.499 2.92283   2
  -2   5  12 125.443 3.41674   1
  -2   5  12 123.279 3.46362   2
  -2   5  12 124.697 3.78844   5
  -2   5  12 126.401 3.54839   3
  -2   5  11 1.16189 0.66651   2
  -2   5  11 1.13902 0.67204   3
  -2   5  11 1.13848 0.61301   1
  -2   5  10 22.3138 1.12689   1
  -2   5  10 25.0450 1.15896   3
  -2   5  10 24.7580 1.20808   2
  -2   5   9 11.6377 0.83329   1
  -2   5   9 12.8088 0.93140   2
  -2   5   9 11.4466 0.80944   3
  -2   5   8 7.11023 0.76927   4
  -2   5   8 6.70979 0.74655   1
  -2   5   8 5.73372 0.78476   2
  -2   5   7 24.4198 1.08823   4
  -2   5   7 25.1081 1.18997   1
   2  -5  -7 23.6966 1.19431   2
  -2   5   7 26.0819 1.24164   2
   2  -5  -7 28.2189 0.86500   6
   2  -5  -6-0.04054 0.61125   2
  -2   5   6-0.36388 0.68727   2
  -2   5   6 0.37134 0.49045   4
   2  -5  -6-0.02958 0.35756   6
  -2   5   5 52.3587 1.50923   4
   2  -5  -5 52.1330 1.80454   2
  -2   5   5 49.8756 1.81938   2
   2  -5  -4 87.4031 2.54981   2
   2  -5  -4 82.3909 2.43922   8
  -2   5   4 84.2052 2.14895   4
   2  -5  -3 46.1631 1.64699   8
   2  -5  -3 46.1946 1.71538   2
  -2   5   3 48.5680 1.47785   6
   2  -5  -2 120.582 3.38176   8
  -2   5   2 123.376 3.48913   2
  -2   5   2 130.588 3.27396   6
   2  -5  -1 64.8682 2.04041   8
  -2   5   1 63.8229 2.11882   2
  -2   5   0 17.8155 0.73417   7
   2  -5   0 18.6072 1.04852   8
  -2   5   0 21.6987 1.12414   2
  -2   5  -1 107.857 2.85280   7
  -2   5  -1 110.996 3.13876   2
   2  -5   1 111.995 3.17060   8
  -2   5  -2 136.852 3.77152   2
   2  -5   2 140.631 3.77394   2
  -2   5  -2 137.686 3.60093   7
   2  -5   3 400.161 9.75418   2
  -2   5  -3 405.363 9.74473   2
  -2   5  -4 9.67254 0.83357   2
  -2   5  -4 10.9741 0.83501   1
  -2   5  -4 10.0304 0.84111   4
  -2   5  -5 39.3144 1.45151   2
  -2   5  -5 37.5118 1.43294   1
  -2   5  -5 32.6229 1.50373   4
  -2   5  -6 2.61326 0.75108   8
  -2   5  -6 3.28274 0.69667   4
  -2   5  -6 2.28926 0.55323   1
  -2   5  -6 2.50729 0.59833   2
  -2   5  -7 5.77560 0.69003   2
  -2   5  -7 6.45540 0.91241   8
  -2   5  -7 7.21539 0.88666   4
  -2   5  -7 6.25706 0.66756   1
  -2   5  -7 6.94276 0.59975   5
  -2   5  -8 1.75702 0.57171   2
  -2   5  -8 2.35207 0.83695   4
  -2   5  -8 1.95729 0.86910   8
  -2   5  -8 1.27121 0.54719   1
  -2   5  -8 1.64037 0.47262   5
  -2   5  -9-0.23664 0.56995   2
  -2   5  -9-0.07179 0.85177   4
  -2   5  -9 0.23335 0.91614   8
  -2   5  -9 1.28058 0.91072   3
  -2   5  -9 0.28152 0.54236   1
  -2   5  -9 0.32836 0.46353   5
  -2   5 -10 2.27932 0.50326   5
  -2   5 -10 2.98540 0.98867   4
  -2   5 -10 3.14634 1.05721   8
  -2   5 -10 2.64837 1.02272   3
  -2   5 -10 3.77710 0.62703   1
  -2   5 -10 2.97170 0.58606   2
  -2   5 -11 1.52386 0.47972   5
  -2   5 -11 1.02331 0.97833   4
  -2   5 -11 2.21146 0.55269   1
  -2   5 -11 2.70100 1.09016   3
  -2   5 -11 3.95712 1.11003   8
  -2   5 -11 2.88770 0.53872   2
  -2   5 -12 5.66099 0.55388   5
  -2   5 -12 8.28651 1.32761   4
  -2   5 -12 6.70274 1.32459   8
  -2   5 -12 10.1123 1.34847   3
  -2   5 -12 5.30502 0.60185   1
  -2   5 -12 5.90532 0.53208   2
  -2   5 -13 2.46206 1.22084   4
  -2   5 -13 0.59028 1.22493   8
  -2   5 -13 2.15311 1.18578   3
  -2   5 -13 0.96083 0.33371   1
  -2   5 -14 7.20576 1.46042   3
  -2   5 -14 5.97637 1.45344   4
  -2   5 -14 9.69319 1.48413   8
  -2   5 -15 8.92786 1.51852   3
  -2   5 -15 7.32700 1.56526   4
  -2   5 -15 10.4534 1.69937   7
  -2   5 -16-0.63866 1.43618   3
  -2   4  20 0.80822 1.06155   5
  -2   4  19 0.40672 1.02370   5
  -2   4  18 4.39098 1.17777   5
  -2   4  17 0.19866 1.04925   5
  -2   4  16 0.97345 0.96414   5
  -2   4  15 9.51571 1.13063   3
  -2   4  15 13.7085 1.26231   5
  -2   4  14 48.6018 1.97720   3
  -2   4  14 49.8125 2.09349   5
  -2   4  14 45.4832 1.39270   1
  -2   4  14 47.5037 1.47992   2
  -2   4  13 94.5710 3.03199   3
  -2   4  13 102.490 3.20839   5
  -2   4  13 97.7673 2.63029   1
  -2   4  13 98.5938 2.69541   2
  -2   4  12 226.821 5.95256   3
  -2   4  12 240.420 6.14073   5
  -2   4  12 225.480 5.63912   1
  -2   4  12 230.006 5.69117   2
  -2   4  11 13.9042 0.81382   1
  -2   4  11 13.7580 0.97073   3
  -2   4  11 14.2869 0.87154   2
  -2   4  11 14.3339 1.12193   5
  -2   4  10 21.8567 1.01634   1
  -2   4  10 23.9640 1.14131   3
  -2   4  10 23.0022 1.07626   2
  -2   4  10 23.4441 1.30518   5
  -2   4   9 8.32369 0.69683   1
  -2   4   9 6.19538 0.71536   3
  -2   4   9 8.48747 0.74787   2
  -2   4   8 18.7582 0.94640   1
   2  -4  -8 18.8597 0.96026   2
  -2   4   8 19.0245 0.96824   3
  -2   4   8 18.9684 0.97858   2
  -2   4   7 27.9456 1.23740   2
   2  -4  -7 31.5862 1.24590   2
  -2   4   6 1.04503 0.53256   4
  -2   4   6 1.39540 0.62419   2
   2  -4  -6 1.47346 0.59333   2
  -2   4   5 49.8118 1.46178   4
   2  -4  -5 47.3147 1.27840   6
  -2   4   5 49.4254 1.67816   2
   2  -4  -5 47.6164 1.65475   2
  -2   4   4 95.4109 2.39225   4
   2  -4  -4 93.2359 2.69410   2
   2  -4  -3 58.7477 1.84670   8
  -2   4   3 61.0783 1.56720   4
  -2   4   3 66.1552 1.68799   6
   2  -4  -3 60.7496 1.95699   2
  -2   4   2 186.852 4.42856   6
   2  -4  -2 177.123 4.53996   8
  -2   4   2 177.070 4.65131   2
   2  -4  -1 58.1322 1.50579   7
   2  -4  -1 60.0021 1.80768   8
  -2   4   1 57.6687 1.88607   2
  -2   4   0 43.8058 1.26732   7
  -2   4   0 43.2445 1.56176   2
   2  -4   0 45.3560 1.52131   8
  -2   4  -1 8.01505 0.76936   2
  -2   4  -1 7.58468 0.55955   7
   2  -4   1 7.50077 0.77802   8
   2  -4   2 397.102 9.26727   2
  -2   4  -2 380.105 9.13989   7
  -2   4  -2 395.571 9.27067   2
  -2   4  -2 375.644 9.10072   4
   2  -4   3 87.8564 2.51629   2
  -2   4  -3 86.9308 2.51073   2
  -2   4  -3 87.1809 2.46522   4
   2  -4   4 118.879 3.19678   2
  -2   4  -4 118.269 3.18023   2
  -2   4  -4 113.603 3.21342   4
   2  -4   5 20.4684 0.99749   2
  -2   4  -5 19.8989 0.98421   2
  -2   4  -5 22.0069 1.12938   4
  -2   4  -6 12.0134 0.75483   1
  -2   4  -6 12.5636 0.96056   4
  -2   4  -6 11.9544 0.76602   2
  -2   4  -7 3.64973 0.74536   4
  -2   4  -7 3.36867 0.55257   2
  -2   4  -7 2.39747 0.52646   1
  -2   4  -7 3.40679 0.44632   5
  -2   4  -8 32.1650 1.57365   4
  -2   4  -8 31.0099 1.19346   2
  -2   4  -8 30.3430 1.20443   1
  -2   4  -8 30.4614 1.07800   5
  -2   4  -9-0.75150 0.85046   4
  -2   4  -9 0.04343 0.38973   5
  -2   4  -9-0.02920 0.50894   1
  -2   4  -9-0.75220 0.83055   3
  -2   4  -9-0.08224 0.48314   2
  -2   4 -10 1.29648 0.42902   5
  -2   4 -10 2.15381 0.50902   2
  -2   4 -10 1.42495 0.97818   4
  -2   4 -10 1.75801 0.95163   3
  -2   4 -10 1.96762 0.53400   1
  -2   4 -11 2.31435 0.44069   5
  -2   4 -11 1.06375 0.99932   4
  -2   4 -11 1.96276 0.42041   2
  -2   4 -11 1.61473 0.46384   1
  -2   4 -11 1.62529 0.95171   3
  -2   4 -12 1.62383 0.41441   1
  -2   4 -12 3.27179 1.08707   4
  -2   4 -12 2.12534 1.07251   3
  -2   4 -13 1.51741 1.14167   4
  -2   4 -13 1.21220 1.05450   3
  -2   4 -14-0.20273 1.15544   4
  -2   4 -14 0.82502 1.13365   3
  -2   4 -15 15.6874 1.66298   3
  -2   4 -15 14.7419 1.68723   4
  -2   4 -15 17.1988 1.82637   7
  -2   4 -16 5.37761 1.50012   3
  -2   4 -16 7.63486 1.59781   4
  -2   4 -16 7.00107 1.67198   7
  -2   4 -17 9.26622 1.63819   3
  -2   3  19-0.76804 1.02648   5
  -2   3  18 3.31752 1.09464   5
  -2   3  17 2.59220 1.04183   5
  -2   3  16 11.6853 1.24273   5
  -2   3  15 3.91335 1.02652   5
   2  -3 -15 3.56199 1.17921   4
  -2   3  15 3.16102 1.00456   3
  -2   3  14 1.92034 0.94325   5
  -2   3  14 0.28623 0.91589   3
   2  -3 -14 1.20597 1.01415   4
  -2   3  13 66.0024 2.21266   3
   2  -3 -13 65.1911 2.48507   4
  -2   3  13 69.3828 2.26073   5
  -2   3  12 329.723 7.74945   2
  -2   3  12 331.697 8.23613   3
   2  -3 -12 338.067 8.51798   4
  -2   3  12 341.754 8.31040   5
  -2   3  12 316.868 7.68935   1
  -2   3  11 69.1397 2.28011   3
   2  -3 -11 70.8836 2.46063   4
  -2   3  11 66.4763 1.89113   1
  -2   3  11 65.6072 1.92713   2
  -2   3  11 68.2224 2.32923   5
  -2   3  10 1.01116 0.75056   5
   2  -3 -10-0.05487 0.66802   4
  -2   3  10 0.09407 0.44000   1
  -2   3  10 0.53714 0.49802   2
  -2   3  10 1.17101 0.63351   3
  -2   3   9-0.13433 0.49121   2
  -2   3   9 0.04984 0.45748   1
  -2   3   9 0.40591 0.67702   5
  -2   3   9 0.07589 0.60449   3
   2  -3  -8-0.33741 0.56905   4
  -2   3   8 0.05538 0.49644   2
   2  -3  -8-0.02741 0.46487   2
  -2   3   8-0.58473 0.62377   3
  -2   3   8 0.12761 0.65275   5
  -2   3   7 1.05950 0.57094   3
  -2   3   7 0.75995 0.53869   2
   2  -3  -7 1.34201 0.53263   2
   2  -3  -7 1.57839 0.59372   4
   2  -3  -6 52.6427 1.65490   2
  -2   3   6 52.4235 1.67840   2
   2  -3  -6 52.6603 1.67943   4
  -2   3   5 2.08589 0.57922   2
   2  -3  -5 1.70657 0.53811   2
   2  -3  -5 1.60567 0.49527   4
   2  -3  -4 16.5493 0.87109   2
   2  -3  -4 17.5863 0.71002   4
   2  -3  -3 12.7313 0.83329   2
  -2   3   3 15.5901 0.53664   6
   2  -3  -2 697.504 16.3996   2
   2  -3  -2 709.489 16.2706   8
  -2   3   1 1043.43 23.9169   2
   2  -3  -1 1032.64 23.8126   8
  -2   3   0 272.427 6.38764   4
   2  -3   0 284.861 6.48148   7
  -2   3   0 273.674 6.71198   2
   2  -3   0 278.575 6.66453   8
  -2   3  -1 0.69728 0.40239   7
  -2   3  -1 0.46525 0.37223   4
  -2   3  -1 0.41506 0.57191   2
  -2   3  -2 34.3544 1.15693   7
  -2   3  -2 31.8110 1.09599   4
  -2   3  -2 35.7182 1.25873   2
  -2   3  -3 42.8782 1.40841   7
  -2   3  -3 41.6615 1.35981   4
  -2   3  -3 40.0329 1.38547   2
   2  -3   3 40.8240 1.39707   2
  -2   3  -4 43.3752 1.53266   4
  -2   3  -4 48.2025 1.50155   2
   2  -3   4 46.2073 1.49541   2
  -2   3  -5 17.9440 0.99015   4
  -2   3  -5 18.6795 0.87527   2
   2  -3   5 18.9695 0.88728   2
   2  -3   6 3.90267 0.53952   2
  -2   3  -6 3.07248 0.49116   2
  -2   3  -6 3.01228 0.38340   5
  -2   3  -6 2.63758 0.67300   4
  -2   3  -7 23.5210 0.97173   1
  -2   3  -7 24.7871 0.97395   2
  -2   3  -7 25.3911 0.83931   5
  -2   3  -7 23.9099 1.25070   4
  -2   3  -8 33.9091 1.19418   1
  -2   3  -8 33.4097 1.15533   2
  -2   3  -8 32.9626 1.03456   5
  -2   3  -8 36.0173 1.60301   4
  -2   3  -9 84.7915 2.22809   5
  -2   3  -9 93.3114 2.95339   3
  -2   3  -9 90.5160 2.98767   4
  -2   3  -9 86.4681 2.35294   1
  -2   3  -9 85.8966 2.31840   2
  -2   3 -10 1.57870 0.90885   4
  -2   3 -10 0.99516 0.83137   3
  -2   3 -10 0.12022 0.40429   1
  -2   3 -10 0.59885 0.34778   5
  -2   3 -10 0.67438 0.35872   2
  -2   3 -11 9.73324 1.17787   3
  -2   3 -11 7.59461 1.17328   4
  -2   3 -11 9.03367 0.52877   1
  -2   3 -12 2.31924 0.99445   3
  -2   3 -12 3.56212 1.13971   4
  -2   3 -13 0.87669 1.06126   3
  -2   3 -13 0.09141 1.11538   4
  -2   3 -14 1.18132 1.09756   3
  -2   3 -14-0.29322 1.15682   4
  -2   3 -15 7.35878 1.35142   3
  -2   3 -15 6.05014 1.38666   4
  -2   3 -16 12.2011 1.61995   3
  -2   3 -16 11.7417 1.67940   4
  -2   3 -16 13.8327 1.79223   7
  -2   3 -17 0.19213 1.31049   3
  -2   3 -18 19.5507 2.01170   3
  -2   2  19 1.40506 1.01556   5
  -2   2  18 1.15383 0.98182   5
   2  -2 -17 3.19914 1.38621   4
  -2   2  17 2.89301 1.04456   5
   2  -2 -16 2.12965 1.27208   4
  -2   2  16 1.24358 0.93134   5
  -2   2  15 1.96973 0.91898   5
   2  -2 -15 1.89779 1.14530   4
  -2   2  14 13.4466 1.24444   3
   2  -2 -14 10.9266 1.37438   4
  -2   2  14 15.2011 1.22764   5
  -2   2  13-0.75494 0.85095   5
   2  -2 -13 0.77605 1.02341   4
  -2   2  13 0.75238 0.92563   3
  -2   2  12 146.849 4.19632   5
  -2   2  12 145.733 4.23355   3
   2  -2 -12 153.162 4.52248   4
   2  -2 -11 151.196 4.37738   4
  -2   2  11 152.607 4.16037   3
  -2   2  11 142.350 3.52067   1
  -2   2  11 161.123 4.17654   5
   2  -2 -10 24.8627 1.37899   4
  -2   2  10 27.3090 1.30935   3
  -2   2  10 26.0530 1.29711   5
  -2   2  10 27.3848 0.93855   2
  -2   2  10 26.1492 0.88910   1
  -2   2   9 13.1443 0.94788   5
   2  -2  -9 11.2547 0.63020   2
  -2   2   9 12.6992 0.66728   2
  -2   2   9 13.3631 0.92348   3
   2  -2  -8 112.539 2.96305   2
  -2   2   8 116.146 3.24785   5
  -2   2   8 115.260 2.96488   2
  -2   2   8 115.901 3.21362   3
   2  -2  -8 119.671 3.31560   4
   2  -2  -7 7.34554 0.58149   2
  -2   2   7 6.35006 0.74326   5
  -2   2   7 7.55948 0.58189   2
  -2   2   7 5.50481 0.68155   3
   2  -2  -7 7.52994 0.75299   4
   2  -2  -6 12.9331 0.70614   2
  -2   2   6 12.0788 0.85697   5
  -2   2   6 12.2021 0.70925   2
  -2   2   6 12.2427 0.79082   3
   2  -2  -6 11.7460 0.80648   4
   2  -2  -5 70.3790 1.99253   2
   2  -2  -5 74.6853 2.05912   4
  -2   2   5 70.3107 2.00524   2
   2  -2  -4 2.99170 0.51366   2
   2  -2  -4 3.31987 0.50247   4
  -2   2   4 3.15061 0.56667   2
   2  -2  -3 207.659 4.91615   4
   2  -2  -3 207.077 5.06615   2
   2  -2  -2 307.586 7.34273   8
   2  -2  -2 318.087 7.25241   4
   2  -2  -2 318.843 7.49787   2
  -2   2   1 23.8643 1.02682   2
   2  -2  -1 25.6260 0.86029   8
  -2   2   0 7.59712 0.68952   2
   2  -2   0 9.47662 0.58050   8
  -2   2  -1 28.3730 0.83565   4
   2  -2   1 25.3271 0.81702   4
  -2   2  -1 26.1070 1.02470   2
  -2   2  -1 28.4709 0.92615   7
  -2   2  -2 5.93474 0.52604   7
  -2   2  -2 5.28235 0.46566   4
  -2   2  -2 5.30966 0.58355   2
  -2   2  -3 164.383 4.03381   2
  -2   2  -3 157.807 4.10071   7
  -2   2  -3 162.914 4.05689   4
   2  -2   3 164.193 4.03535   2
  -2   2  -4 196.153 4.78579   2
  -2   2  -4 200.842 4.96054   7
   2  -2   4 193.452 4.78590   2
  -2   2  -4 194.681 4.90148   4
  -2   2  -5 153.561 3.75813   2
  -2   2  -5 148.546 3.96131   4
   2  -2   5 148.453 3.75705   2
   2  -2   6 0.45938 0.40721   2
  -2   2  -6 0.02080 0.39364   2
  -2   2  -6 0.20853 0.25807   5
  -2   2  -6-0.51060 0.58046   4
  -2   2  -7 0.24498 0.58407   4
  -2   2  -7 0.27401 0.24083   5
   2  -2   7 0.11872 0.38623   2
  -2   2  -7 0.01971 0.35333   2
  -2   2  -8 42.3294 1.17587   5
  -2   2  -8 45.9462 1.30059   2
  -2   2  -8 46.8482 1.83335   4
  -2   2  -9 171.257 4.23902   1
  -2   2  -9 174.515 4.91505   4
  -2   2  -9 185.162 4.86108   3
  -2   2 -10 20.8809 0.76384   1
  -2   2 -10 24.0274 1.38394   3
  -2   2 -10 23.2050 1.48941   4
  -2   2 -11 15.4240 1.34779   4
  -2   2 -11 17.6051 1.33921   3
  -2   2 -12 5.57115 1.09346   3
  -2   2 -12 3.98952 1.12996   4
  -2   2 -13 11.2231 1.30127   3
  -2   2 -13 10.0166 1.35820   4
  -2   2 -14 0.69528 1.04486   3
  -2   2 -14 2.73932 1.14523   4
  -2   2 -15 1.06084 1.08492   3
  -2   2 -15 1.71797 1.18191   4
  -2   2 -16 10.3189 1.68093   7
  -2   2 -16 8.70290 1.39159   3
  -2   2 -17 0.93103 1.41677   7
  -2   2 -17-0.08917 1.25130   3
  -2   2 -18 5.10097 1.47008   3
  -2   2 -19 15.9095 1.91801   3
   2  -1 -18 3.39612 1.54156   4
  -2   1  18 4.56590 1.06578   5
   2  -1 -17 5.98611 1.58931   4
  -2   1  17 6.53152 1.10231   5
   2  -1 -16 4.32545 1.39046   4
  -2   1  16 4.23261 0.99723   5
   2  -1 -15 3.20524 1.22387   4
  -2   1  15 3.73990 0.92300   5
   2  -1 -14-0.26386 1.09487   4
  -2   1  14 0.05417 0.83012   5
  -2   1  13 4.44448 0.90656   5
   2  -1 -13 3.49929 1.08389   4
  -2   1  13 4.99735 1.04764   3
   2  -1 -12 3.28519 1.04045   4
  -2   1  12 3.67724 0.93750   3
  -2   1  12 4.27170 0.84658   5
  -2   1  11 111.641 3.41398   3
   2  -1 -11 111.855 3.55457   4
  -2   1  11 110.823 3.28996   5
   2  -1 -10 159.864 4.51985   4
  -2   1  10 155.890 4.33163   3
  -2   1  10 154.521 4.24774   5
  -2   1   9 12.2917 0.91687   5
   2  -1  -9 13.2898 0.56226   2
   2  -1  -9 11.7188 0.98829   4
  -2   1   9 12.4729 0.98509   3
  -2   1   8 28.8332 1.26003   5
  -2   1   8 28.0557 1.28078   3
   2  -1  -8 27.5241 0.91823   2
   2  -1  -7 0.21310 0.60929   4
  -2   1   7 0.22047 0.61727   3
   2  -1  -7 0.01728 0.38441   2
  -2   1   7 0.22640 0.38175   2
  -2   1   7 0.10783 0.60018   5
   2  -1  -6 20.3867 0.78827   2
  -2   1   6 21.0486 0.78371   2
  -2   1   6 20.4849 0.99982   3
  -2   1   6 18.5900 1.01229   5
  -2   1   5 94.3742 2.41070   2
   2  -1  -5 94.0941 2.41439   2
  -2   1   5 88.8978 2.56264   3
   2  -1  -4 18.6768 0.76861   2
  -2   1   4 18.7915 0.78569   2
   2  -1  -3 0.28040 0.45517   2
   2  -1  -2 98.5009 2.54121   2
  -2   1   2 98.5831 2.57796   5
  -2   1   1 1.44459 0.43365   5
   2  -1  -1 1.50208 0.41338   2
  -2   1   1 1.13491 0.43262   2
   2  -1  -1 1.44565 0.24874   8
  -2   1   0 26.4932 0.94624   2
  -2   1  -1 46.7658 1.38156   2
  -2   1  -2 108.348 2.73737   7
  -2   1  -2 105.496 2.72000   2
  -2   1  -3 5.77758 0.57883   7
  -2   1  -3 5.12427 0.51481   4
  -2   1  -3 5.73780 0.52724   2
  -2   1  -4 45.7720 1.46031   4
  -2   1  -4 45.3015 1.50865   7
  -2   1  -4 42.7026 1.30331   2
   2  -1   4 44.0973 1.30743   2
  -2   1  -5 65.9802 1.99733   4
  -2   1  -5 66.3147 2.03903   7
   2  -1   5 64.3711 1.76231   2
  -2   1  -5 64.2634 1.75560   2
  -2   1  -6 49.1465 1.72861   4
   2  -1   6 48.7030 1.39584   2
  -2   1  -6 48.5835 1.37709   2
  -2   1  -7 12.2680 0.92420   4
   2  -1   7 10.5013 0.55396   2
  -2   1  -8 66.2998 2.24968   4
   2  -1   8 62.7890 1.66817   2
  -2   1  -9 115.741 3.25838   3
  -2   1  -9 102.810 3.33732   4
  -2   1 -10 198.404 4.58332   1
  -2   1 -10 186.572 4.58731   1
  -2   1 -10 235.499 5.44430   3
  -2   1 -10 232.223 5.62949   4
  -2   1 -11 80.1814 2.65915   3
  -2   1 -11 71.5002 2.75466   4
  -2   1 -12 2.87903 0.99994   3
  -2   1 -12 1.09414 0.99282   4
  -2   1 -13 10.3754 1.23162   3
  -2   1 -13 9.57694 1.26554   4
  -2   1 -14 5.62132 1.14934   3
  -2   1 -14 5.02402 1.22688   4
  -2   1 -15 10.0353 1.25734   3
  -2   1 -16 0.42481 1.29615   7
  -2   1 -16 1.95499 1.13663   3
  -2   1 -17 1.80445 1.37928   7
  -2   1 -17 0.08221 1.16563   3
  -2   1 -18 3.17474 1.29580   3
  -2   1 -19 8.72388 1.58800   3
  -2   1 -20 8.73750 1.72168   3
  -2   0  18 5.47214 1.05835   5
   2   0 -17 6.31363 1.63106   4
  -2   0  17 6.27599 1.05893   5
   2   0 -16 12.3502 1.71332   4
  -2   0  16 13.5823 1.20173   5
   2   0 -15 0.98370 1.24321   4
  -2   0  15 0.49405 0.86166   5
  -2   0  14 2.82486 0.89234   5
   2   0 -14 2.75250 1.16375   4
   2   0 -14 3.07116 1.01044   3
  -2   0  13 4.03395 0.87978   5
   2   0 -13 3.65576 1.17170   4
   2   0 -13 4.26274 1.01108   3
  -2   0  12 1.96397 0.76499   5
   2   0 -12 3.92502 0.94242   3
  -2   0  12 1.70425 0.90539   3
   2   0 -12 2.02891 1.01434   4
  -2   0  11 7.15909 1.03064   3
   2   0 -11 9.90075 1.04399   3
  -2   0  11 5.84075 0.83922   5
   2   0 -10 49.6461 1.93338   3
  -2   0  10 46.0226 1.77491   5
  -2   0  10 51.2959 1.96771   3
  -2   0   9 3.24827 0.68025   5
  -2   0   9 3.87647 0.79739   3
   2   0  -9 3.91086 0.72996   3
   2   0  -9 3.87133 0.29251   2
  -2   0   8 4.24671 0.70527   5
  -2   0   8 3.69619 0.74567   3
  -2   0   8 3.21635 0.32240   1
   2   0  -8 4.20003 0.72054   3
   2   0  -8 4.40974 0.36480   2
   2   0  -7 57.2654 1.92577   5
  -2   0   7 63.5047 2.02660   3
   2   0  -7 61.6044 2.00521   3
  -2   0   7 58.8183 1.56158   1
   2   0  -7 59.0235 1.59309   2
  -2   0   7 62.6954 1.95527   5
   2   0  -6 19.0605 0.98194   3
  -2   0   6 18.0715 1.00703   3
   2   0  -6 16.7560 0.94260   5
  -2   0   6 17.4408 0.94620   5
   2   0  -6 17.6190 0.69049   2
   2   0  -5 167.910 4.21026   3
   2   0  -5 159.426 4.16331   5
  -2   0   5 165.163 4.17183   5
   2   0  -5 161.863 3.94864   2
   2   0  -4 266.350 6.28356   2
   2   0  -4 265.040 6.26975   6
   2   0  -4 268.054 6.45878   5
   2   0  -3 1.11551 0.41823   2
   2   0  -3 1.14586 0.34349   6
   2   0  -3 0.54414 0.52235   5
   2   0  -2 34.4837 1.10012   5
  -2   0   2 33.6008 1.11591   5
   2   0  -2 31.3801 1.03006   2
  -2   0   1 5.85273 0.48861   5
   2   0  -1 5.44072 0.43286   2
  -2   0   0 162.818 3.86183   5
  -2   0   0 158.288 3.88625   2
  -2   0  -1 15.1999 0.55355   5
  -2   0  -1 13.0958 0.63860   2
   2   0   2 146.387 3.66905   7
  -2   0  -2 149.572 3.48871   5
  -2   0  -2 147.522 3.61206   2
   2   0   3 55.9616 1.67593   7
  -2   0  -3 56.7843 1.54906   2
   2   0   4 0.98746 0.39368   2
   2   0   5 18.8033 0.71287   2
   2   0   6 10.2771 0.53015   2
   2   0   7 25.6606 0.83668   2
  -2   0  -8 16.2910 0.90965   3
  -2   0  -8 14.8825 0.58188   1
   2   0   8 14.8446 0.57344   2
  -2   0  -9 220.030 5.25002   3
  -2   0  -9 202.066 4.69880   1
   2   0   9 194.860 4.67161   2
  -2   0 -10 388.263 9.90335   4
  -2   0 -10 399.620 9.67450   3
  -2   0 -11 471.765 11.6601   3
  -2   0 -11 490.859 11.9844   4
  -2   0 -12 0.16375 0.80573   3
  -2   0 -13 0.29471 0.87144   3
  -2   0 -14 1.51673 0.94215   3
  -2   0 -15 0.20141 0.94697   3
  -2   0 -16 0.85427 1.02123   3
  -2   0 -17 3.15327 1.17236   3
  -2   0 -18 2.12142 1.16439   3
  -2   0 -19 4.91590 1.32882   3
  -2   0 -20 12.2210 1.68499   3
   2   1 -18 0.23483 1.27813   6
   2   1 -17 19.9826 2.06524   4
   2   1 -16 14.5293 1.52458   3
  -2  -1  16 12.4860 1.20648   5
   2   1 -15 5.83818 1.21044   3
  -2  -1  15 5.25832 0.96649   5
   2   1 -14 2.29734 1.04707   3
  -2  -1  14 0.47636 0.83339   5
   2   1 -13 3.36727 1.03764   3
  -2  -1  13 2.66686 0.83687   5
   2   1 -12 0.98517 0.92454   3
  -2  -1  12 0.64173 0.78865   5
   2   1 -11 1.24994 0.87436   3
  -2  -1  11 0.04709 0.73307   5
  -2  -1  10 2.12808 0.85855   3
  -2  -1  10 1.55912 0.67197   5
   2   1 -10 1.94450 0.80861   3
   2   1  -9 18.4159 1.15770   3
   2   1  -9 17.6572 1.05244   5
  -2  -1   9 16.7664 1.02137   5
  -2  -1   9 17.6831 1.20329   3
  -2  -1   8 14.3257 0.91811   5
  -2  -1   8 14.2063 1.03276   3
   2   1  -8 12.4152 0.88052   5
   2   1  -8 16.4104 1.03369   3
   2   1  -8 14.1751 0.53889   2
  -2  -1   8 12.1138 0.49518   1
  -2  -1   7 43.0453 1.55975   5
  -2  -1   7 45.2383 1.70394   3
   2   1  -7 43.6323 1.23800   2
  -2  -1   7 44.1324 1.21554   1
   2   1  -7 45.5404 1.68973   3
   2   1  -7 42.9630 1.57399   5
   2   1  -6 104.775 2.88325   5
  -2  -1   6 105.667 2.88232   5
   2   1  -6 99.9491 2.58600   2
   2   1  -6 103.407 2.97241   3
  -2  -1   6 104.615 2.57124   1
  -2  -1   5 332.817 7.77126   1
   2   1  -5 328.389 8.02071   5
   2   1  -5 329.660 7.78933   2
  -2  -1   5 338.586 8.02919   5
   2   1  -5 339.635 8.12306   3
   2   1  -4 331.582 7.87508   6
  -2  -1   4 333.776 7.76366   1
   2   1  -4 338.701 8.02917   3
   2   1  -4 325.413 7.96638   5
  -2  -1   3 509.551 11.8728   1
   2   1  -3 518.887 12.0653   3
   2   1  -3 503.563 12.0303   5
   2   1  -3 523.621 11.9268   6
  -2  -1   2 17.8554 0.86145   3
   2   1  -2 18.0704 0.63469   8
   2   1  -2 18.9401 0.80480   5
   2   1  -2 17.3726 0.72627   6
   2   1  -1 1.03885 0.25608   8
  -2  -1   1 1.48943 0.44429   5
  -2  -1   1 0.96269 0.45975   3
  -2  -1   0 746.111 17.1425   5
  -2  -1  -1 631.180 14.4910   5
  -2  -1  -2 14.8156 0.55746   5
   2   1   3 386.495 9.08387   7
   2   1   4 48.4049 1.54147   7
  -2  -1  -5 334.041 7.82610   1
   2   1   5 336.771 8.06518   4
  -2  -1  -6 5.54254 0.44580   1
   2   1   6 4.08887 0.70488   4
  -2  -1  -7 1.82338 0.37406   1
   2   1   7 1.61377 0.28395   5
   2   1   7 1.36909 0.36783   2
   2   1   7 1.10845 0.71249   4
   2   1   8 30.7941 1.40828   4
  -2  -1  -8 30.2657 1.16292   3
  -2  -1  -8 30.4264 0.93422   1
   2   1   8 30.2154 0.88326   5
   2   1   8 30.3532 0.93311   2
   2   1   9 1.49980 0.31948   5
   2   1   9 1.11114 0.79827   4
   2   1   9 0.85245 0.30712   2
  -2  -1  -9 1.05753 0.56117   3
  -2  -1  -9 1.20811 0.31078   1
   2   1  10 282.256 6.30982   5
   2   1  10 290.734 7.07639   4
  -2  -1 -10 272.614 6.69973   3
  -2  -1 -10 256.838 6.20302   1
   2   1  11 186.718 5.23240   4
  -2  -1 -11 181.906 4.82959   3
   2   1  11 181.703 4.38543   5
   2   1  12 85.9317 2.25156   5
  -2  -1 -12 90.2230 2.76405   3
   2   1  13 7.83296 0.55002   5
  -2  -1 -13 7.84061 0.98910   3
   2   1  14 2.92980 0.45492   5
  -2  -1 -14 4.58486 0.91708   3
  -2  -1 -15 0.30058 0.91457   3
  -2  -1 -16 2.69350 0.99024   3
  -2  -1 -17 0.74548 0.98802   3
  -2  -1 -18-0.42837 1.09090   3
  -2  -1 -18-0.44660 1.37464   7
  -2  -1 -19 3.01041 1.21667   3
  -2  -1 -20 19.2799 1.74615   3
   2   2 -18 7.77717 1.52416   6
   2   2 -17 12.1506 1.56182   6
   2   2 -17 10.9255 1.62272   3
   2   2 -17 13.9055 1.74656   8
   2   2 -16 34.8689 2.06466   6
   2   2 -16 31.6521 2.15970   3
   2   2 -15 9.61747 1.39833   3
   2   2 -14 0.94122 1.07929   3
  -2  -2  14 1.16874 0.87980   5
   2   2 -13 11.6444 1.32792   3
  -2  -2  13 9.59275 1.07692   5
   2   2 -12 15.7539 1.36009   3
  -2  -2  12 12.7704 1.09027   5
   2   2 -11 2.26734 0.92029   3
  -2  -2  11 0.38492 0.71427   5
   2   2 -11 2.06272 0.78095   5
   2   2 -10 0.26401 0.78133   3
   2   2 -10 0.73009 0.68722   5
  -2  -2  10 1.09975 0.70940   5
  -2  -2   9 6.98106 1.00972   3
   2   2  -9 6.17119 0.89335   3
   2   2  -9 6.15540 0.78724   5
   2   2  -9 4.83964 0.35157   2
  -2  -2   9 6.20776 0.79266   5
  -2  -2   8 0.53138 0.61378   5
   2   2  -8 0.57388 0.60056   5
   2   2  -8 0.90123 0.66360   3
  -2  -2   8 0.71495 0.74629   3
   2   2  -8 0.52016 0.33172   2
  -2  -2   8 0.86071 0.33272   1
  -2  -2   7 56.2298 1.91720   5
  -2  -2   7 60.3959 2.13134   3
  -2  -2   7 55.3554 1.57635   1
   2   2  -7 61.4397 2.10778   3
   2   2  -7 58.9595 1.60051   2
   2   2  -7 60.9171 1.94831   5
   2   2  -6 32.9005 1.42533   3
  -2  -2   6 33.7080 1.33724   5
  -2  -2   6 34.2821 1.06417   1
   2   2  -6 34.2525 1.34376   5
   2   2  -5 385.116 9.35677   3
  -2  -2   5 383.699 8.98302   1
  -2  -2   5 390.354 9.22843   5
   2   2  -5 379.110 9.22865   5
  -2  -2   4 1216.18 27.5299   1
   2   2  -4 1212.51 27.7023   6
   2   2  -4 1204.42 27.8163   3
   2   2  -4 1161.09 27.6398   8
  -2  -2   4 1221.13 27.7176   5
   2   2  -4 1206.55 27.7239   5
  -2  -2   3 102.282 2.60929   1
  -2  -2   3 103.270 2.82929   3
   2   2  -3 100.619 2.74284   5
   2   2  -3 100.959 2.64881   8
   2   2  -3 101.122 2.72616   6
   2   2  -2 3.60938 0.52659   6
   2   2  -2 5.11876 0.60130   5
  -2  -2   2 4.45265 0.48582   1
   2   2  -2 4.75356 0.48199   1
   2   2  -2 4.64818 0.49121   8
  -2  -2   2 3.93024 0.63193   3
   2   2  -1 523.639 12.0459   5
   2   2  -1 508.706 11.9802   1
   2   2  -1 516.839 11.9123   8
  -2  -2   1 517.140 12.0449   3
  -2  -2   0 0.52299 0.45488   5
  -2  -2   0 0.39599 0.44145   3
   2   2   0 0.92199 0.41844   1
  -2  -2  -1 61.3109 1.62058   3
  -2  -2  -1 60.3251 1.70052   1
  -2  -2  -2 11.9591 0.64532   1
  -2  -2  -3 5.70130 0.53916   1
   2   2   3 5.35116 0.57342   7
   2   2   4 0.73644 0.53024   7
  -2  -2  -4 0.46577 0.43665   1
   2   2   5 202.437 4.91938   7
  -2  -2  -5 193.833 4.75754   1
   2   2   5 197.150 4.76278   1
  -2  -2  -6 78.4057 2.07908   1
  -2  -2  -7 11.0590 0.61366   3
   2   2   7 12.3812 0.94019   4
  -2  -2  -7 11.8947 0.61401   1
  -2  -2  -8 67.7127 1.92744   3
   2   2   8 69.0241 2.25504   4
  -2  -2  -8 68.6944 1.84153   1
  -2  -2  -9 8.03462 0.63727   3
   2   2   9 8.42953 0.91914   4
  -2  -2  -9 8.17525 0.49571   1
  -2  -2 -10 49.1255 1.59859   3
   2   2  10 49.1807 1.94770   4
   2   2  10 47.2337 1.32857   2
  -2  -2 -10 47.8790 1.32557   1
   2   2  10 45.8302 1.39337   5
   2   2  11 243.181 6.29179   4
   2   2  11 231.146 5.40318   2
  -2  -2 -11 221.321 5.40058   1
   2   2  11 238.959 5.57043   5
  -2  -2 -11 240.828 5.83804   3
  -2  -2 -12 116.752 3.32549   3
   2   2  12 120.230 3.75903   4
   2   2  12 116.930 3.02653   5
   2   2  13 32.1034 1.14047   5
   2   2  13 31.9631 1.88326   4
  -2  -2 -13 31.4949 1.44371   3
  -2  -2 -14 8.75410 0.94845   3
  -2  -2 -14 8.05867 1.24375   7
   2   2  14 8.48168 0.64221   5
  -2  -2 -15 0.15870 0.83024   3
  -2  -2 -15-0.08883 1.03339   7
   2   2  15 0.48032 0.49963   5
  -2  -2 -16 4.99872 0.97364   3
  -2  -2 -16 4.95323 1.29666   7
   2   2  16 4.54163 0.57021   5
  -2  -2 -17-0.60809 0.93324   3
  -2  -2 -17-0.20309 1.23622   7
   2   2  17 1.06025 0.50790   5
  -2  -2 -18 4.64277 1.46115   7
  -2  -2 -18 2.31703 1.06520   3
  -2  -2 -19 6.62436 1.64559   7
  -2  -2 -19 4.98589 1.16933   3
   2   3 -18 12.4028 1.73357   6
   2   3 -17 2.28763 1.34317   3
   2   3 -17 3.52264 1.43943   6
   2   3 -16 13.6402 1.66326   6
   2   3 -16 14.3343 1.67367   3
   2   3 -16 12.7949 1.77782   8
   2   3 -15 16.8093 1.65958   6
   2   3 -15 16.3515 1.74630   8
   2   3 -15 18.6512 1.71349   3
   2   3 -14 2.01118 1.15114   3
   2   3 -14 1.78372 1.23236   8
   2   3 -14 1.86167 1.16170   6
   2   3 -13 26.8473 1.80177   8
   2   3 -13 30.6606 1.86439   3
   2   3 -13 25.9214 1.94350   4
   2   3 -12 8.36985 1.38633   4
   2   3 -12 9.32542 1.02873   5
   2   3 -12 10.1656 1.27764   8
   2   3 -12 9.79376 1.25625   3
   2   3 -11-0.84166 0.83863   5
   2   3 -11-0.15324 0.91120   3
   2   3 -11 1.10301 1.03525   4
  -2  -3  10 3.58489 0.79159   5
   2   3 -10 2.34607 0.77711   5
   2   3 -10 3.45473 0.98904   4
   2   3 -10 1.63939 0.26146   2
   2   3 -10 2.15526 0.89739   3
   2   3 -10 2.01016 0.25429   2
   2   3  -9 0.95942 0.71210   5
   2   3  -9 0.01497 0.37274   2
   2   3  -9 0.12258 0.35987   2
   2   3  -9 0.06693 0.77469   3
  -2  -3   9 0.54746 0.69200   5
   2   3  -9-0.05600 0.83053   8
  -2  -3   8 7.56548 0.53185   1
   2   3  -8 8.43481 0.90913   3
   2   3  -8 8.31327 0.94283   8
  -2  -3   8 8.98109 0.84434   5
   2   3  -8 9.45453 0.83780   5
   2   3  -7 0.87386 0.61900   5
  -2  -3   7-0.49198 0.60142   5
   2   3  -7 0.45635 0.65021   3
   2   3  -7-0.23133 0.67119   8
  -2  -3   7-0.06169 0.39781   1
  -2  -3   6 89.6689 2.42126   1
   2   3  -6 92.1751 2.85535   3
   2   3  -6 88.3023 2.74601   6
   2   3  -6 91.5645 2.74379   8
   2   3  -6 93.9009 2.70623   5
  -2  -3   6 92.7923 2.68258   5
   2   3  -5 266.119 6.65048   5
  -2  -3   5 264.183 6.62871   5
  -2  -3   5 268.130 6.43312   1
   2   3  -5 271.610 6.71910   6
   2   3  -5 268.340 6.42828   1
   2   3  -5 270.020 6.65500   8
  -2  -3   4 1332.94 30.4799   5
   2   3  -4 1322.11 30.4899   5
  -2  -3   4 1302.39 30.5922   3
  -2  -3   4 1321.39 30.3030   1
   2   3  -4 1322.95 30.5184   6
   2   3  -4 1335.57 30.3073   1
   2   3  -4 1316.60 30.4520   8
   2   3  -3 1539.48 35.1844   5
  -2  -3   3 1529.93 35.1746   5
  -2  -3   3 1541.78 35.2579   3
  -2  -3   3 1532.74 35.0395   1
   2   3  -3 1545.05 35.1975   6
   2   3  -3 1523.06 35.0501   1
   2   3  -3 1522.63 35.1225   8
   2   3  -2 53.7285 1.69347   5
  -2  -3   2 54.6881 1.62473   1
  -2  -3   2 54.7000 1.76025   3
   2   3  -2 54.7257 1.64728   8
  -2  -3   2 53.5765 1.63729   8
   2   3  -2 51.7960 1.70115   6
   2   3  -2 56.7727 1.63044   1
   2   3  -1 1.40848 0.49130   8
   2   3  -1 2.88255 0.55891   5
   2   3  -1 2.10822 0.49286   1
   2   3  -1 1.60044 0.49443   6
  -2  -3   1 1.48782 0.58649   3
  -2  -3   0 63.6375 1.82290   3
   2   3   0 62.6163 1.82762   1
  -2  -3  -1 109.049 2.86986   1
  -2  -3  -1 110.209 2.78353   3
  -2  -3  -2 905.919 20.6099   1
  -2  -3  -2 887.246 20.4337   3
  -2  -3  -3 1.94373 0.30818   3
  -2  -3  -3 1.61171 0.56014   1
   2   3   4 38.2290 1.24114   7
  -2  -3  -4 34.5529 1.20904   1
   2   3   5 172.848 4.40000   7
   2   3   5 174.940 4.36238   1
  -2  -3  -5 180.748 4.37004   1
  -2  -3  -6 29.9151 0.80645   3
   2   3   6 28.4159 1.05438   1
  -2  -3  -6 30.1276 1.07061   1
  -2  -3  -7 27.9128 0.84460   3
  -2  -3  -7 27.4724 1.02307   1
   2   3   7 28.7971 1.03899   1
  -2  -3  -8 169.443 4.50825   7
   2   3   8 166.411 4.56803   4
  -2  -3  -8 174.987 4.23223   1
  -2  -3  -8 168.543 4.11412   3
   2   3   8 171.872 4.23139   1
  -2  -3  -9 78.3691 2.12483   3
   2   3   9 81.2089 2.58246   4
  -2  -3  -9 79.7294 2.16684   1
  -2  -3 -10 14.3198 0.70944   1
  -2  -3 -10 15.1919 0.76126   3
   2   3  10 16.0169 1.14044   4
  -2  -3 -11 119.702 3.04980   1
  -2  -3 -11 128.319 3.70115   7
  -2  -3 -11 115.656 3.19766   3
   2   3  11 128.774 3.73241   4
   2   3  12 221.417 5.88187   4
  -2  -3 -12 219.875 5.82413   7
   2   3  12 203.642 4.98980   2
  -2  -3 -12 207.564 5.28507   3
   2   3  12 209.982 5.18022   5
   2   3  13 12.2708 0.78321   5
   2   3  13 11.7645 1.32872   4
   2   3  13 10.8764 0.47977   2
  -2  -3 -13 11.5831 1.22352   7
   2   3  13 10.1837 0.48343   2
  -2  -3 -13 11.3038 0.87517   3
  -2  -3 -14 19.6197 1.53179   7
  -2  -3 -14 21.0117 1.16057   3
   2   3  14 21.0292 1.64393   4
   2   3  14 19.9746 0.98542   5
  -2  -3 -15 4.46586 0.85698   3
  -2  -3 -15 5.69441 1.19423   7
   2   3  15 3.43985 0.64975   5
  -2  -3 -16 0.36571 1.16796   7
   2   3  16 1.22303 0.59960   5
  -2  -3 -16 1.99270 0.83938   3
  -2  -3 -17 1.75498 0.85765   3
  -2  -3 -17 2.54405 1.25240   7
   2   3  17 0.50315 0.59574   5
  -2  -3 -18 2.98675 1.00596   3
  -2  -3 -18 2.29212 1.41677   7
   2   3  18 1.50497 0.60758   5
  -2  -3 -19 0.99390 1.44212   7
   2   3  19-0.46430 0.56385   5
   2   4 -17 4.07761 1.53338   6
   2   4 -16-0.36595 1.40596   6
   2   4 -16 0.10657 1.27640   3
   2   4 -16 0.18676 1.48554   8
   2   4 -15 12.1550 1.63548   3
   2   4 -15 10.0285 1.75912   4
   2   4 -15 8.71156 1.57975   8
   2   4 -15 13.2458 1.59084   6
   2   4 -14-0.38881 1.21003   3
   2   4 -14-0.64590 1.46584   4
   2   4 -14 0.08442 1.21286   8
   2   4 -14-0.16794 1.18641   6
   2   4 -13 20.5747 1.37256   5
   2   4 -13 23.3260 1.75226   3
   2   4 -13 19.7103 1.81162   4
   2   4 -13 21.2726 1.70286   8
   2   4 -13 21.2755 1.70561   6
   2   4 -12 48.2345 1.99017   5
   2   4 -12 54.4340 2.45152   3
   2   4 -12 52.4429 2.54615   4
   2   4 -12 50.9519 2.36743   8
   2   4 -12 46.5149 2.29101   6
   2   4 -11 8.99635 1.04089   5
   2   4 -11 10.8108 1.37206   4
   2   4 -11 8.86927 1.20451   3
   2   4 -11 10.9364 1.28678   6
   2   4 -11 11.4287 1.34639   8
   2   4 -10-0.06570 1.00962   8
   2   4 -10-0.07790 0.89491   3
   2   4 -10-0.11216 0.41221   2
   2   4 -10-0.40276 0.81156   5
   2   4 -10 0.99784 1.01690   4
   2   4 -10-0.74553 0.97529   6
   2   4 -10-0.39091 0.40042   2
   2   4  -9 0.37792 0.43090   2
   2   4  -9 0.36478 0.81195   3
   2   4  -9 0.54637 0.88077   8
   2   4  -9 0.82866 0.72961   5
   2   4  -9 0.88946 0.89315   6
   2   4  -8 15.9471 1.24903   3
   2   4  -8 15.7324 1.02896   5
   2   4  -8 16.7099 1.19083   8
   2   4  -8 13.0956 1.13763   6
  -2  -4   7 2.38288 0.50745   1
   2   4  -7 2.08810 0.75986   6
   2   4  -7 2.57654 0.76188   3
   2   4  -7 3.02552 0.70417   5
   2   4  -7 2.63854 0.45486   1
   2   4  -7 2.20813 0.77870   8
  -2  -4   6 0.24692 0.47987   1
   2   4  -6 0.12863 0.60068   5
   2   4  -6 0.24535 0.41479   1
   2   4  -6 0.28987 0.61263   3
   2   4  -6 0.89008 0.71061   8
   2   4  -6 0.45750 0.70100   6
   2   4  -5 59.8644 1.82834   1
   2   4  -5 62.3912 2.03468   5
  -2  -4   5 61.9538 1.85298   1
   2   4  -5 61.2651 2.07377   8
   2   4  -5 59.4865 2.10474   6
   2   4  -4 415.974 9.86523   5
  -2  -4   4 403.308 9.99569   3
  -2  -4   4 407.036 9.70656   1
   2   4  -4 406.582 9.94397   6
   2   4  -4 404.739 9.87000   8
   2   4  -4 412.561 9.71303   1
   2   4  -3 1020.74 23.4787   5
  -2  -4   3 1012.64 23.5841   3
  -2  -4   3 1021.65 23.3631   1
   2   4  -3 1005.10 23.5413   6
   2   4  -3 1007.86 23.4595   8
   2   4  -3 1004.46 23.3714   1
   2   4  -2 490.285 11.5649   1
  -2  -4   2 494.059 11.5639   1
   2   4  -2 492.415 11.6784   6
   2   4  -2 476.479 11.5845   8
  -2  -4   2 494.878 11.6157   8
  -2  -4   2 490.263 11.7025   3
   2   4  -2 497.327 11.6620   5
   2   4  -1 16.3472 0.86344   1
   2   4  -1 17.3387 0.88925   6
   2   4  -1 15.8639 0.84783   8
  -2  -4   1 17.4760 0.96959   3
   2   4  -1 17.3237 0.92682   5
   2   4   0 49.9482 1.59944   1
  -2  -4   0 45.1042 1.63380   6
  -2  -4   0 50.6727 1.59384   3
  -2  -4  -1 0.11594 0.61951   6
  -2  -4  -1 0.02295 0.48917   3
   2   4   1 0.64526 0.53953   1
  -2  -4  -2 1.76647 0.60473   1
  -2  -4  -2 2.62535 0.47010   3
   2   4   2 2.75195 0.45965   3
  -2  -4  -3 0.54111 0.59785   1
   2   4   3 0.21162 0.35324   3
  -2  -4  -3 0.77584 0.36121   3
   2   4   4 16.3013 0.54022   3
  -2  -4  -4 16.0416 0.85405   1
   2   4   4 16.8029 0.76245   7
  -2  -4  -5 23.5686 1.02498   1
   2   4   5 25.0711 0.99342   7
   2   4   6 10.8938 0.71434   1
  -2  -4  -6 10.0643 0.73066   1
   2   4   6 10.1707 0.76290   7
  -2  -4  -6 10.6109 0.74802   7
   2   4   7 191.608 4.88128   1
  -2  -4  -7 200.189 4.90863   1
  -2  -4  -7 196.261 4.97290   7
   2   4   8 16.5766 0.85568   1
  -2  -4  -8 16.7445 0.98165   7
  -2  -4  -8 16.2707 0.84199   1
   2   4   9 332.663 8.12824   4
   2   4   9 332.862 7.79416   1
  -2  -4  -9 327.430 7.78548   1
  -2  -4  -9 313.179 7.52892   3
  -2  -4  -9 336.447 8.05801   7
   2   4  10 1.83696 0.50898   1
   2   4  10 1.42941 0.78997   4
  -2  -4 -10 2.19334 0.38523   3
  -2  -4 -10 2.53851 0.52444   1
   2   4  11 100.065 3.11818   4
  -2  -4 -11 93.5614 2.52808   3
  -2  -4 -11 96.9256 2.61065   1
   2   4  11 96.3092 2.59853   1
  -2  -4 -11 94.9225 3.02993   7
  -2  -4 -12 123.084 3.20037   1
   2   4  12 127.728 3.21885   2
  -2  -4 -12 132.887 3.81184   7
  -2  -4 -12 115.242 3.20990   3
   2   4  12 125.186 3.85487   4
   2   4  13 39.6326 1.94324   4
  -2  -4 -13 36.9127 1.39015   3
  -2  -4 -13 43.2786 1.92738   7
   2   4  13 37.9633 1.45634   5
   2   4  13 40.4340 1.29022   2
   2   4  14 14.4840 1.41362   4
  -2  -4 -14 14.1104 0.91539   3
  -2  -4 -14 13.5252 1.31066   7
   2   4  14 13.3751 0.91239   5
   2   4  14 12.5583 0.66590   2
   2   4  15 18.3634 1.59669   4
  -2  -4 -15 17.1391 1.00673   3
   2   4  15 17.1870 1.00179   5
   2   4  15 11.9022 0.47112   2
   2   4  15 12.0059 0.46814   2
  -2  -4 -15 16.8562 1.41294   7
  -2  -4 -16 19.3154 1.58024   7
   2   4  16 16.3071 1.00212   5
  -2  -4 -17 7.53469 1.40679   7
   2   4  17 7.38401 0.81591   5
  -2  -4 -18 1.50637 1.29893   7
   2   4  18 1.83738 0.71032   5
   2   4  19 0.03165 0.67345   5
  -2  -4 -19-0.21318 1.43808   7
  -2  -4 -20 1.34724 1.47221   7
   2   5 -17 11.8417 1.89006   6
   2   5 -16-0.78604 1.47503   6
   2   5 -15 4.10144 1.38994   3
   2   5 -15 3.74136 1.50663   8
   2   5 -15 4.36245 1.54535   6
   2   5 -14 0.67223 1.43986   4
   2   5 -14-0.72742 1.33827   6
   2   5 -14 4.03112 1.23827   3
   2   5 -14 0.78649 0.94177   5
   2   5 -14 0.80392 1.33303   8
   2   5 -13 11.0377 1.68544   4
   2   5 -13 12.4217 1.57682   6
   2   5 -13 10.7558 1.51723   3
   2   5 -13 14.2462 1.24811   5
   2   5 -13 13.5643 1.60512   8
   2   5 -12 20.0304 1.79913   4
   2   5 -12 18.2862 1.66780   6
   2   5 -12 19.5789 1.64703   3
   2   5 -12 20.8624 1.65791   8
   2   5 -12 17.0674 1.30235   5
   2   5 -11 1.43098 0.45434   2
   2   5 -11 2.07893 0.87198   5
   2   5 -11 1.87992 1.14724   4
   2   5 -11 0.86491 1.05132   6
   2   5 -11 0.08908 0.98082   3
   2   5 -11 0.15120 1.10763   8
   2   5 -11 1.35188 0.42952   2
   2   5 -10 58.2501 2.45041   8
   2   5 -10 59.6172 2.53208   3
   2   5 -10 58.4487 2.16224   5
   2   5 -10 57.1557 2.57931   4
   2   5 -10 55.9620 2.42662   6
   2   5 -10 55.5533 1.69795   2
   2   5  -9 15.0066 0.82976   2
   2   5  -9 12.9918 1.25652   6
   2   5  -9 14.4579 1.30006   3
   2   5  -9 14.8399 1.12547   5
   2   5  -9 15.7100 1.32914   8
   2   5  -8 12.8031 0.75768   1
   2   5  -8 11.6523 0.75019   2
   2   5  -8 11.1651 1.16267   6
   2   5  -8 12.5774 1.18310   3
   2   5  -8 10.3109 0.96090   5
   2   5  -8 10.7147 1.15653   8
   2   5  -7 13.5383 0.78495   1
  -2  -5   7 14.5318 0.85677   1
   2   5  -7 13.4771 1.12636   3
   2   5  -7 13.9639 1.13237   8
   2   5  -7 13.4013 0.98623   5
   2   5  -7 10.6626 1.09422   6
   2   5  -6 0.80014 0.62588   5
   2   5  -6 1.73985 0.52771   1
   2   5  -6 0.63890 0.74203   6
   2   5  -6 0.32104 0.56681   3
  -2  -5   6 1.16740 0.57789   1
   2   5  -6 0.63791 0.73073   8
   2   5  -5 7.75800 0.90605   6
   2   5  -5 6.90310 0.78553   5
  -2  -5   5 7.58254 0.71540   1
   2   5  -5 8.39540 0.86671   8
   2   5  -5 7.87938 0.66515   1
   2   5  -4 40.8348 1.68114   6
   2   5  -4 40.2706 1.60669   5
  -2  -5   4 40.7263 1.50814   1
   2   5  -4 43.6293 1.67838   8
   2   5  -4 43.0191 1.49765   1
   2   5  -3 453.326 11.0075   6
   2   5  -3 456.475 10.9313   5
  -2  -5   3 452.388 10.8281   1
   2   5  -3 454.938 10.8254   1
   2   5  -3 451.389 10.9273   8
   2   5  -2 489.816 11.7620   6
   2   5  -2 480.163 11.6700   8
  -2  -5   2 493.461 11.6882   8
   2   5  -2 487.095 11.6911   5
   2   5  -2 493.783 11.6267   1
  -2  -5   2 488.604 11.6212   1
   2   5  -1 17.3635 0.94408   8
   2   5  -1 18.5784 0.96673   1
  -2  -5   1 16.8842 0.95056   1
   2   5  -1 16.9895 0.95925   6
   2   5   0 5.07945 0.67367   1
   2   5   0 3.10607 0.57497   8
  -2  -5   0 4.13700 0.71487   6
  -2  -5  -1 22.3866 1.14768   6
   2   5   1 24.3579 1.09927   1
   2   5   1 22.8348 1.00928   3
  -2  -5  -2 453.471 10.4092   6
   2   5   2 426.267 10.2293   3
  -2  -5  -2 430.827 10.4290   1
   2   5   3 252.449 6.11355   3
  -2  -5  -3 265.043 6.38903   1
  -2  -5  -4 173.419 4.42651   1
   2   5   4 169.890 4.09250   3
   2   5   5 5.44677 0.57624   7
  -2  -5  -5 5.96510 0.70416   1
   2   5   5 5.46801 0.32843   3
   2   5   6 3.70187 0.61720   7
  -2  -5  -6 5.22412 0.73220   1
   2   5   6 2.88697 0.65081   1
  -2  -5  -7 191.685 4.84615   7
   2   5   7 191.709 4.89562   1
  -2  -5  -7 190.994 4.89111   1
  -2  -5  -8 31.0182 1.30942   7
   2   5   8 32.9442 1.28322   1
  -2  -5  -8 32.3895 1.29555   1
  -2  -5  -9 73.6052 2.35966   7
  -2  -5  -9 76.2308 2.27838   1
   2   5   9 77.2141 2.27937   1
  -2  -5 -10 15.6452 0.89502   1
   2   5  10 15.5848 0.87616   1
   2   5  10 14.5881 1.11336   4
  -2  -5 -11 45.5272 1.59439   1
   2   5  11 47.3242 1.59357   1
   2   5  11 48.2160 1.97407   4
  -2  -5 -12 130.276 3.87871   7
  -2  -5 -12 127.835 3.47747   1
   2   5  12 131.068 3.48232   1
   2   5  12 138.548 4.02934   4
  -2  -5 -13 16.4323 1.28177   7
   2   5  13 15.8399 0.91915   2
   2   5  13 17.6218 1.41702   4
   2   5  13 17.4093 0.89635   1
  -2  -5 -14 52.0132 2.19572   7
   2   5  14 47.9079 1.60823   2
   2   5  14 50.6411 2.29627   4
   2   5  15 0.08225 1.06760   4
   2   5  15 0.02385 0.51602   2
  -2  -5 -15-0.15566 0.98561   7
   2   5  15 0.16417 0.73583   5
  -2  -5 -16-0.92395 1.15207   7
   2   5  16 0.29130 0.75314   5
   2   5  16 0.55553 0.46223   2
   2   5  16-0.35232 1.18836   4
   2   5  17 21.6472 1.82552   4
   2   5  17 17.9222 1.13440   5
  -2  -5 -17 19.5033 1.67348   7
   2   5  18 14.9950 1.06896   5
  -2  -5 -18 13.5781 1.65100   7
   2   5  19 2.19473 0.81525   5
  -2  -5 -19 1.22789 1.43163   7
   2   5  20 3.10469 0.79811   5
  -2  -5 -20 2.49198 1.44970   7
   2   6 -16 4.80479 1.63841   6
   2   6 -15 2.74028 1.50175   6
   2   6 -14-0.34921 1.45548   4
   2   6 -14 1.41315 1.37561   8
   2   6 -14 0.32871 1.18569   3
   2   6 -14 0.86847 0.96813   5
   2   6 -14 2.35018 1.36482   6
   2   6 -13 4.75597 1.53602   4
   2   6 -13 6.29187 1.51632   8
   2   6 -13 6.83317 1.40332   3
   2   6 -13 9.50597 1.59266   6
   2   6 -13 7.40207 1.15141   5
   2   6 -12 20.3379 1.39752   5
   2   6 -12 22.2435 1.96047   4
   2   6 -12 21.5187 1.80013   6
   2   6 -12 23.2615 1.79141   3
   2   6 -12 16.8805 0.61973   2
   2   6 -12 14.4147 0.60086   2
   2   6 -12 20.8791 1.77166   8
   2   6 -11 2.92933 0.57102   2
   2   6 -11 3.30685 0.91238   5
   2   6 -11 3.45691 1.23983   4
   2   6 -11 3.53274 1.17793   3
   2   6 -11 3.64933 1.23779   8
   2   6 -11 4.63987 1.25076   6
   2   6 -10 3.11494 0.91554   5
   2   6 -10 2.68914 1.12336   4
   2   6 -10 4.24866 1.13001   3
   2   6 -10 1.76360 1.08938   8
   2   6 -10 2.20643 1.08838   6
   2   6 -10 3.75728 0.62491   2
   2   6  -9 7.29859 0.96241   5
   2   6  -9 7.49585 0.72436   2
   2   6  -9 6.20242 1.17018   6
   2   6  -9 6.73883 1.11978   3
   2   6  -9 6.50674 1.15396   8
   2   6  -9 5.90448 0.68257   1
   2   6  -8 20.4322 1.01832   1
   2   6  -8 20.9117 1.03715   2
   2   6  -8 16.1458 1.37736   6
   2   6  -8 18.9830 1.43685   3
   2   6  -8 20.4030 1.28044   5
   2   6  -8 17.6341 1.43251   8
   2   6  -7 69.7630 2.17434   1
   2   6  -7 70.9700 2.17806   2
   2   6  -7 69.0599 2.60613   6
   2   6  -7 66.2563 2.59385   3
   2   6  -7 69.4673 2.39140   5
   2   6  -7 68.1599 2.52645   8
   2   6  -6 0.35673 0.52576   1
  -2  -6   6 0.19664 0.62483   1
   2   6  -6 0.21138 0.63759   3
   2   6  -6-0.05959 0.85612   8
   2   6  -6-0.77502 0.68534   5
   2   6  -6 0.85008 0.80147   6
   2   6  -5 4.04432 0.78783   5
   2   6  -5 3.48094 0.62070   1
  -2  -6   5 2.41752 0.65334   1
   2   6  -5 3.32995 0.67457   3
   2   6  -5 2.21265 0.73086   6
   2   6  -5 3.50086 0.82712   8
   2   6  -4 25.0711 1.29659   5
  -2  -6   4 27.9615 1.26002   1
   2   6  -4 27.6763 1.38097   8
   2   6  -4 24.8372 1.37481   6
   2   6  -4 27.1234 1.21878   1
   2   6  -3 253.986 6.46841   5
  -2  -6   3 257.695 6.38660   1
   2   6  -3 241.876 6.47149   8
  -2  -6   3 248.124 6.51802   8
   2   6  -3 253.442 6.56818   6
   2   6  -3 258.066 6.38938   1
  -2  -6   2 716.317 16.5976   1
   2   6  -2 692.189 16.6457   8
  -2  -6   2 689.997 16.6472   8
   2   6  -2 706.632 16.6487   5
   2   6  -2 710.987 16.5813   1
  -2  -6   1 195.803 5.08613   1
   2   6  -1 198.085 5.09796   1
   2   6  -1 194.799 5.09491   8
  -2  -6   1 194.572 5.12299   8
   2   6   0 11.9518 0.83960   8
   2   6   0 12.3817 0.90287   1
  -2  -6   0 11.3554 0.96026   6
   2   6   1 17.7850 1.03610   1
  -2  -6  -1 18.1033 1.10248   6
   2   6   1 18.3618 0.97497   3
  -2  -6  -2 0.08202 0.68809   1
   2   6   2 0.05976 0.51447   3
   2   6   2 0.16651 0.54469   1
  -2  -6  -2 0.68097 0.68569   6
   2   6   3 88.9817 2.42784   3
  -2  -6  -3 89.9958 2.67953   1
  -2  -6  -3 87.4975 2.64031   6
  -2  -6  -4 2.17225 0.70806   1
   2   6   4 2.11428 0.45014   3
   2   6   5 11.2174 0.55893   3
   2   6   5 11.7679 0.68736   7
  -2  -6  -5 11.4310 0.92353   1
   2   6   6 23.6568 0.71687   3
  -2  -6  -6 27.4857 1.24422   1
   2   6   6 23.9938 0.98183   7
  -2  -6  -7 20.0688 1.11279   1
   2   6   7 18.9551 1.06053   1
   2   6   7 21.6197 0.98107   7
  -2  -6  -8 11.1613 0.89891   1
   2   6   8 11.1157 0.86485   1
  -2  -6  -8 12.6403 0.84743   7
  -2  -6  -9 97.7123 2.80142   1
   2   6   9 96.8162 2.78546   1
  -2  -6  -9 87.9473 2.73981   7
  -2  -6 -10 91.7065 2.66035   1
   2   6  10 88.6940 2.62576   1
  -2  -6 -10 83.5041 2.67144   7
   2   6  11 5.66940 0.94914   4
   2   6  11 5.77640 0.72330   1
  -2  -6 -11 7.43310 0.77739   1
  -2  -6 -12 74.5002 2.46193   7
  -2  -6 -12 66.4566 2.17152   1
   2   6  12 69.5631 2.57460   4
   2   6  12 67.7555 2.18269   1
  -2  -6 -13 26.6436 1.51579   7
   2   6  13 30.2891 1.30419   2
   2   6  13 29.6988 1.67251   4
   2   6  13 26.8661 1.23035   1
  -2  -6 -14 8.58382 1.10324   7
   2   6  14 7.49760 0.83508   2
   2   6  14 8.10185 0.77128   1
   2   6  14 8.45036 1.24828   4
   2   6  15 12.4001 0.89776   2
   2   6  15 11.0323 1.42834   4
  -2  -6 -15 12.0939 1.30325   7
   2   6  16 10.8987 1.48830   4
   2   6  16 12.7487 0.85120   2
  -2  -6 -16 12.3453 1.37861   7
   2   6  16 12.5453 1.09270   5
   2   6  17 7.66419 1.49015   4
   2   6  17 7.88518 0.99844   5
   2   6  17 9.10054 0.72596   2
  -2  -6 -17 10.2755 1.36231   7
   2   6  18 24.3545 2.03397   4
   2   6  18 27.8875 1.42700   5
  -2  -6 -18 27.5222 1.87845   7
   2   6  18 19.7320 0.72869   2
   2   6  18 20.4712 0.73539   2
   2   6  19 9.33730 1.08353   5
  -2  -6 -19 9.69886 1.61167   7
   2   6  20-0.04558 0.85744   5
  -2  -6 -20-0.73420 1.50929   7
  -2  -6 -21 1.54968 1.51588   7
   2   7 -14 1.14903 1.32866   6
   2   7 -13 1.03574 1.46727   4
   2   7 -13 3.48387 1.02398   5
   2   7 -13 1.89445 1.25101   3
   2   7 -13 0.30284 1.38028   6
   2   7 -13 1.90586 1.40078   8
   2   7 -12 28.4576 2.22018   4
   2   7 -12 27.5457 1.67084   5
   2   7 -12 31.3900 2.18304   3
   2   7 -12 31.3737 2.17155   6
   2   7 -12 28.8950 2.11807   8
   2   7 -11 26.5254 1.17487   2
   2   7 -11 29.4942 1.63180   5
   2   7 -11 24.4304 2.01583   4
   2   7 -11 28.5766 1.98482   3
   2   7 -11 30.1748 2.00064   6
   2   7 -11 27.1132 1.92049   8
   2   7 -10 2.16864 0.65347   2
   2   7 -10 0.99127 1.12363   8
   2   7 -10 3.29140 1.14381   3
   2   7 -10 2.76089 1.18668   6
   2   7 -10 0.98289 0.85574   5
   2   7  -9 6.09763 0.96269   5
   2   7  -9 6.87801 0.77494   2
   2   7  -9 5.72117 1.17232   8
   2   7  -9 7.07572 1.21681   3
   2   7  -9 6.11194 1.25271   6
   2   7  -9 7.71302 0.78219   1
   2   7  -8 2.08645 0.83255   5
   2   7  -8 2.22276 0.66853   2
   2   7  -8 2.34172 1.05378   6
   2   7  -8 1.82709 0.91818   3
   2   7  -8 2.60307 1.03066   8
   2   7  -8 3.07994 0.67449   1
   2   7  -7 1.78471 0.69221   1
   2   7  -7 2.84226 0.68132   2
   2   7  -7 1.07309 0.93431   6
   2   7  -7 1.47601 0.86778   3
   2   7  -7 2.56383 0.86544   5
   2   7  -7 2.66322 1.01292   8
   2   7  -6 20.2408 1.14037   1
  -2  -7   6 19.4443 1.15699   1
   2   7  -6 17.3451 1.39968   6
   2   7  -6 17.2793 1.32102   3
   2   7  -6 20.3938 1.29275   5
   2   7  -6 16.9417 1.31654   8
   2   7  -5 1.26771 0.66471   1
  -2  -7   5 2.03980 0.73078   1
   2   7  -5 2.29474 0.75200   3
   2   7  -5 3.43418 0.88356   6
   2   7  -5 0.74647 0.80856   8
   2   7  -5 1.79142 0.80929   5
   2   7  -4 1.36779 0.71795   5
   2   7  -4 0.65022 0.72817   6
  -2  -7   4 1.31818 0.69669   1
   2   7  -4 1.47607 0.69587   1
   2   7  -4 2.11021 0.76911   8
   2   7  -3 4.27732 0.78065   8
   2   7  -3 4.92224 0.80342   5
  -2  -7   3 4.84190 0.81128   1
  -2  -7   3 4.70179 0.91163   8
   2   7  -3 4.42950 0.84978   6
   2   7  -3 3.65672 0.76897   1
   2   7  -2 167.819 4.72683   1
  -2  -7   2 173.685 4.84098   8
   2   7  -2 177.748 4.83550   8
  -2  -7   2 184.968 4.77318   1
   2   7  -1 148.738 4.02334   1
  -2  -7   1 134.543 4.03296   8
   2   7  -1 143.621 4.04991   8
  -2  -7   1 146.359 4.00477   1
   2   7   0 8.82858 0.88376   1
  -2  -7   0 7.51765 0.89579   1
   2   7   0 7.26941 0.77638   3
   2   7   0 7.48350 0.83393   8
  -2  -7   0 7.12231 0.92098   6
   2   7   1 28.8297 1.26664   3
   2   7   1 30.6686 1.39629   1
  -2  -7  -1 25.0409 1.33399   6
  -2  -7  -2 11.6481 0.97910   6
   2   7   2 10.1643 0.82140   3
  -2  -7  -3 1.74283 0.72903   6
  -2  -7  -3 1.33533 0.72033   1
   2   7   3 2.28253 0.59530   3
  -2  -7  -4 5.34481 0.81332   6
   2   7   4 5.35990 0.59573   3
  -2  -7  -4 5.82050 0.86156   1
   2   7   5 5.10413 0.51274   3
  -2  -7  -5 4.67074 0.81157   1
   2   7   5 6.73096 0.57716   7
  -2  -7  -6 91.1587 2.86408   1
   2   7   6 96.6208 2.41537   3
   2   7   6 93.1711 2.53992   7
  -2  -7  -7 3.19803 0.77702   1
   2   7   7 2.93604 0.58276   7
   2   7   7 2.67871 0.31848   3
   2   7   7 2.92241 0.63863   1
   2   7   8 0.33491 0.56362   1
  -2  -7  -8 0.71298 0.68852   1
  -2  -7  -9 25.5561 1.30381   1
   2   7   9 24.9995 1.23231   1
  -2  -7  -9 27.4573 1.19176   7
  -2  -7 -10 57.7596 2.02658   1
  -2  -7 -10 55.2775 1.94188   7
  -2  -7 -11 71.2001 2.35361   1
  -2  -7 -12 0.86561 0.70555   1
   2   7  12 2.23684 0.92447   4
   2   7  12 0.73443 0.61051   1
  -2  -7 -13 48.8238 1.96849   7
   2   7  13 49.8561 1.82958   2
   2   7  13 46.0823 2.10209   4
   2   7  13 44.4764 1.72641   1
  -2  -7 -14 5.30479 1.02198   7
   2   7  14 4.68791 0.86943   2
   2   7  14 3.86727 1.16057   4
   2   7  14 4.42421 0.73510   1
   2   7  15 22.3660 1.68200   4
   2   7  15 21.4053 1.22447   2
   2   7  15 21.6977 1.16542   1
  -2  -7 -15 25.8883 1.56803   7
   2   7  16 15.8981 1.52578   4
  -2  -7 -16 13.9046 1.38086   7
   2   7  16 13.5158 1.02286   2
   2   7  16 13.2885 0.94101   1
  -2  -7 -17 2.90161 1.13917   7
   2   7  17 2.92048 0.76767   2
   2   7  17 3.63634 1.29495   4
   2   7  18 11.6839 0.86445   2
  -2  -7 -18 12.9878 1.55658   7
   2   7  18 13.2649 1.19173   5
   2   7  18 12.0556 1.70953   4
  -2  -7 -19 21.8398 1.93355   7
   2   7  19 20.1825 0.94446   2
   2   7  19 28.1242 1.52464   5
  -2  -7 -20 1.00708 1.44114   7
   2   7  20 3.86609 1.03172   5
  -2  -7 -21 4.14911 1.65391   7
   2   8 -13-1.50948 1.43604   6
   2   8 -12 16.6406 1.91345   4
   2   8 -12 12.4822 1.68155   6
   2   8 -12 11.5377 1.69958   3
   2   8 -12 13.0250 1.69082   8
   2   8 -12 9.58919 1.28833   5
   2   8 -11 44.7739 1.74664   2
   2   8 -11 46.1952 2.65751   4
   2   8 -11 53.1698 2.73755   3
   2   8 -11 46.9260 2.61383   6
   2   8 -11 50.5515 2.20097   5
   2   8 -11 48.8386 2.57435   8
   2   8 -10 27.7291 1.64077   5
   2   8 -10 23.6321 1.89221   6
   2   8 -10 26.9498 1.93213   8
   2   8 -10 28.0730 1.93384   3
   2   8 -10 27.4031 1.31880   1
   2   8 -10 24.2746 1.29226   2
   2   8  -9 0.84688 0.90636   5
   2   8  -9 0.72581 0.69323   2
   2   8  -9 0.49229 1.05299   3
   2   8  -9 0.50414 0.68187   1
   2   8  -9 0.36802 1.05696   6
   2   8  -9 0.16856 1.09845   8
   2   8  -8 12.7634 1.19876   5
   2   8  -8 12.3142 1.00765   2
   2   8  -8 12.6605 1.37927   6
   2   8  -8 14.7019 1.42787   3
   2   8  -8 13.6433 1.39145   8
   2   8  -8 14.8752 1.05434   1
   2   8  -7 9.05094 0.95047   1
   2   8  -7 10.5355 0.94595   2
   2   8  -7 8.47904 1.16257   6
   2   8  -7 10.6293 1.26278   3
   2   8  -7 10.4765 1.10180   5
   2   8  -7 10.0015 1.28338   8
   2   8  -6 2.87558 0.80425   1
   2   8  -6 1.99599 0.71910   2
   2   8  -6 2.55870 0.98820   6
   2   8  -6 3.16625 0.94394   3
   2   8  -6 1.88559 0.96171   8
   2   8  -6 2.44274 0.90154   5
   2   8  -5 6.89646 0.98771   5
   2   8  -5 7.31999 0.92780   1
  -2  -8   5 7.39375 0.97235   1
   2   8  -5 7.29451 1.04718   8
   2   8  -5 7.30869 1.11627   6
   2   8  -5 6.73497 1.03942   3
   2   8  -4 13.3740 1.18507   8
  -2  -8   4 14.5192 1.12985   1
   2   8  -4 12.5954 1.12773   5
   2   8  -4 15.0810 1.24091   6
   2   8  -4 13.0548 1.07514   1
   2   8  -3 11.2672 1.06606   8
  -2  -8   3 10.7667 1.15152   8
  -2  -8   3 11.7872 1.04145   1
   2   8  -3 13.0362 1.12138   5
   2   8  -3 11.5193 1.08544   6
   2   8  -3 12.0372 1.03604   1
   2   8  -2 44.1947 1.91128   8
  -2  -8   2 46.5812 1.97846   8
  -2  -8   2 48.0059 1.89178   1
   2   8  -2 43.9965 1.94012   6
   2   8  -2 46.4702 1.87933   1
  -2  -8   1 115.006 3.45349   1
   2   8  -1 109.271 3.47139   8
  -2  -8   1 112.410 3.53605   8
   2   8  -1 116.682 3.47980   3
   2   8  -1 120.034 3.48991   1
  -2  -8   0 22.6243 1.30357   1
   2   8   0 21.4273 1.29062   1
   2   8   0 21.8842 1.26055   8
  -2  -8  -1 3.65369 0.82913   6
   2   8   1 2.77791 0.81225   1
  -2  -8  -2 18.8418 1.25631   6
   2   8   2 19.9546 1.07309   3
   2   8   2 19.8539 1.21336   1
  -2  -8  -3 67.5540 2.38050   1
  -2  -8  -3 69.5635 2.33944   6
   2   8   3 68.8125 2.15854   3
  -2  -8  -4 32.2859 1.54580   8
  -2  -8  -4 31.8462 1.53922   1
  -2  -8  -4 34.0631 1.50667   6
   2   8   4 31.7178 1.25817   3
  -2  -8  -5 125.067 3.67937   1
   2   8   5 122.137 3.26187   3
  -2  -8  -5 126.929 3.56925   6
   2   8   6 11.4530 0.67282   7
   2   8   6 10.6524 0.66464   3
  -2  -8  -6 9.76143 1.01649   1
   2   8   7 28.6540 0.97060   3
  -2  -8  -7 33.4238 1.53109   1
   2   8   7 30.8802 1.12538   7
  -2  -8  -8 5.45808 0.92899   1
   2   8   8 5.85075 0.38339   3
  -2  -8  -9 32.5668 1.55811   1
  -2  -8 -10 94.5267 2.98895   1
  -2  -8 -11 108.879 3.33263   1
  -2  -8 -11 110.552 3.20691   7
  -2  -8 -12 35.8629 1.63716   1
   2   8  13 16.0392 1.36805   4
   2   8  13 14.9549 1.17262   2
  -2  -8 -13 16.9348 1.19068   7
   2   8  14 0.88817 1.07400   4
   2   8  14 1.34440 0.83606   2
  -2  -8 -14 0.98565 0.88246   7
  -2  -8 -15 0.67170 0.92307   7
   2   8  15 1.02498 1.11974   4
   2   8  15 0.55274 0.84526   2
  -2  -8 -16-0.07291 1.00542   7
   2   8  16-1.08853 1.14020   4
   2   8  16-0.33793 0.82259   2
  -2  -8 -17 4.33986 1.17229   7
   2   8  17 4.02032 1.28496   4
   2   8  17 4.27009 0.87602   2
  -2  -8 -18 1.86462 1.15254   7
   2   8  18 1.19379 0.78919   2
   2   8  18 2.37662 1.32069   4
   2   8  19 20.6872 1.15733   2
  -2  -8 -19 21.6611 1.84611   7
   2   8  19 22.5272 1.52136   5
  -2  -8 -20 11.6764 1.68323   7
   2   8  20 10.9266 0.86276   2
   2   8  20 10.3172 1.30652   5
   2   8  21 0.05773 1.00069   5
  -2  -8 -21 0.10208 1.47125   7
   2   9 -12 5.55788 1.60708   6
   2   9 -11 32.7656 2.35550   4
   2   9 -11 34.7344 2.36193   3
   2   9 -11 34.5132 1.92882   5
   2   9 -11 33.2750 2.26392   8
   2   9 -11 32.7512 2.32112   6
   2   9 -10 43.6682 2.49874   6
   2   9 -10 39.6916 2.05757   5
   2   9 -10 42.2777 2.49312   4
   2   9 -10 40.4122 2.44633   8
   2   9 -10 46.4100 2.53089   3
   2   9 -10 43.3851 1.76858   1
   2   9 -10 37.5070 1.73728   2
   2   9  -9 10.2495 1.20527   5
   2   9  -9 7.82764 0.97208   2
   2   9  -9 8.09011 1.38312   3
   2   9  -9 8.90398 0.97370   1
   2   9  -9 8.85657 1.40761   6
   2   9  -9 7.86636 1.36518   8
   2   9  -8 15.8884 1.34849   5
   2   9  -8 16.0555 1.16728   2
   2   9  -8 17.0022 1.55556   6
   2   9  -8 13.5298 1.52265   3
   2   9  -8 15.6702 1.57046   8
   2   9  -8 14.9230 1.14057   1
   2   9  -7 2.85556 0.86742   1
   2   9  -7 3.02464 0.81258   2
   2   9  -7 3.11160 1.12707   6
   2   9  -7 4.28452 1.13781   3
   2   9  -7 3.64446 1.07166   8
   2   9  -7 5.05176 1.05962   5
   2   9  -6 1.02352 0.93098   5
   2   9  -6 0.51777 0.77637   2
   2   9  -6 0.76216 0.82006   1
   2   9  -6 0.52573 0.95093   6
   2   9  -6 2.21635 0.98336   8
   2   9  -6-0.17987 0.94761   3
   2   9  -5-0.65894 0.86486   1
   2   9  -5 1.27920 0.92346   5
   2   9  -5 0.83745 0.94208   6
   2   9  -5-0.30392 0.94171   8
   2   9  -5 0.75926 0.77025   2
   2   9  -4 0.97194 0.84817   1
   2   9  -4 1.36127 0.89121   6
  -2  -9   4 1.06858 0.85300   1
   2   9  -4 0.70898 0.80465   2
   2   9  -4 0.72676 0.89490   8
   2   9  -4-0.59947 0.84367   5
   2   9  -3 36.8918 1.84364   8
  -2  -9   3 35.5549 1.89970   8
  -2  -9   3 35.4714 1.73688   1
   2   9  -3 39.3561 1.83842   5
   2   9  -3 38.5819 1.85848   6
   2   9  -3 36.8167 1.76255   1
   2   9  -2 16.9329 1.34853   3
   2   9  -2 17.5528 1.27312   1
  -2  -9   2 16.2578 1.24473   1
   2   9  -2 17.3273 1.28929   6
   2   9  -2 18.8583 1.33862   8
  -2  -9   2 18.6950 1.38189   8
   2   9  -1 88.5861 2.91831   3
   2   9  -1 81.9453 2.85904   1
  -2  -9   1 86.2839 2.89328   1
   2   9  -1 85.9881 2.94019   6
   2   9  -1 82.5275 2.89687   8
  -2  -9   1 86.6503 3.00351   8
  -2  -9   0 48.2993 1.98376   1
   2   9   0 44.5836 1.95733   1
   2   9   0 45.3558 1.97545   6
   2   9   0 48.0164 1.91906   3
   2   9   1 6.30214 0.92904   1
  -2  -9  -1 5.17105 0.96753   1
   2   9   2 3.85308 0.84496   1
  -2  -9  -2 2.52851 0.85337   6
   2   9   3 1.67743 0.62692   3
  -2  -9  -3 1.99760 0.87160   6
   2   9   3 1.40672 0.72833   1
  -2  -9  -4 85.5827 2.79007   6
  -2  -9  -4 87.9898 2.88802   1
   2   9   4 80.5460 2.51614   3
  -2  -9  -5 256.336 6.77987   1
   2   9   5 248.982 6.32451   3
  -2  -9  -5 255.319 6.63921   6
  -2  -9  -5 267.338 6.78538   8
  -2  -9  -6 31.8911 1.61199   1
   2   9   6 32.7279 1.22549   3
  -2  -9  -6 32.5095 1.54866   6
   2   9   6 32.9375 1.13977   7
   2   9   7 9.96305 0.64828   7
   2   9   7 8.37154 0.61416   3
  -2  -9  -7 11.6611 1.10966   1
   2   9   8 12.5440 1.05899   1
  -2  -9  -8 11.4722 1.12110   1
   2   9   8 10.5589 0.58896   3
  -2  -9  -9 0.36315 0.82864   1
   2   9   9 0.06106 0.75839   1
   2   9   9-0.06507 0.30931   3
  -2  -9 -10 2.45986 0.86648   1
   2   9  10 2.37912 0.81719   1
   2   9  11 46.7095 1.96899   1
  -2  -9 -11 47.4869 2.00933   1
   2   9  12 20.5391 1.31342   1
  -2  -9 -12 19.2780 1.33451   1
   2   9  12 18.0826 1.31393   2
   2   9  13-0.29718 0.90155   2
   2   9  13 0.29690 0.76302   1
   2   9  13-0.89353 1.01931   4
  -2  -9 -14 5.00545 0.94394   7
   2   9  14 6.18802 1.03716   2
   2   9  14 4.60562 0.86699   1
   2   9  14 4.85903 1.15331   4
  -2  -9 -15 1.99964 0.92324   7
   2   9  15 1.90635 0.89399   2
   2   9  15 1.93417 0.80775   1
   2   9  15 2.36045 1.15510   4
  -2  -9 -16 2.73047 1.01227   7
   2   9  16 2.24339 0.90291   2
   2   9  16 4.78424 0.87615   1
   2   9  16 4.74070 1.27330   4
  -2  -9 -17-0.07573 1.03135   7
   2   9  17 0.86427 0.91842   2
   2   9  17 0.99738 0.80115   1
   2   9  17 2.02596 1.26975   4
  -2  -9 -18 2.19834 1.16159   7
   2   9  18 3.54915 0.93264   2
   2   9  18 2.27842 0.79577   1
   2   9  18 2.24525 1.35626   4
  -2  -9 -19 12.0010 1.55701   7
   2   9  19 12.8143 1.15131   2
  -2  -9 -20 19.0921 1.84795   7
   2   9  20 15.7090 1.17377   2
   2   9  20 14.3686 1.54072   5
  -2  -9 -21 4.83022 1.61248   7
   2   9  21 3.94444 1.22723   5
  -2  -9 -22 4.05341 1.57683   7
   2  10 -11 17.0773 1.95811   6
   2  10 -11 15.8661 1.52477   5
   2  10 -10 20.1998 2.00381   4
   2  10 -10 24.3027 1.71761   5
   2  10 -10 19.9543 1.99951   6
   2  10 -10 16.2531 1.92068   3
   2  10  -9 23.6930 1.69736   5
   2  10  -9 25.7639 1.50925   2
   2  10  -9 27.8378 2.03775   8
   2  10  -9 25.9695 2.06668   3
   2  10  -9 27.9272 2.10085   6
   2  10  -9 27.4816 1.56624   1
   2  10  -8-0.30548 0.89488   1
   2  10  -8 0.95785 0.84157   2
   2  10  -8 0.27890 1.15480   8
   2  10  -8 0.10686 1.21174   3
   2  10  -8 0.92767 1.17797   6
   2  10  -8 0.59226 0.97062   5
   2  10  -7 16.4453 1.64270   6
   2  10  -7 14.5481 1.24105   2
   2  10  -7 15.5088 1.26896   1
   2  10  -7 14.4229 1.52348   8
   2  10  -7 14.8683 1.61647   3
   2  10  -7 16.8979 1.39613   5
   2  10  -6 5.66493 0.98488   2
   2  10  -6 3.37924 1.00246   1
   2  10  -6 3.24021 1.19072   6
   2  10  -6 6.21455 1.24622   8
   2  10  -6 4.20503 1.10214   5
   2  10  -5 10.3209 1.13724   2
   2  10  -5 9.55778 1.16326   1
   2  10  -5 8.94342 1.26710   6
   2  10  -5 9.68725 1.26616   8
   2  10  -5 7.97083 1.19297   5
   2  10  -4 2.42460 0.93940   2
   2  10  -4 3.97087 0.99749   1
   2  10  -4 1.83623 0.99134   6
   2  10  -4 3.82357 1.07302   8
   2  10  -4 3.62993 0.97471   5
   2  10  -3 1.07907 0.90382   5
   2  10  -3 1.56565 0.93079   1
   2  10  -3 2.31026 0.94878   2
   2  10  -3 1.21372 0.99444   3
   2  10  -3 1.00165 0.86637   6
   2  10  -3 1.07190 0.91105   8
   2  10  -2 0.75157 0.91350   1
  -2 -10   2-0.06672 0.94930   1
  -2 -10   2-0.15375 1.05461   8
   2  10  -2 1.88667 0.94176   3
   2  10  -2 2.62963 0.93192   6
   2  10  -2 0.74532 0.94215   8
   2  10  -1 0.47961 0.91949   1
  -2 -10   1 1.94370 0.94722   1
   2  10  -1 1.05473 0.88319   3
   2  10  -1 0.86088 0.86760   8
   2  10  -1 0.68663 0.81131   6
  -2 -10   1 0.89016 1.03039   8
  -2 -10   0 3.75542 1.07546   8
   2  10   0 2.29151 0.86987   3
   2  10   0 1.89593 0.83700   6
  -2 -10   0 1.68240 0.85549   1
   2  10   0 1.98334 0.96102   1
   2  10   1 2.17450 0.79168   3
  -2 -10  -1 2.21558 0.95132   1
   2  10   1 1.70462 0.89687   1
   2  10   2 3.83606 0.77996   3
   2  10   2 5.36875 0.94418   1
   2  10   3 1.22446 0.77551   1
  -2 -10  -3-0.12637 0.88218   6
   2  10   4 123.084 3.76612   1
  -2 -10  -4 118.407 3.75248   1
  -2 -10  -4 117.281 3.68553   6
   2  10   5 412.238 10.2482   3
   2  10   5 419.125 10.6597   1
  -2 -10  -5 429.073 10.6940   1
  -2 -10  -5 446.495 10.7509   8
  -2 -10  -5 422.176 10.6036   6
   2  10   6 103.801 2.94845   3
  -2 -10  -6 106.785 3.32645   6
   2  10   6 102.542 2.74422   7
  -2 -10  -6 106.175 3.47921   8
  -2 -10  -6 107.973 3.45631   1
   2  10   7 4.47187 0.64218   3
  -2 -10  -7 5.33101 0.92574   6
  -2 -10  -7 6.13288 1.04150   1
   2  10   7 4.63541 0.53231   7
  -2 -10  -8 2.28310 0.94069   1
   2  10   8 3.78068 0.87986   1
  -2 -10  -8 2.87720 0.82944   6
   2  10   8 1.93471 0.49781   3
   2  10   9 0.38473 0.41958   3
   2  10   9-0.33820 0.78296   1
  -2 -10  -9 0.20097 0.87131   1
  -2 -10 -10 16.5216 1.34039   1
   2  10  10 12.9108 0.53987   3
   2  10  10 16.5609 1.25905   1
  -2 -10 -11 1.26043 0.95347   1
   2  10  11 1.28478 0.86222   1
   2  10  12 21.8779 1.44707   1
  -2 -10 -12 23.7195 1.52355   1
   2  10  12 18.1452 1.46042   2
   2  10  13 5.92039 1.10656   2
   2  10  13 5.85997 0.95965   1
   2  10  14 5.36223 1.17499   4
   2  10  14 3.83224 1.10973   2
  -2 -10 -14 4.70481 0.93289   7
   2  10  14 4.99004 0.98400   1
   2  10  15 10.5710 1.36785   4
   2  10  15 11.9785 1.29152   2
  -2 -10 -15 10.7485 1.14222   7
   2  10  15 10.8078 1.14747   1
   2  10  16 0.58084 0.93889   4
   2  10  16 1.27396 0.99880   2
  -2 -10 -16 1.90342 0.98278   7
   2  10  16 1.69362 0.91049   1
   2  10  17 7.59823 1.44788   4
   2  10  17 6.95959 1.16805   2
  -2 -10 -17 7.41848 1.24286   7
   2  10  17 9.21182 1.10219   1
   2  10  18 10.2443 1.56006   4
  -2 -10 -18 12.6268 1.42359   7
   2  10  18 9.81124 1.11811   1
   2  10  18 8.99494 1.17627   2
  -2 -10 -19 2.08750 1.22175   7
   2  10  19 2.95796 1.04676   2
   2  10  19 0.95968 0.88363   1
  -2 -10 -20 18.2838 1.83655   7
   2  10  20 16.3980 1.33922   2
   2  10  21 9.89410 1.45943   5
  -2 -10 -21 10.4193 1.80663   7
  -2 -10 -22 4.50408 1.65397   7
   2  11 -10 16.4660 1.57118   5
   2  11  -9 14.4955 1.58721   5
   2  11  -9 15.4200 1.89815   6
   2  11  -9 19.1038 1.43631   1
   2  11  -8 5.32577 1.48279   3
   2  11  -8 5.07767 1.42175   6
   2  11  -8 6.08347 1.24880   5
   2  11  -8 4.28766 1.36676   8
   2  11  -8 6.81925 1.11212   2
   2  11  -8 6.76052 1.15482   1
   2  11  -7 15.7673 1.76193   6
   2  11  -7 15.7742 1.49668   5
   2  11  -7 11.6328 1.57219   8
   2  11  -7 15.0270 1.32647   2
   2  11  -7 12.4859 1.35649   1
   2  11  -6 8.00109 1.44180   6
   2  11  -6 8.15055 1.15288   2
   2  11  -6 8.53837 1.40577   8
   2  11  -6 8.33459 1.20986   1
   2  11  -6 8.49220 1.32563   5
   2  11  -5 1.37939 1.06304   6
   2  11  -5 1.42260 1.08017   5
   2  11  -5-0.49770 0.97352   2
   2  11  -5-0.35822 1.11491   8
   2  11  -5 1.38343 1.06145   1
   2  11  -4 3.97614 1.14121   6
   2  11  -4 4.01521 1.12458   5
   2  11  -4 6.92779 1.13724   2
   2  11  -4 5.39027 1.26503   3
   2  11  -4 4.32284 1.17314   8
   2  11  -4 3.02837 1.05741   1
   2  11  -3-0.09061 0.92800   6
   2  11  -3-0.07823 0.96103   5
   2  11  -3 0.61322 1.07614   3
   2  11  -3-0.33628 1.05108   8
   2  11  -3 0.79907 1.04189   2
   2  11  -3-0.44837 0.98931   1
   2  11  -2 43.5462 2.12277   8
  -2 -11   2 43.5751 2.23793   8
   2  11  -2 41.8013 2.07318   2
   2  11  -2 42.4192 2.11292   3
   2  11  -2 40.0578 2.11156   6
   2  11  -2 40.1726 2.04697   1
  -2 -11   1 0.57265 1.07254   8
   2  11  -1 0.07695 0.94948   3
   2  11  -1 0.29341 1.04687   2
  -2 -11   1 0.07350 1.04021   1
   2  11  -1-0.08353 0.99810   6
   2  11  -1 0.75426 0.97120   1
   2  11   0 26.8180 1.65772   3
  -2 -11   0 28.4639 1.73410   1
   2  11   0 27.4565 1.72589   1
  -2 -11   0 26.1804 1.78748   8
  -2 -11  -1 10.5665 1.26122   1
   2  11   1 9.90596 1.27130   1
   2  11   1 10.2443 1.14837   3
   2  11   2 23.3750 1.40484   3
   2  11   2 22.8505 1.54560   1
  -2 -11  -2 21.3911 1.56972   1
   2  11   3 29.5608 1.72553   1
   2  11   3 27.4150 1.45092   3
  -2 -11  -3 26.3804 1.65787   6
  -2 -11  -4 7.70520 1.18388   6
   2  11   4 12.2822 1.20778   1
  -2 -11  -5 182.009 5.26071   8
  -2 -11  -5 181.464 5.24516   1
  -2 -11  -5 172.684 5.10527   6
   2  11   5 179.305 5.23229   1
   2  11   6 107.111 2.86471   7
  -2 -11  -6 110.052 3.69808   1
   2  11   6 112.991 3.21136   3
  -2 -11  -6 116.663 3.76818   8
  -2 -11  -6 110.151 3.54775   6
   2  11   7 35.6626 1.43041   3
   2  11   7 34.6592 1.19087   7
  -2 -11  -7 42.5384 2.01531   8
  -2 -11  -7 39.3858 1.83145   6
  -2 -11  -7 37.8351 1.93325   1
   2  11   8 0.44657 0.81229   1
  -2 -11  -8 0.49663 0.88455   6
   2  11   8 0.43579 0.55343   3
  -2 -11  -8 0.14793 0.94849   1
   2  11   9 0.07460 0.89369   1
  -2 -11  -9 0.48908 0.90119   6
   2  11   9 0.72558 0.50318   3
  -2 -11  -9 2.06190 0.98253   1
   2  11  10 0.74766 0.94484   1
  -2 -11 -10-0.06045 0.93824   6
   2  11  10 0.12640 0.43913   3
  -2 -11 -10-0.07337 0.93886   1
   2  11  11 6.12366 1.03733   1
   2  11  11 6.05435 1.21511   2
  -2 -11 -11 6.28414 1.19369   1
   2  11  12 6.31076 1.06547   1
   2  11  12 8.76977 1.27805   2
   2  11  13-0.51832 0.96501   1
   2  11  13 0.44147 1.04661   2
   2  11  14 4.15690 1.07097   1
   2  11  14 6.07224 1.16023   2
   2  11  14 5.23168 1.18876   4
   2  11  15 10.6349 1.21963   1
   2  11  15 11.5031 1.35512   2
   2  11  15 10.9362 1.38118   4
   2  11  16 3.93229 1.01727   1
   2  11  16 3.98226 1.12991   2
   2  11  16 3.14664 1.25887   4
   2  11  17 4.44384 1.07683   1
   2  11  17 4.67607 1.20629   2
  -2 -11 -17 4.04733 1.09138   7
   2  11  17 6.45431 1.42276   4
   2  11  18 16.1719 1.74876   4
   2  11  18 20.2488 1.45031   1
   2  11  18 16.6561 1.51599   2
  -2 -11 -18 15.9151 1.47631   7
   2  11  19 0.68980 0.99373   1
  -2 -11 -19-0.15544 1.18069   7
   2  11  19 1.61411 1.09633   2
   2  11  20 20.9631 1.50821   2
   2  11  20 13.4712 1.34076   1
  -2 -11 -20 18.4506 1.72241   7
  -2 -11 -21 8.97392 1.64528   7
  -2 -11 -22 7.54833 1.66802   7
   2  12  -9 17.5216 1.68394   5
   2  12  -8 7.15375 1.62929   6
   2  12  -8 7.28782 1.35793   5
   2  12  -8 8.34966 1.30913   1
   2  12  -7 0.79399 1.31348   6
   2  12  -7 1.05425 1.15950   1
   2  12  -7 1.77403 1.19011   5
   2  12  -7 2.65981 1.07592   2
   2  12  -6 6.50724 1.21046   2
   2  12  -6 9.09098 1.42465   5
   2  12  -6 6.13348 1.42716   6
   2  12  -6 9.90579 1.34570   1
   2  12  -6 8.02923 1.47403   8
   2  12  -5 0.83812 1.31279   3
   2  12  -5-1.31223 1.17612   2
   2  12  -5 2.20709 1.21364   5
   2  12  -5 0.10558 1.15883   6
   2  12  -5 2.21746 1.17458   1
   2  12  -5 1.15652 1.21806   8
   2  12  -4 15.9247 1.50418   1
   2  12  -4 13.8834 1.49933   2
   2  12  -4 15.1986 1.68673   3
   2  12  -4 12.5595 1.50008   5
   2  12  -4 9.96522 1.49181   6
   2  12  -4 13.0652 1.55853   8
   2  12  -3 7.25562 1.32235   6
   2  12  -3 8.79188 1.38712   3
   2  12  -3 7.84687 1.26822   2
   2  12  -3 6.93768 1.32864   5
   2  12  -3 8.14543 1.29052   1
   2  12  -3 7.90813 1.32832   8
   2  12  -2 0.08825 1.09868   8
  -2 -12   2 1.30597 1.23979   8
   2  12  -2-0.53419 1.16961   3
   2  12  -2 1.11860 1.12706   2
   2  12  -2 1.41422 1.08865   6
   2  12  -2 0.57315 1.07354   1
  -2 -12   1 4.64841 1.32036   8
   2  12  -1 5.77274 1.15490   3
   2  12  -1 4.00499 1.18557   2
   2  12  -1 1.17993 1.05948   6
   2  12  -1 4.36219 1.19525   1
   2  12   0 16.5319 1.51399   2
   2  12   0 14.7680 1.49661   1
  -2 -12   0 18.7227 1.63807   8
   2  12   0 15.4490 1.40806   3
   2  12   1 12.2273 1.43107   2
  -2 -12  -1 14.3949 1.42913   1
   2  12   1 12.8713 1.26732   3
   2  12   1 13.8317 1.42669   1
   2  12   2 4.27470 1.17457   2
  -2 -12  -2 5.39555 1.15391   1
   2  12   2 2.13351 1.04216   1
   2  12   2 2.81001 0.93486   3
   2  12   3 19.7376 1.33848   3
   2  12   3 22.4356 1.62055   1
   2  12   4 14.2375 1.34872   1
  -2 -12  -4 12.1115 1.36842   6
   2  12   4 11.4513 1.11820   3
   2  12   5 68.0142 2.41621   3
  -2 -12  -5 70.3983 2.80972   1
  -2 -12  -5 68.6686 2.83290   8
  -2 -12  -5 67.4626 2.71143   6
   2  12   5 71.1939 2.81451   1
   2  12   6 94.5351 3.32017   1
  -2 -12  -6 91.3479 3.32536   8
  -2 -12  -6 98.1513 3.35481   1
   2  12   6 86.2340 2.38839   7
  -2 -12  -6 88.1053 3.15628   6
  -2 -12  -7 46.8032 2.38139   8
   2  12   7 42.7540 1.69487   3
  -2 -12  -7 46.5258 2.28358   1
  -2 -12  -7 48.4500 2.18155   6
   2  12   7 45.9658 1.37771   7
   2  12   8 11.8374 0.87403   3
  -2 -12  -8 11.5834 1.36703   1
  -2 -12  -8 12.4727 1.27287   6
  -2 -12  -8 14.4961 1.45152   8
   2  12   9 0.32324 1.01036   2
  -2 -12  -9 0.40150 1.05071   1
   2  12   9 0.97800 0.98764   1
   2  12   9 0.06319 0.59108   3
  -2 -12  -9 0.86797 0.98254   6
  -2 -12 -10 0.96133 1.14033   1
   2  12  10 2.42316 1.12450   2
   2  12  10 2.28585 1.02599   1
   2  12  10 1.77219 0.55302   3
  -2 -12 -10 2.29570 0.99584   6
   2  12  11 0.72699 1.15474   2
   2  12  11 0.40925 0.96873   1
  -2 -12 -11 0.51930 0.97296   6
   2  12  11-0.03358 0.43919   3
   2  12  12 19.3700 1.57499   1
  -2 -12 -12 19.3818 1.44614   6
   2  12  12 19.7826 1.62445   2
   2  12  13 20.1725 1.60031   1
   2  12  13 21.8719 1.71852   2
   2  12  14 9.13531 1.37571   2
   2  12  14 12.9238 1.32146   1
   2  12  15 5.07590 1.22916   4
   2  12  15 5.96614 1.25880   2
   2  12  15 2.05863 1.08416   1
   2  12  16 5.11468 1.35028   4
   2  12  16 8.15189 1.32056   2
   2  12  16 6.62001 1.22319   1
   2  12  17 5.73629 1.38249   4
   2  12  17 6.02511 1.30369   2
   2  12  17 6.84404 1.24027   1
   2  12  18 18.5071 1.81638   4
   2  12  18 19.4635 1.66680   2
   2  12  18 17.6367 1.52900   1
   2  12  19 5.89466 1.20807   1
   2  12  19 3.79115 1.26999   2
   2  12  20 3.69993 1.15048   1
   2  12  20 6.44882 1.30827   2
  -2 -12 -20 3.18217 1.33379   7
  -2 -12 -21 4.39121 1.44761   7
  -2 -12 -22 12.3859 1.75824   7
   2  13  -8 15.6423 1.70446   5
   2  13  -7 1.78256 1.21819   1
   2  13  -7-0.62637 1.34127   5
   2  13  -7 0.55588 1.14280   2
   2  13  -6 0.16347 1.10486   2
   2  13  -6 0.58186 1.31263   6
   2  13  -6 1.08504 1.22827   1
   2  13  -6-0.34931 1.44949   3
   2  13  -6 1.17531 1.23337   5
   2  13  -5-1.24785 1.18530   2
   2  13  -5 0.76906 1.19084   1
   2  13  -5-0.44526 1.41265   3
   2  13  -5 0.90575 1.18277   5
   2  13  -5 0.33818 1.27146   6
   2  13  -4 13.8099 1.63235   5
   2  13  -4 17.9152 1.70908   2
   2  13  -4 13.0356 1.66222   8
   2  13  -4 16.7965 1.81290   6
   2  13  -4 16.6674 1.62233   1
   2  13  -4 15.1031 1.73464   3
   2  13  -3 14.3675 1.63144   5
   2  13  -3 20.4979 1.75886   1
   2  13  -3 20.8799 1.73931   2
   2  13  -3 18.7584 1.74181   8
   2  13  -3 15.0550 1.72152   6
   2  13  -3 19.3158 1.86945   3
   2  13  -2 6.57655 1.37649   1
   2  13  -2 5.17697 1.34303   3
   2  13  -2 6.47311 1.41946   2
   2  13  -2 7.52302 1.40605   6
  -2 -13   2 4.43014 1.46936   8
   2  13  -1 4.86982 1.32000   2
  -2 -13   1 4.58803 1.39033   8
   2  13  -1 7.86041 1.33829   3
   2  13  -1 6.24087 1.32282   1
   2  13   0 6.62951 1.40899   2
  -2 -13   0 5.43353 1.39426   8
   2  13   0 5.52794 1.21514   3
   2  13   0 3.13690 1.23242   1
   2  13   1 1.13528 1.14501   2
  -2 -13  -1 0.46653 1.24485   8
   2  13   1 1.51763 1.01804   3
   2  13   1-0.53798 1.11871   1
   2  13   2 4.19890 1.25141   2
   2  13   2 4.83159 1.25202   1
   2  13   2 2.84960 1.01913   3
   2  13   3 13.9945 1.53592   1
   2  13   3 14.8854 1.58869   2
   2  13   3 14.3835 1.29993   3
   2  13   4 29.4266 1.94679   2
   2  13   4 26.9862 1.57360   3
   2  13   4 26.8576 1.90059   1
   2  13   5 10.7406 1.13625   3
  -2 -13  -5 11.2189 1.52992   8
   2  13   5 12.0881 1.52648   2
  -2 -13  -5 13.2904 1.43395   6
   2  13   5 14.7592 1.45792   1
  -2 -13  -6 142.450 4.50126   8
  -2 -13  -6 129.860 4.38140   1
   2  13   6 137.819 4.43554   2
   2  13   6 128.974 3.86422   3
   2  13   6 124.466 3.29068   7
  -2 -13  -6 136.245 4.27917   6
   2  13   6 142.003 4.43981   1
  -2 -13  -7 32.6275 2.00747   1
   2  13   7 25.8535 0.93720   7
  -2 -13  -7 30.6750 1.90124   6
  -2 -13  -7 29.7432 2.06525   8
  -2 -13  -8 9.03101 1.44293   8
  -2 -13  -8 12.4529 1.35421   6
  -2 -13  -8 8.27730 1.38599   1
   2  13   9-0.30133 0.62740   3
   2  13   9-0.96571 1.21919   2
  -2 -13  -9 0.18178 1.15830   8
  -2 -13  -9 2.23293 1.09418   6
   2  13   9 0.53253 1.02216   1
   2  13  10 1.81552 0.63701   3
   2  13  10 1.40432 1.20654   2
  -2 -13 -10 1.49279 1.06610   6
   2  13  10 1.33184 1.03357   1
   2  13  11 1.46028 0.54180   3
   2  13  11 0.35125 1.19400   2
  -2 -13 -11 2.17593 1.07612   6
   2  13  11 1.95413 1.13011   1
   2  13  12 0.99202 0.41336   3
   2  13  12 2.11090 1.27833   2
   2  13  12 3.54208 1.12180   1
  -2 -13 -12 0.76035 1.05503   6
   2  13  13 12.2605 1.53462   2
   2  13  13 14.9662 1.46388   1
  -2 -13 -13 13.0129 1.36511   6
   2  13  14 1.91709 1.25260   2
  -2 -13 -14 1.29081 1.10306   6
   2  13  14 2.45878 1.15204   1
   2  13  15 1.55845 1.23797   2
  -2 -13 -15 1.35310 1.06939   6
   2  13  15 1.21095 1.18022   1
   2  13  15 0.47011 1.14964   4
   2  13  16 4.00672 1.23269   1
   2  13  16 3.37950 1.33053   4
   2  13  16 1.79648 1.28026   2
   2  13  17-0.66873 1.16908   1
   2  13  17 1.04000 1.28732   4
   2  13  17-2.28277 1.32519   2
   2  13  18 9.29984 1.42532   1
   2  13  18 10.4143 1.63692   4
   2  13  18 11.5342 1.59605   2
   2  13  19 8.60062 1.41385   1
   2  13  19 8.08190 1.46122   2
   2  13  20 3.02448 1.18093   1
   2  13  20 0.61989 1.25952   2
   2  14  -7-1.88182 1.42362   5
   2  14  -6 2.14206 1.32866   1
   2  14  -6 1.05266 1.30645   5
   2  14  -6 3.66298 1.32582   2
   2  14  -5-1.27878 1.30150   1
   2  14  -5 2.78827 1.40157   5
   2  14  -5 0.89294 1.30581   2
   2  14  -4 5.22376 1.51745   5
   2  14  -4 2.14059 1.53745   3
   2  14  -4 5.33215 1.53498   6
   2  14  -4 5.21769 1.44970   1
   2  14  -4 4.43807 1.48052   2
   2  14  -3 14.6538 1.80607   5
   2  14  -3 15.2039 1.75080   1
   2  14  -3 15.8593 1.89941   3
   2  14  -3 14.0400 1.80305   6
   2  14  -3 18.7850 1.78420   2
   2  14  -2 4.72968 1.41481   2
   2  14  -2 6.59058 1.41611   1
   2  14  -2 2.77088 1.41662   3
   2  14  -1 1.96004 1.32780   2
   2  14  -1 0.67329 1.20274   1
  -2 -14   1 0.63577 1.44037   8
   2  14  -1 0.58284 1.29607   3
   2  14   0 10.2307 1.58750   2
   2  14   0 11.2874 1.55346   1
  -2 -14   0 10.5992 1.63474   8
   2  14   0 12.4818 1.52916   3
   2  14   1 1.03802 1.28548   2
   2  14   1 0.87154 1.21653   1
  -2 -14  -1 1.82095 1.36285   8
   2  14   1 2.76611 1.17763   3
   2  14   2 1.98628 1.31831   2
   2  14   2 0.24392 1.01457   3
   2  14   2 1.16242 1.20342   1
   2  14   3 6.53555 1.40735   2
   2  14   3 4.56898 1.08766   3
   2  14   3 4.83073 1.34210   1
   2  14   4 15.4352 1.65296   2
   2  14   4 11.8816 1.26112   3
   2  14   4 12.6250 1.55514   1
   2  14   5 15.2488 1.67859   2
   2  14   5 16.1893 1.57460   1
   2  14   5 13.4427 1.25210   3
   2  14   6 40.3203 1.83086   3
   2  14   6 41.7473 2.31730   1
   2  14   6 47.1864 2.42764   2
   2  14   6 33.9821 1.15782   7
  -2 -14  -6 40.9073 2.36673   8
   2  14   7 38.1405 2.34076   1
   2  14   7 41.6888 1.84084   3
  -2 -14  -7 40.6722 2.38518   8
  -2 -14  -7 39.9317 2.19269   6
   2  14   7 41.0388 2.38013   2
  -2 -14  -8 8.31667 1.55998   8
   2  14   8 5.77022 0.94947   3
  -2 -14  -8 7.09880 1.35222   6
  -2 -14  -9 2.55898 1.21124   6
  -2 -14  -9 6.44576 1.45272   8
   2  14   9 1.51735 1.33543   2
   2  14   9 4.13533 1.29270   1
  -2 -14 -10 0.68425 1.10476   6
   2  14  10 0.95051 1.28484   2
  -2 -14 -10 0.09837 1.28977   8
   2  14  10 0.11210 0.59930   3
   2  14  10 1.53777 1.11815   1
  -2 -14 -11 1.42490 1.13253   6
   2  14  11 1.23531 1.31501   2
  -2 -14 -11-1.39501 1.35684   8
   2  14  11 0.30387 0.61793   3
   2  14  11 0.28864 1.19249   1
   2  14  12 11.8492 1.66777   2
   2  14  12 12.6938 0.77459   3
   2  14  12 17.8150 1.69372   1
  -2 -14 -12 15.1986 1.51520   6
   2  14  13 13.4139 1.62886   2
   2  14  13 14.6650 1.63963   1
  -2 -14 -13 14.8066 1.51571   6
   2  14  14 2.25871 1.36373   2
   2  14  14 1.13818 1.18145   1
  -2 -14 -14 2.24190 1.16501   6
   2  14  15 1.58888 1.37107   2
  -2 -14 -15-1.71424 1.20131   6
   2  14  15-0.28133 1.19013   1
   2  14  16 5.64600 1.49972   2
  -2 -14 -16 3.33016 1.22314   6
   2  14  16 4.62627 1.31387   1
   2  14  16 5.84175 1.35789   4
   2  14  17 5.04713 1.45677   2
  -2 -14 -17 1.26362 1.15454   6
   2  14  17 1.91251 1.24104   1
   2  14  17 1.20867 1.30851   4
   2  14  18 3.11279 1.30199   1
   2  14  18 2.79871 1.42986   2
   2  14  18 2.16216 1.44596   4
   2  14  19 13.5076 1.74675   2
   2  14  19 9.52329 1.60674   1
   2  14  20 1.02357 1.34104   2
   2  14  20 2.17457 1.27660   1
   2  15  -6 1.50677 1.36582   5
   2  15  -6 1.79630 1.34531   1
   2  15  -5 3.54663 1.45600   5
   2  15  -5 4.16900 1.45801   1
   2  15  -4 2.96680 1.44560   5
   2  15  -4-0.19329 1.48748   2
   2  15  -4 0.29740 1.41262   1
   2  15  -3 15.7591 1.85222   2
   2  15  -3 9.98235 1.82241   5
   2  15  -3 19.1145 1.93409   1
   2  15  -3 16.5164 2.00836   3
   2  15  -2 17.4679 1.94109   2
   2  15  -2 22.2667 2.03530   3
   2  15  -2 18.0512 1.96344   5
   2  15  -2 16.7059 1.94011   1
   2  15  -1 0.31163 1.29310   3
   2  15  -1-0.29901 1.37927   2
   2  15  -1-0.10319 1.38701   1
  -2 -15   1 0.22795 1.51759   8
   2  15   0 2.66008 1.35575   3
   2  15   0 6.71776 1.50468   2
   2  15   0 3.09753 1.43831   1
  -2 -15   0 0.99873 1.47944   8
   2  15   1 1.30346 1.23261   3
   2  15   1 0.30239 1.34469   2
   2  15   1-0.31108 1.29366   1
  -2 -15  -1 0.10898 1.39752   8
   2  15   2 5.56228 1.45655   2
   2  15   2 4.03660 1.24620   3
   2  15   2 4.26693 1.42600   1
   2  15   3 1.82756 1.44788   2
   2  15   3 4.37059 1.18430   3
   2  15   3 1.24881 1.32760   1
   2  15   4 0.71214 1.33377   2
   2  15   4 0.30890 0.99231   3
   2  15   4-0.20801 1.24571   1
   2  15   5 8.76663 1.59338   2
   2  15   5 7.88716 1.44099   1
   2  15   5 6.54255 1.14401   3
   2  15   6 4.66552 0.39599   7
   2  15   6 7.34345 1.56697   2
   2  15   6 6.06235 1.10458   3
   2  15   6 5.60294 1.40963   1
  -2 -15  -6 5.38727 1.54055   8
   2  15   7 39.2844 2.38206   2
   2  15   7 35.0299 2.26293   1
  -2 -15  -7 35.6616 2.36871   8
   2  15   7 34.1696 1.78304   3
  -2 -15  -8 20.3694 1.95314   8
   2  15   8 15.2594 1.27810   3
  -2 -15  -8 20.3622 1.73774   6
  -2 -15  -9 4.26943 1.54698   8
   2  15   9 6.10261 0.92301   3
  -2 -15  -9 5.29989 1.37157   6
  -2 -15 -10 0.97739 1.22286   6
  -2 -15 -10 1.78227 1.36379   8
   2  15  10 0.40798 1.33998   2
   2  15  10 0.82806 1.26025   1
  -2 -15 -11 0.24025 1.18398   6
   2  15  11 0.30543 1.38885   2
  -2 -15 -11-0.95591 1.34223   8
   2  15  11-0.36377 0.63761   3
   2  15  11 0.31010 1.30350   1
  -2 -15 -12 13.9166 1.54830   6
   2  15  12 11.9877 1.76453   2
  -2 -15 -12 0.75097 1.83642   8
   2  15  12 10.6042 0.82043   3
   2  15  12 11.3247 1.65874   1
   2  15  13 45.2226 2.53314   2
   2  15  13 41.6771 2.41763   1
  -2 -15 -13 47.0027 2.25192   6
   2  15  14 3.23280 1.49024   2
   2  15  14 1.42798 1.33341   1
  -2 -15 -14 3.60341 1.26290   6
   2  15  15 2.10496 1.46348   2
  -2 -15 -15-0.07580 1.17980   6
   2  15  15-0.10104 1.25237   1
   2  15  16 3.78458 1.53572   2
   2  15  16 2.39526 1.37467   1
   2  15  16 3.78667 1.36614   4
  -2 -15 -16 6.80168 1.34628   6
   2  15  17 1.37634 1.35873   1
   2  15  17 0.85987 1.31833   4
  -2 -15 -17 3.38627 1.30231   6
   2  15  18 1.82983 1.34940   1
   2  15  18 0.53834 1.46716   4
   2  15  19 11.1067 1.68668   1
   2  15  20 7.57104 1.58860   1
   2  16  -5 0.81880 1.47051   1
   2  16  -4 0.62750 1.52209   1
   2  16  -4-1.50474 1.60861   5
   2  16  -3 1.17279 1.60818   1
   2  16  -3 2.49292 1.61776   5
   2  16  -2 19.6672 2.12610   1
   2  16  -2 24.3202 2.21664   5
   2  16  -1 22.0446 2.14848   3
   2  16  -1 20.7441 2.10824   1
  -2 -16   0 2.86083 1.62315   8
   2  16   0-0.52404 1.37139   3
   2  16   0-0.22083 1.34113   1
  -2 -16  -1-0.58085 1.52901   8
   2  16   1-1.49420 1.37608   3
   2  16   1 1.65680 1.49023   1
  -2 -16  -2 2.41317 1.56497   8
   2  16   2 2.35613 1.25279   3
   2  16   2-0.88718 1.47687   1
   2  16   3 1.15412 1.20246   3
   2  16   3 0.88978 1.40573   1
   2  16   4 0.58379 1.10847   3
   2  16   4 1.00273 1.37792   1
   2  16   5 5.30771 1.23635   3
   2  16   5 3.90314 1.44569   1
  -2 -16  -6-0.22190 1.44892   8
   2  16   6 0.07256 1.01997   3
   2  16   6 2.00357 1.36739   1
   2  16   7 10.4592 1.29140   3
   2  16   7 13.2323 1.72544   1
   2  16   8 8.58116 1.13611   3
  -2 -16  -8 0.55246 1.73500   8
   2  16   9 3.37847 0.94551   3
  -2 -16  -9 0.11126 1.71088   8
   2  16  10 0.19638 0.81477   3
   2  16  10-0.44322 1.34582   1
  -2 -16 -10-0.11149 1.48165   8
  -2 -16 -10 1.56003 1.26537   6
   2  16  11-0.33145 1.32643   1
  -2 -16 -11 0.11185 1.47505   8
  -2 -16 -11 0.08486 1.23698   6
   2  16  12 5.94459 0.78622   3
   2  16  12 6.27332 1.54134   1
  -2 -16 -12 0.11367 1.76600   8
  -2 -16 -12 6.51908 1.46524   6
   2  16  13 13.9750 0.86589   3
  -2 -16 -13 19.8870 1.76247   6
   2  16  13 20.0447 1.93839   1
  -2 -16 -14 4.27691 1.40931   6
  -2 -16 -14-0.57954 1.67702   8
   2  16  14 2.94688 1.48182   1
   2  16  15-1.62119 1.38307   1
  -2 -16 -15 1.82447 1.27704   6
   2  16  16 4.16882 1.53568   1
   2  16  16 6.09686 1.44312   4
  -2 -16 -16 6.08921 1.41539   6
   2  16  17 3.33988 1.37415   4
   2  16  17 4.42849 1.58750   1
   2  16  18 1.24231 1.45302   1
   2  16  19 0.10122 1.42034   1
   2  16  20 7.68137 1.74238   1
   2  17   1 1.76427 1.60461   1
   2  17   1-2.75443 1.53205   3
   2  17   2 3.41705 1.54576   1
   2  17   2 1.60795 1.41856   3
   2  17   3 3.42210 1.55722   1
   2  17   3 1.90198 1.31728   3
   2  17   4 0.59133 1.51037   1
   2  17   4 0.71691 1.22256   3
   2  17   5 2.24986 1.50925   1
   2  17   5 0.33686 1.22390   3
   2  17   6 2.37071 1.54224   1
  -2 -17  -6 0.35612 1.55677   8
   2  17   6 2.12191 1.17682   3
   2  17   7-1.54065 1.47852   1
  -2 -17  -7 0.11775 9.79424   8
   2  17   7 0.07297 1.06376   3
   2  17   8 0.82864 1.46441   1
   2  17   8 2.14724 1.08514   3
  -2 -17  -9-0.35186 1.62895   8
   2  17   9 1.46571 0.96268   3
   2  17  10-1.29654 1.54224   1
  -2 -17 -10-0.11840 1.68692   8
   2  17  10 1.14788 0.90045   3
   2  17  11-1.52766 1.50379   1
  -2 -17 -11-0.11866 1.54647   8
   2  17  11 0.56653 0.83113   3
   2  17  12 2.81099 1.58065   1
  -2 -17 -12 1.58924 1.40130   6
  -2 -17 -12 0.35786 1.65404   8
   2  17  13 10.5266 0.92040   3
   2  17  13 12.7291 1.86546   1
  -2 -17 -13 18.0662 1.84024   6
   2  17  14 14.8977 1.99487   1
  -2 -17 -14 16.7137 1.79514   6
  -2 -17 -15 9.09152 1.57509   6
   2  18   2 0.74281 1.44239   3
   2  18   3 0.70779 1.41165   3
   2  18   4 1.71831 1.37646   3
   2  18   5 0.17985 1.26193   3
   2  18   6 0.33713 1.20488   3
   2  18   7-0.47106 1.15174   3
   2  18   8 0.36398 1.15033   3
   2  18   9 1.66045 1.07547   3
   2  18  10 0.23810 1.01065   3
   2  18  11 1.09604 0.94390   3
   2  18  12 1.34929 0.84708   3
   2  19   4 0.70430 1.45735   3
   2  19   5 1.04727 1.39899   3
   2  19   6 0.89554 1.38229   3
   2  19   7 0.08373 1.28854   3
   2  19   8-0.38757 1.22325   3
   2  19   9 0.63990 1.14621   3
   2  19  10 0.70671 1.09985   3
   2  20   6 4.99152 1.56512   3
   2  20   7-0.08824 1.37915   3
   2  20   8 1.06711 1.24715   3
   3 -17 -10 0.45913 1.68909   8
   3 -17  -9 0.34628 1.62812   8
   3 -17  -8 3.84733 1.72848   8
   3 -16 -15-0.32602 1.70091   8
   3 -16 -14 7.48574 1.75927   8
   3 -16 -13 4.73981 1.63975   8
  -3  16  13 0.69372 1.63180   1
   3 -16 -12 8.60068 1.77076   8
  -3  16  12 6.89434 1.73107   1
   3 -16 -11 2.68915 1.62528   8
  -3  16  11 2.11629 1.63079   1
   3 -16 -10 9.16472 1.71872   8
  -3  16  10 7.43644 1.76595   1
   3 -16  -9 1.95618 1.51473   8
  -3  16   9 0.35525 1.49351   1
   3 -16  -8 3.06428 1.53465   8
   3 -16  -7 1.10667 1.53706   8
   3 -16  -6 2.22659 1.47525   8
  -3  16   6 3.45209 1.49287   1
   3 -16  -5 0.22562 1.56660   8
  -3  16   5-0.23820 1.44989   1
   3 -16  -4 1.94651 1.55194   8
  -3  16   4 3.81468 1.53004   1
   3 -16  -3 1.75287 1.70643   8
  -3  16   3 1.19120 1.53098   1
   3 -16  -2-0.12017 1.58163   8
  -3  16   2-0.82130 1.36701   6
  -3  16   2-0.47570 1.55303   1
  -3  16   1-1.82241 1.48873   6
  -3  16   1 1.77984 1.55256   1
  -3  16   0 0.44557 1.48041   6
  -3  16   0 0.35439 1.56090   1
  -3  15  19 2.11132 1.49864   1
  -3  15  18-0.09927 1.41204   1
   3 -15 -17 1.68718 1.57100   8
  -3  15  17-0.91704 1.42985   1
   3 -15 -16-0.10407 1.53866   8
  -3  15  16 0.83475 1.39995   1
   3 -15 -15-0.72073 1.46945   8
  -3  15  15 0.74561 1.43709   1
   3 -15 -14 10.9609 1.81456   8
  -3  15  14 9.69152 1.83038   1
   3 -15 -13 6.42272 1.71552   8
  -3  15  13 7.32551 1.66088   1
   3 -15 -12 7.31113 1.66461   8
  -3  15  12 7.69219 1.66319   1
   3 -15 -11-1.31024 1.45511   8
  -3  15  11 2.65065 1.45653   1
  -3  15  10 5.65830 1.57289   1
   3 -15 -10 11.0248 1.73300   8
  -3  15   9 1.67122 1.46426   1
   3 -15  -9 8.11454 1.64250   8
   3 -15  -8 0.81737 1.40147   8
   3 -15  -7-0.10319 1.34484   8
  -3  15   6 3.03102 1.45239   1
   3 -15  -6 1.88129 1.41642   8
  -3  15   5-1.23657 1.34983   1
   3 -15  -5-0.84245 1.40504   8
  -3  15   4-1.01107 1.36777   1
   3 -15  -4-0.96406 1.46936   8
  -3  15   3 0.11230 1.39191   1
  -3  15   3 0.91902 1.25372   6
   3 -15  -3 0.21746 1.38568   8
  -3  15   2 7.73754 1.67625   1
  -3  15   2 5.68167 1.40371   6
   3 -15  -2 5.03523 1.57614   8
  -3  15   1 1.00664 1.44906   1
   3 -15  -1 1.94899 1.55836   8
  -3  15   1-0.10055 1.39158   6
  -3  15   0 1.22745 1.49990   1
  -3  15   0-0.26216 0.96057   4
  -3  15   0-0.84150 1.37087   6
  -3  15  -1 0.99981 1.51555   1
  -3  15  -1 0.23035 1.03265   4
  -3  15  -1 2.19649 1.55444   6
  -3  15  -2 20.7463 2.09404   1
  -3  15  -2 16.6808 1.56195   4
  -3  15  -2 19.4116 2.10817   6
  -3  15  -3 15.9309 1.97906   1
  -3  15  -4 4.42569 1.63796   1
  -3  15  -5 1.47815 1.49717   1
  -3  15  -6-0.72177 1.52447   1
  -3  14  19 1.41907 1.37115   1
  -3  14  18-0.09216 1.39579   1
   3 -14 -18 0.50807 1.47412   8
  -3  14  17-0.09496 1.32796   1
   3 -14 -17 1.20535 1.48963   8
  -3  14  16-1.17206 1.31073   1
   3 -14 -16-1.48733 1.48651   8
  -3  14  15-0.19891 1.31412   1
   3 -14 -15-0.59035 1.38073   8
  -3  14  14 1.92417 1.41170   1
   3 -14 -14 2.22492 1.43936   8
  -3  14  14 0.20353 1.42593   2
  -3  14  13 20.6154 1.95155   1
   3 -14 -13 19.9232 1.93379   8
  -3  14  13 19.7480 2.04486   2
  -3  14  12 21.8842 1.97343   1
  -3  14  12 16.9492 1.19676   4
   3 -14 -12 26.1848 2.02668   8
  -3  14  12 16.1128 1.97677   2
  -3  14  11 0.61323 0.73412   4
   3 -14 -11 1.52004 1.36041   8
  -3  14  11 2.17292 1.31869   1
  -3  14  10 2.80066 0.73029   4
  -3  14  10 3.85177 1.41466   1
   3 -14 -10 5.66150 1.41662   8
  -3  14  10 4.23713 1.48202   2
  -3  14   9 7.98278 1.63637   2
  -3  14   9 6.49813 1.49605   1
  -3  14   9 6.10434 0.73760   4
   3 -14  -9 8.41116 1.49301   8
  -3  14   8 0.72680 1.40345   2
  -3  14   8 0.42090 1.27219   1
   3 -14  -8-0.09491 1.25894   8
  -3  14   8 0.36296 0.61188   4
   3 -14  -7 6.13691 1.46745   8
  -3  14   6 6.02422 1.57651   2
   3 -14  -6 5.81725 1.47238   8
  -3  14   5-0.51912 1.45444   2
  -3  14   5 1.05958 1.21093   1
   3 -14  -5 0.49104 1.30519   8
  -3  14   4 4.35543 1.49702   2
  -3  14   4 2.96852 1.30796   1
   3 -14  -4 3.97270 1.38902   8
  -3  14   3 3.72535 1.48539   2
  -3  14   3 4.02595 1.36252   1
  -3  14   3 5.53612 1.30736   6
   3 -14  -3 4.87094 1.50384   8
  -3  14   2 14.2279 1.82810   2
  -3  14   2 14.8457 1.60579   6
   3 -14  -2 10.6734 1.77685   8
  -3  14   2 11.1062 1.69398   1
  -3  14   1 9.22563 1.65708   2
  -3  14   1 11.6698 1.61039   6
   3 -14  -1 11.0646 1.75281   8
  -3  14   1 10.6534 1.71073   1
  -3  14   0 2.41311 1.39324   1
  -3  14   0 2.16992 1.37135   6
  -3  14   0 4.47884 1.50637   2
  -3  14  -1 4.90777 1.49333   1
  -3  14  -1 6.26859 1.51618   2
  -3  14  -1 3.76238 0.84352   7
  -3  14  -1 3.29450 1.44787   6
  -3  14  -1 4.12445 1.01806   4
  -3  14  -2 3.11876 1.50594   1
  -3  14  -2 4.02085 1.59325   2
  -3  14  -2 5.15006 1.55141   6
  -3  14  -2 5.48186 1.03290   7
  -3  14  -2 7.95733 1.19144   4
  -3  14  -3 28.4544 1.79260   4
  -3  14  -3 28.3514 2.20833   2
  -3  14  -3 24.5746 2.18323   1
  -3  14  -3 26.1994 2.24945   6
  -3  14  -3 25.0245 1.61380   7
  -3  14  -4 12.2235 1.44399   4
  -3  14  -4 7.22235 1.67544   2
  -3  14  -4 8.36049 1.71339   1
  -3  14  -4 9.49574 1.85375   6
  -3  14  -4 11.2783 1.35298   7
  -3  14  -5 3.72220 1.47469   1
  -3  14  -5 3.70127 1.51303   2
  -3  14  -5 1.30026 1.26143   4
  -3  14  -6 1.66903 1.40152   1
  -3  14  -6 1.14773 1.23102   4
  -3  14  -7 2.29467 1.38270   1
  -3  14  -7-0.35072 1.33203   4
  -3  13  19 1.78446 1.28755   1
  -3  13  18 2.29004 1.33603   1
  -3  13  18 2.86156 1.49604   2
  -3  13  17-1.14200 1.33256   1
  -3  13  17 3.47029 1.46644   2
  -3  13  16-0.36255 1.22527   1
  -3  13  16-1.94700 1.43509   2
   3 -13 -16 0.75726 0.67952   7
  -3  13  15 0.47055 1.41494   2
   3 -13 -15 0.27797 1.28913   8
  -3  13  15 1.47756 1.25758   1
  -3  13  14 3.61533 1.46196   2
   3 -13 -14 3.10657 1.36749   8
  -3  13  14 3.38027 1.32657   1
  -3  13  13 15.6858 1.83110   2
  -3  13  13 11.0977 1.61414   1
   3 -13 -13 19.1675 1.77856   8
  -3  13  12 46.0800 2.55666   1
   3 -13 -12 52.8157 2.59921   8
  -3  13  12 44.4390 2.63972   2
  -3  13  12 47.8390 1.84747   4
  -3  13  11 14.2348 1.73933   2
  -3  13  11 9.68704 1.57596   1
   3 -13 -11 10.6925 1.60281   8
  -3  13  11 11.0445 0.96161   4
  -3  13  10 1.83536 1.37643   2
  -3  13  10 1.21216 0.67076   4
   3 -13 -10 0.08815 1.20476   8
  -3  13  10-0.68315 1.19628   1
  -3  13   9 3.38376 0.67144   4
  -3  13   9 3.39177 1.37819   2
   3 -13  -9 2.98071 1.25759   8
  -3  13   9 3.43388 1.25777   1
  -3  13   8 1.40604 0.59700   4
  -3  13   8 2.42962 1.38978   2
   3 -13  -8 1.31725 1.20284   8
  -3  13   8 2.07148 1.20683   1
   3 -13  -7 4.32803 1.32554   8
   3 -13  -6 9.76117 1.46036   8
  -3  13   5 1.64923 1.34968   2
  -3  13   5 0.19800 1.11964   1
   3 -13  -5 0.09074 1.21512   8
  -3  13   4 3.49052 1.36409   2
  -3  13   4 2.14623 1.06992   6
  -3  13   4 1.09054 1.14022   1
   3 -13  -4 3.86292 1.28298   8
  -3  13   3 0.19366 1.29427   2
  -3  13   3 0.70442 1.04022   6
  -3  13   3 1.09198 1.20853   1
   3 -13  -3-0.18738 1.22593   8
  -3  13   2 5.02399 1.49731   2
  -3  13   2 6.37609 1.30961   6
  -3  13   2 3.47794 1.32520   1
   3 -13  -2 4.59450 1.43894   8
  -3  13   1 3.17573 1.38427   2
  -3  13   1 3.07301 1.30911   1
   3 -13  -1 2.08032 1.36049   8
  -3  13   1 3.84077 1.26618   6
  -3  13   0 5.45175 1.44315   2
  -3  13   0 2.86410 1.31842   1
   3 -13   0 5.59813 1.48196   8
  -3  13   0 3.38605 1.24970   6
  -3  13  -1 3.92754 1.33322   1
  -3  13  -1 1.83611 0.79106   7
  -3  13  -1 2.77572 1.26341   6
  -3  13  -1 2.08958 1.41177   2
  -3  13  -2 21.8653 1.46162   4
  -3  13  -2 21.0945 1.91159   6
  -3  13  -2 19.0879 1.29839   7
  -3  13  -2 23.0089 1.93490   1
  -3  13  -2 23.9513 1.93075   2
  -3  13  -3 16.3123 1.44997   4
  -3  13  -3 20.2236 1.98807   6
  -3  13  -3 16.3536 1.31744   7
  -3  13  -3 17.7951 1.84180   1
  -3  13  -3 19.5891 1.82548   2
  -3  13  -4 15.2136 1.45322   4
  -3  13  -4 17.8788 1.96495   6
  -3  13  -4 13.1336 1.35001   7
  -3  13  -4 13.5246 1.73857   1
  -3  13  -4 19.9716 1.83994   2
  -3  13  -5 1.69713 1.16931   4
  -3  13  -5 1.93043 1.50634   6
  -3  13  -5-0.06694 1.08065   7
  -3  13  -5 0.94832 1.32632   1
  -3  13  -5 0.27530 1.36311   2
  -3  13  -6-0.59029 1.10273   7
  -3  13  -6 2.53788 1.22932   4
  -3  13  -6-0.09314 1.26365   1
  -3  13  -6 1.35255 1.34140   2
  -3  13  -7-0.88308 1.37447   2
  -3  13  -7 1.52950 1.19930   7
  -3  13  -7-0.34018 1.24557   4
  -3  13  -7-0.66362 0.96288   5
  -3  13  -7 0.81620 1.23938   1
  -3  13  -8 5.03585 1.39930   7
  -3  13  -8 1.63884 1.40651   4
  -3  13  -8 6.23483 1.44075   1
  -3  13  -9 2.90796 1.44053   4
  -3  13  -9 1.48915 1.37686   7
  -3  12  19 1.60838 1.14954   1
  -3  12  18 5.65646 1.47237   2
  -3  12  18 2.93249 1.28529   1
   3 -12 -18 3.62072 1.10678   7
   3 -12 -17 3.22476 0.94688   7
  -3  12  17 2.41465 1.18649   1
  -3  12  17 3.46236 1.44390   2
  -3  12  17 3.25130 0.89625   3
   3 -12 -16 0.26391 0.78024   7
  -3  12  16-1.41696 1.17565   1
  -3  12  16 0.42901 1.28024   2
  -3  12  16 0.56526 0.83655   3
  -3  12  15 1.19756 1.15202   1
  -3  12  15 0.17436 1.28898   2
  -3  12  15 0.45235 0.83962   3
  -3  12  14 0.78046 1.19182   1
   3 -12 -14 1.53566 0.69183   7
  -3  12  14 0.26485 1.29940   2
   3 -12 -13 3.63102 1.30715   8
  -3  12  13 3.07415 1.25774   1
  -3  12  13 1.51057 1.38880   2
   3 -12 -13 3.53074 0.62284   7
   3 -12 -12 19.6902 1.71399   8
  -3  12  12 16.7443 1.67402   1
  -3  12  12 17.8581 1.21113   4
  -3  12  12 21.6938 1.88795   2
  -3  12  11 28.9932 1.37092   4
  -3  12  11 27.1934 1.93054   1
   3 -12 -11 30.0067 1.97155   8
  -3  12  11 29.7914 2.07413   2
   3 -12 -10 5.12815 1.26632   8
  -3  12  10 5.97092 0.79513   4
  -3  12  10 8.07477 1.36345   1
  -3  12  10 7.55033 1.48399   2
   3 -12  -9 2.43380 1.16569   8
  -3  12   9 3.43262 0.65093   4
  -3  12   9 5.63769 1.24240   1
  -3  12   9 0.36061 1.20701   2
  -3  12   8 2.50996 0.60080   4
  -3  12   8 3.16475 1.33445   2
  -3  12   8 3.73965 1.19073   1
   3 -12  -8 4.60733 1.25471   8
   3 -12  -7 4.86906 1.20294   8
   3 -12  -6 12.0289 1.43166   8
   3 -12  -5 11.2373 1.43470   8
  -3  12   5 12.8160 1.55109   2
  -3  12   5 13.4909 1.46972   1
  -3  12   4 2.88515 1.27341   2
  -3  12   4 3.62886 0.98178   6
   3 -12  -4 1.77848 1.17175   8
  -3  12   4 3.03109 1.10728   1
  -3  12   3 7.20458 1.38712   2
  -3  12   3 8.70936 1.14611   6
   3 -12  -3 6.00797 1.27313   8
  -3  12   3 8.82975 1.33293   1
  -3  12   2 5.03881 1.31580   2
  -3  12   2 2.35349 1.04768   6
   3 -12  -2 3.52634 1.25621   8
  -3  12   2 2.85099 1.25907   1
  -3  12   1 10.3380 1.38471   8
  -3  12   1 12.5648 1.55529   2
  -3  12   1 10.2484 1.31775   6
   3 -12  -1 9.34599 1.45806   8
  -3  12   1 8.83411 1.44881   1
  -3  12   0 5.17308 1.31045   2
   3 -12   0 4.61568 1.37703   8
  -3  12   0 3.58541 1.26974   1
  -3  12   0 5.04811 1.23859   6
  -3  12  -1 11.7468 1.49534   6
  -3  12  -1 11.7555 0.99560   7
  -3  12  -1 9.13406 1.48160   2
  -3  12  -1 12.5863 1.54629   1
  -3  12  -2 5.91880 1.01049   4
  -3  12  -2 8.18411 1.42869   6
  -3  12  -2 7.14345 0.96113   7
  -3  12  -2 5.98165 1.41648   2
  -3  12  -2 5.48261 1.36937   1
  -3  12  -3 44.1191 1.99865   4
  -3  12  -3 50.3065 2.60675   6
  -3  12  -3 41.1263 1.88514   7
  -3  12  -3 43.3855 2.40005   1
  -3  12  -3 48.8803 2.49488   2
  -3  12  -4 16.4454 1.44384   4
  -3  12  -4 16.0002 1.81744   6
  -3  12  -4 15.3226 1.83888   8
  -3  12  -4 15.1422 1.33636   7
  -3  12  -4 18.8284 1.76511   2
  -3  12  -4 18.6173 1.73130   1
  -3  12  -5 3.82239 1.13712   7
  -3  12  -5 7.61356 1.39930   1
  -3  12  -5 5.66999 1.42978   2
  -3  12  -5 3.25033 1.14559   4
  -3  12  -6 1.95581 1.08584   7
  -3  12  -6-1.05043 1.18548   1
  -3  12  -6 0.92944 1.22188   2
  -3  12  -6 0.53407 1.11928   4
  -3  12  -7 1.81629 1.19474   7
  -3  12  -7 1.28272 1.15207   1
  -3  12  -7 1.49000 1.28521   2
  -3  12  -7 0.93095 1.34399   3
  -3  12  -7 1.64261 1.19764   4
  -3  12  -8 4.31977 1.33534   4
  -3  12  -8 4.59066 1.02031   5
  -3  12  -8 6.29981 1.30686   1
  -3  12  -8 4.29423 1.34037   2
  -3  12  -8 3.50105 1.25889   7
  -3  12  -9 11.3046 1.46153   1
  -3  12  -9 8.67292 1.60868   4
  -3  12  -9 11.2775 1.65561   7
  -3  12 -10 2.60737 1.48109   4
  -3  12 -10 5.97388 1.54626   7
   3 -11 -20 3.09095 1.34056   7
   3 -11 -19 1.04975 1.17906   7
  -3  11  19 2.40235 1.11722   1
  -3  11  18 2.35080 1.12699   1
  -3  11  18 3.08769 0.92143   3
   3 -11 -18 4.70165 1.16423   7
  -3  11  18 2.73944 1.26063   2
  -3  11  17 9.54366 1.32439   1
  -3  11  17 9.85866 1.05036   3
   3 -11 -17 8.55739 1.17027   7
  -3  11  17 9.16765 1.47002   2
  -3  11  16 1.66947 1.09398   1
  -3  11  16 0.53310 0.85578   3
   3 -11 -16 1.05036 0.88671   7
  -3  11  16 0.94820 1.26895   2
  -3  11  15 1.87257 1.02695   1
  -3  11  15 0.81965 0.81813   3
   3 -11 -15-0.50635 0.79972   7
  -3  11  15-0.80150 1.18314   2
  -3  11  14 1.51013 1.10444   1
  -3  11  14 1.95157 1.26622   2
  -3  11  13 1.37581 1.07406   1
   3 -11 -13 1.34050 0.67333   7
  -3  11  13 2.63128 1.21994   2
  -3  11  12 6.16973 1.23045   1
   3 -11 -12 3.98542 0.67737   7
  -3  11  12 6.68783 1.34577   2
  -3  11  11 28.3875 1.34284   4
   3 -11 -11 21.0853 0.92074   7
   3 -11 -11 31.9392 1.85602   8
  -3  11  11 28.3425 1.81783   1
  -3  11  11 32.6069 1.99119   2
  -3  11  10 18.9215 1.09226   4
  -3  11  10 16.6002 1.52818   1
   3 -11 -10 19.7113 1.57070   8
  -3  11  10 22.6675 1.76046   2
  -3  11   9 2.34729 1.12731   1
   3 -11  -9 2.22806 1.05693   8
  -3  11   9 1.02467 0.61468   4
  -3  11   9 1.08305 1.12867   2
  -3  11   8 3.89675 0.63289   4
  -3  11   8 5.80181 1.17556   1
  -3  11   8 3.92746 1.20221   2
   3 -11  -8 3.70694 1.10179   8
  -3  11   7 14.7156 1.56764   2
  -3  11   7 18.2006 1.52342   1
  -3  11   7 15.7489 0.82451   4
   3 -11  -7 17.4568 1.46969   8
   3 -11  -6 13.6295 1.38811   8
   3 -11  -5 9.88104 1.28517   8
  -3  11   5 11.6036 1.47003   2
   3 -11  -4 12.1384 1.33977   8
  -3  11   4 9.57891 1.27377   1
  -3  11   4 11.2214 1.10418   6
  -3  11   3 10.5876 1.40864   2
   3 -11  -3 7.68365 1.23863   8
  -3  11   3 7.63539 1.17542   1
  -3  11   3 6.98386 1.05787   6
  -3  11   2 0.91518 1.10389   2
   3 -11  -2 1.44637 1.08447   8
  -3  11   2 1.23786 0.91434   6
  -3  11   2 1.18880 1.06887   1
  -3  11   1 0.33971 1.08456   1
  -3  11   1-0.33239 1.16006   2
  -3  11   1 1.11741 1.05052   8
  -3  11   1 0.07271 0.91301   6
   3 -11  -1 0.08251 1.11118   8
  -3  11   0-0.16552 1.11246   2
  -3  11   0 0.40676 0.57466   7
  -3  11   0 1.15503 0.99150   6
   3 -11   0 0.95240 1.20242   8
  -3  11   0-0.59444 1.09568   1
  -3  11  -1 0.33925 1.10312   1
  -3  11  -1-0.63368 0.69855   7
  -3  11  -1 1.22086 1.04798   6
  -3  11  -1 0.32906 1.15439   2
  -3  11  -2 4.32857 1.30612   2
  -3  11  -2 4.73446 1.17578   1
  -3  11  -2 3.90865 0.89290   4
  -3  11  -2 2.56703 1.13886   6
  -3  11  -2 4.86143 0.84707   7
  -3  11  -3 15.9691 1.58905   2
  -3  11  -3 15.3231 1.26083   4
  -3  11  -3 14.2553 1.47191   1
  -3  11  -3 13.7986 1.13944   7
  -3  11  -3 14.7549 1.56507   6
  -3  11  -4 35.4594 2.13915   2
  -3  11  -4 43.0336 1.97996   4
  -3  11  -4 44.0564 1.94021   7
  -3  11  -4 42.6573 2.24720   1
  -3  11  -4 41.5444 2.41964   8
  -3  11  -4 42.4699 2.32619   6
  -3  11  -5 19.1517 1.52452   4
  -3  11  -5 17.4870 1.64327   2
  -3  11  -5 22.6629 1.74548   1
  -3  11  -5 19.7378 1.46501   7
  -3  11  -5 22.6569 1.90465   8
  -3  11  -6 1.17949 1.21363   2
  -3  11  -6-0.63565 1.06661   7
  -3  11  -6-0.07294 1.08009   4
  -3  11  -6 1.54051 1.08989   1
  -3  11  -6 1.02608 1.24056   8
  -3  11  -7 1.73489 1.17176   4
  -3  11  -7 2.95885 1.23651   3
  -3  11  -7 1.31257 1.05763   7
  -3  11  -7 1.07956 1.16497   2
  -3  11  -7 0.79774 1.06477   1
  -3  11  -8 7.31709 1.00792   5
  -3  11  -8 6.91203 1.26229   1
  -3  11  -8 5.85796 1.33306   4
  -3  11  -8 8.80835 1.35136   7
  -3  11  -8 5.24127 1.46100   3
  -3  11  -8 7.10846 1.31630   2
  -3  11  -8 8.98094 1.65179   6
  -3  11  -9 21.1329 1.78609   7
  -3  11  -9 20.8746 1.69153   2
  -3  11  -9 21.0310 1.61639   1
  -3  11  -9 18.7291 1.82259   4
  -3  11 -10 11.8638 1.60020   7
  -3  11 -10 12.1879 1.69670   4
  -3  11 -11 8.42012 1.59418   7
  -3  11 -11 5.17021 1.47120   4
   3 -10 -21 2.37482 1.42438   7
   3 -10 -20 7.27704 1.53600   7
   3 -10 -19 9.25807 1.46606   7
  -3  10  19 6.03244 1.12402   1
  -3  10  18 0.09173 0.88407   3
  -3  10  18 0.85114 0.96329   1
   3 -10 -18-0.93139 1.19046   7
  -3  10  18 0.59300 1.16754   2
  -3  10  17 18.0281 1.49507   1
  -3  10  17 18.9607 1.63437   2
  -3  10  17 16.7131 1.24966   3
   3 -10 -17 19.1964 1.50927   7
  -3  10  17 18.0547 1.86543   5
  -3  10  16 4.36882 0.92077   3
  -3  10  16 0.95557 1.02474   1
  -3  10  16 4.02018 1.27480   2
   3 -10 -16 1.37475 0.93993   7
  -3  10  15 0.59675 0.81865   3
  -3  10  15 0.51348 1.14331   2
   3 -10 -15-0.05359 0.85141   7
  -3  10  15-0.42356 0.99908   1
  -3  10  14 2.15479 1.12624   2
  -3  10  14 1.43081 0.81461   3
  -3  10  14 2.52829 1.00413   1
  -3  10  13 0.14795 0.95264   1
  -3  10  13 1.50497 1.12458   2
  -3  10  12 2.48272 1.05312   1
  -3  10  12 1.67090 1.20104   2
   3 -10 -12 1.98022 0.69690   7
  -3  10  11 16.2336 1.11383   4
  -3  10  11 15.2291 1.48412   2
  -3  10  11 14.2570 1.39719   1
   3 -10 -11 14.4918 0.87395   7
  -3  10  10 18.9374 1.07427   4
   3 -10 -10 18.5613 1.47436   8
  -3  10  10 16.2749 1.43201   1
   3 -10 -10 15.2272 0.78135   7
  -3  10  10 22.5605 1.64725   2
  -3  10   9 18.5135 0.96638   4
   3 -10  -9 20.1673 1.45901   8
  -3  10   9 20.3325 1.45587   1
   3 -10  -9 12.4510 0.53630   7
  -3  10   9 16.5137 1.51102   2
  -3  10   8 1.15114 1.02382   2
  -3  10   8 0.05321 0.51891   4
   3 -10  -8 0.47065 0.91722   8
  -3  10   8 0.61633 0.92061   1
  -3  10   7 0.72878 0.48361   4
   3 -10  -7 1.75113 0.93558   8
  -3  10   7 1.99966 1.09603   2
  -3  10   7 0.38651 0.87449   1
   3 -10  -6 19.0762 1.39459   8
   3 -10  -5 15.6713 1.36493   8
  -3  10   4 20.5063 1.47807   1
  -3  10   4 19.0037 1.52400   2
  -3  10   4 20.6122 1.25372   6
   3 -10  -4 21.1843 1.45574   8
  -3  10   3 0.84256 1.00818   2
   3 -10  -3 0.21333 0.97360   8
  -3  10   3 0.11528 0.74068   6
  -3  10   3 0.31122 0.83697   1
  -3  10   2 5.35921 1.15848   2
   3 -10  -2 5.51021 1.11539   8
  -3  10   2 4.36172 1.00338   1
  -3  10   2 5.29050 0.92235   6
  -3  10   1 8.01141 1.05775   6
  -3  10   1 6.34308 1.21082   2
  -3  10   1 7.06305 1.09249   8
  -3  10   1 7.01938 1.19802   1
   3 -10  -1 8.02012 1.18158   8
  -3  10   0-0.30486 1.02636   2
  -3  10   0 0.31203 0.97108   1
  -3  10   0-0.02815 0.54312   7
  -3  10   0 0.48881 0.87116   6
   3 -10   0-0.07833 1.05289   8
  -3  10  -1-0.38965 1.03367   1
  -3  10  -1 0.53064 1.07467   2
  -3  10  -1 0.35649 0.64517   7
  -3  10  -1-0.29578 0.96751   6
  -3  10  -2 14.9763 1.46991   2
  -3  10  -2 14.2746 1.38497   6
  -3  10  -2 12.7431 1.35775   1
  -3  10  -2 13.1392 0.99445   7
  -3  10  -3 9.85777 1.03669   4
  -3  10  -3 9.93674 1.33522   2
  -3  10  -3 8.24259 1.29092   6
  -3  10  -3 11.5205 1.02219   7
  -3  10  -3 10.5394 1.28766   1
  -3  10  -4 14.7174 1.45293   2
  -3  10  -4 16.5800 1.24237   4
  -3  10  -4 11.2947 1.47191   8
  -3  10  -4 13.3086 1.18695   7
  -3  10  -4 11.7829 1.36299   1
  -3  10  -5 14.8156 1.33186   4
  -3  10  -5 15.1776 1.59390   8
  -3  10  -5 15.8631 1.46469   1
  -3  10  -5 13.4179 1.45961   2
  -3  10  -5 16.6268 1.34206   7
  -3  10  -6 2.22286 1.03990   4
  -3  10  -6-0.29052 1.10841   2
  -3  10  -6 1.53548 1.20528   8
  -3  10  -6 0.67683 1.05013   1
  -3  10  -6 1.30719 1.00635   7
  -3  10  -7-0.07537 1.05229   4
  -3  10  -7 0.49897 1.05714   2
  -3  10  -7 1.50091 1.22369   8
  -3  10  -7-0.95622 0.93548   1
  -3  10  -7 2.03582 1.02113   7
  -3  10  -8 8.64878 1.01532   5
  -3  10  -8 11.7493 1.31081   2
  -3  10  -8 8.13439 1.36367   3
  -3  10  -8 11.9054 1.39077   4
  -3  10  -8 8.66127 1.50956   8
  -3  10  -8 11.9703 1.36522   7
  -3  10  -8 11.2276 1.26875   1
  -3  10  -9 5.06773 1.14751   2
  -3  10  -9 5.81613 1.28587   4
  -3  10  -9 5.57150 1.29653   7
  -3  10  -9 6.25151 1.35050   3
  -3  10  -9 7.93037 1.15992   1
  -3  10  -9 6.02260 0.96026   5
  -3  10 -10 33.2190 2.16386   7
  -3  10 -10 33.6462 1.87688   2
  -3  10 -10 32.4419 1.82948   1
  -3  10 -10 33.1607 2.37871   3
  -3  10 -10 29.2626 2.12101   4
  -3  10 -11 9.10944 1.58463   7
  -3  10 -11 7.74226 1.53249   4
  -3  10 -12 4.07969 1.46724   7
  -3  10 -12 7.02107 1.48005   4
   3  -9 -21 3.20359 1.53827   7
   3  -9 -20 3.29895 1.45592   7
   3  -9 -19 7.51987 1.52447   7
  -3   9  19 9.88107 1.09809   1
  -3   9  18 3.46023 0.99434   3
  -3   9  18 2.66493 1.41046   5
  -3   9  18 3.75859 1.10161   2
  -3   9  18 3.93372 0.94019   1
  -3   9  17 7.95804 1.10256   3
  -3   9  17 11.3554 1.65287   5
  -3   9  17 6.83035 1.07855   1
  -3   9  17 8.05110 1.27155   2
  -3   9  16 24.8374 1.68886   2
  -3   9  16 23.6057 1.52859   1
  -3   9  16 25.3444 1.43210   3
  -3   9  16 23.7404 1.93724   5
  -3   9  15 0.86166 1.09458   2
  -3   9  15-0.04725 0.82456   3
  -3   9  15 0.25219 0.88322   1
  -3   9  14 0.40554 1.00400   2
  -3   9  14 0.65194 0.81093   3
  -3   9  14 0.84497 0.89321   1
  -3   9  13-0.59618 0.79760   3
  -3   9  13-0.54652 1.04531   2
  -3   9  13 1.27176 0.92954   1
  -3   9  12 2.55720 1.10749   2
  -3   9  12 1.08871 0.92732   1
  -3   9  11 3.76069 1.11196   2
  -3   9  11 3.02886 0.94547   1
  -3   9  10-0.30661 0.67104   4
  -3   9  10-0.41650 0.87538   1
  -3   9  10 0.76751 1.05210   2
  -3   9   9 27.6028 1.61326   1
   3  -9  -9 30.5589 1.61240   8
  -3   9   9 26.7760 1.66950   2
  -3   9   9 28.3601 1.23567   4
  -3   9   8 2.86880 1.02548   2
  -3   9   8 2.94494 0.89806   1
   3  -9  -8 1.21886 0.35923   7
   3  -9  -8 1.46984 0.86610   8
  -3   9   8 1.92938 0.57122   4
  -3   9   7 0.91109 0.89898   2
  -3   9   7 0.86411 0.47560   4
  -3   9   7 1.12039 0.84688   1
   3  -9  -7 1.32868 0.83015   8
  -3   9   6 23.7743 0.90211   4
   3  -9  -6 24.5534 1.45404   8
   3  -9  -5 65.5982 2.46667   8
  -3   9   4 58.3766 2.37986   1
  -3   9   4 58.7534 2.46862   2
   3  -9  -4 61.5389 2.34048   8
  -3   9   3 5.16227 0.91569   1
  -3   9   3 7.28017 1.13997   2
   3  -9  -3 6.59518 1.03965   8
  -3   9   2 1.95752 0.99565   2
  -3   9   2 1.98195 0.83107   1
  -3   9   2 3.41082 0.89377   8
   3  -9  -2 2.01972 0.89013   8
  -3   9   2 1.68669 0.74115   6
  -3   9   1 8.65582 0.95770   6
  -3   9   1 9.28866 1.17275   2
  -3   9   1 7.81447 1.05731   8
  -3   9   1 7.80624 1.06426   1
   3  -9  -1 8.02812 1.12160   8
  -3   9   0 0.27831 0.92121   2
  -3   9   0 1.20670 0.87790   1
  -3   9   0 0.34944 0.49756   7
  -3   9   0 0.56370 0.77979   6
   3  -9   0 0.91571 0.90335   8
  -3   9  -1 8.61025 1.10535   6
  -3   9  -1 7.31999 0.75552   7
   3  -9   1 8.78474 1.22559   8
  -3   9  -1 7.33414 1.15173   2
  -3   9  -1 7.28699 1.17563   1
  -3   9  -2 17.2722 1.41616   2
  -3   9  -2 17.0187 1.06224   7
  -3   9  -2 17.1852 1.40444   1
  -3   9  -3 38.2110 1.69811   4
  -3   9  -3 40.2477 1.96978   1
  -3   9  -3 40.0089 1.68514   7
  -3   9  -3 41.9824 1.99633   2
  -3   9  -4 0.06804 0.95149   2
  -3   9  -4-1.07769 0.86974   4
  -3   9  -4 0.24415 0.99299   8
  -3   9  -4 0.26625 0.80531   7
  -3   9  -4 0.98642 0.93278   1
  -3   9  -5 17.3297 1.33174   4
  -3   9  -5 17.6652 1.56314   8
  -3   9  -5 19.5070 1.47014   1
  -3   9  -5 18.7710 1.33332   7
  -3   9  -5 16.9442 1.42558   2
  -3   9  -6 1.05183 0.90004   4
  -3   9  -6-1.26476 1.03463   2
  -3   9  -6 0.39913 0.90911   7
  -3   9  -6-0.48526 0.91774   1
  -3   9  -6 0.35873 1.08174   8
  -3   9  -7 7.82208 1.17933   4
  -3   9  -7 7.51910 1.13047   2
  -3   9  -7 8.17652 1.15491   7
  -3   9  -7 6.85724 1.07583   1
  -3   9  -7 6.68450 1.32729   8
  -3   9  -8 9.77914 0.96242   5
  -3   9  -8 8.40150 1.18115   2
  -3   9  -8 12.0872 1.31887   4
  -3   9  -8 11.1399 1.26442   7
  -3   9  -8 11.2080 1.16213   1
  -3   9  -8 11.5051 1.51249   8
  -3   9  -9 10.7881 0.92808   5
  -3   9  -9 8.30218 1.15158   2
  -3   9  -9 9.81236 1.35014   4
  -3   9  -9 11.1038 1.36222   7
  -3   9  -9 6.79284 1.37780   3
  -3   9  -9 10.5847 1.53122   8
  -3   9  -9 11.4137 1.15110   1
  -3   9 -10 18.5805 1.83036   3
  -3   9 -10 17.6793 1.63947   4
  -3   9 -10 21.7955 1.42830   2
  -3   9 -10 20.4582 1.74363   7
  -3   9 -10 16.6154 1.11608   5
  -3   9 -10 19.5814 1.38070   1
  -3   9 -11 35.0248 2.30123   7
  -3   9 -11 40.8239 2.52332   3
  -3   9 -11 34.5111 2.26319   4
  -3   9 -11 34.9144 1.77385   1
  -3   9 -12 9.05571 1.56641   7
  -3   9 -12 6.41423 1.49638   4
  -3   9 -13 2.40554 1.35925   4
  -3   8  19 18.3234 1.87368   5
  -3   8  19 15.3315 1.42028   3
  -3   8  18 7.71632 1.17110   3
  -3   8  18 13.6255 1.71130   5
  -3   8  18 9.65324 1.12361   2
  -3   8  17 3.81037 1.42391   5
  -3   8  17 3.68737 1.00961   3
  -3   8  17 1.71322 0.84667   1
  -3   8  17 0.94292 1.01651   2
  -3   8  16 25.2907 1.91122   5
  -3   8  16 21.1199 1.38795   3
  -3   8  16 22.0391 1.37121   1
  -3   8  16 21.9287 1.50280   2
  -3   8  15 11.8921 1.51284   5
  -3   8  15 12.8258 1.12036   3
  -3   8  15 10.0787 1.23424   2
  -3   8  15 11.4506 1.09423   1
  -3   8  14 5.15261 0.94168   3
  -3   8  14 5.57310 1.08265   2
  -3   8  14 5.53590 0.95305   1
  -3   8  13 1.54086 0.84304   3
  -3   8  13 1.61698 0.85250   1
  -3   8  13 1.11162 1.01020   2
  -3   8  12 10.7796 1.20594   2
  -3   8  12 9.13776 1.05640   1
  -3   8  12 9.61910 0.96823   3
  -3   8  11 1.85549 0.81841   1
  -3   8  11 2.07518 0.96600   2
  -3   8  10 13.1956 1.17020   1
  -3   8  10 13.9332 1.27989   2
  -3   8   9 50.4214 1.73889   4
  -3   8   9 50.0474 2.14668   2
  -3   8   9 51.0435 2.06769   1
  -3   8   8 1.64658 0.91419   2
  -3   8   8 1.97257 0.55425   4
  -3   8   8 3.34933 0.85252   1
  -3   8   7 7.43960 0.61039   4
  -3   8   7 6.88912 0.91739   1
  -3   8   7 7.03411 1.03905   2
   3  -8  -7 6.17736 0.91429   8
  -3   8   6 10.3396 0.60951   4
  -3   8   6 10.5323 1.15932   2
   3  -8  -6 11.0978 1.14881   2
  -3   8   6 8.30383 0.98028   1
   3  -8  -6 12.4783 1.05788   8
   3  -8  -5 123.687 3.74741   2
   3  -8  -5 126.656 3.63652   8
  -3   8   5 116.328 2.95096   4
   3  -8  -4 333.998 8.33917   8
   3  -8  -4 328.399 8.46974   2
  -3   8   4 325.184 8.09367   6
  -3   8   3 98.6553 2.93665   6
  -3   8   3 98.4715 3.28868   2
   3  -8  -3 103.113 3.16911   8
  -3   8   2 1.01031 0.74896   8
   3  -8  -2 1.09722 0.80635   8
  -3   8   2 0.31703 0.88684   2
  -3   8   2 0.51041 0.65362   1
  -3   8   1 54.8831 2.21644   2
   3  -8  -1 53.4971 2.14495   8
  -3   8   1 53.8714 2.10552   8
  -3   8   1 54.8416 2.17431   1
   3  -8   0 0.87841 0.88503   8
  -3   8   0-0.25211 0.86762   2
  -3   8   0 0.31986 0.79813   1
  -3   8   0 0.45517 0.46661   7
  -3   8  -1 1.88708 0.60819   7
  -3   8  -1 1.79210 0.85802   1
  -3   8  -1 1.56777 0.91500   2
   3  -8   1 1.72161 0.95057   8
  -3   8  -2 0.44916 0.85275   1
  -3   8  -2-0.57160 0.64777   7
  -3   8  -2 0.11362 0.60651   4
  -3   8  -2-0.56125 0.89001   2
  -3   8  -3 11.9687 1.16801   1
  -3   8  -3 9.74878 1.11057   2
  -3   8  -3 11.9423 0.95948   7
  -3   8  -3 12.6233 0.97125   4
  -3   8  -4 30.1224 1.48579   4
  -3   8  -4 31.8948 1.65520   1
  -3   8  -4 29.4052 1.45671   7
  -3   8  -4 30.1541 1.62887   2
  -3   8  -5 1.83927 0.94253   2
  -3   8  -5 1.45403 0.82102   4
  -3   8  -5 2.92081 0.98431   8
  -3   8  -5 3.10187 0.81903   7
  -3   8  -5 3.30205 0.91103   1
  -3   8  -6 17.9657 1.34740   4
  -3   8  -6 21.8217 1.59422   8
  -3   8  -6 18.6659 1.33620   1
  -3   8  -6 19.5835 1.37678   2
  -3   8  -6 19.0293 1.34926   7
  -3   8  -7 5.51234 1.07760   4
  -3   8  -7 6.30496 1.04591   2
  -3   8  -7 8.42611 1.28699   8
  -3   8  -7 4.02339 0.93401   1
  -3   8  -7 3.58474 1.01350   7
  -3   8  -8 1.34783 0.63299   5
  -3   8  -8 0.29758 0.93231   4
  -3   8  -8 0.99173 0.85593   2
  -3   8  -8 0.55261 1.04995   8
  -3   8  -8 0.36209 0.77405   1
  -3   8  -8 0.38387 0.89776   7
  -3   8  -9 2.73758 0.67994   5
  -3   8  -9 2.35981 0.86737   2
  -3   8  -9 2.14435 1.08582   3
  -3   8  -9 0.64907 0.99569   4
  -3   8  -9 1.93241 1.12515   8
  -3   8  -9 1.91632 0.79519   1
  -3   8  -9 3.33193 1.03588   7
  -3   8 -10 9.62963 0.83728   5
  -3   8 -10 10.6470 1.08395   2
  -3   8 -10 11.1347 1.38780   4
  -3   8 -10 10.5204 1.48557   8
  -3   8 -10 12.0451 1.46784   3
  -3   8 -10 9.34245 1.34601   7
  -3   8 -10 9.70011 1.03845   1
  -3   8 -11 30.4944 1.50662   2
  -3   8 -11 31.0871 2.14447   3
  -3   8 -11 28.0655 2.03100   4
  -3   8 -11 28.9942 2.03003   7
  -3   8 -11 24.7299 1.22573   5
  -3   8 -11 28.4236 1.47022   1
  -3   8 -12 13.1575 1.77831   7
  -3   8 -12 18.5439 1.84526   3
  -3   8 -12 15.6675 1.13705   1
  -3   8 -12 14.8475 1.70359   4
  -3   8 -13 0.85100 1.26815   4
  -3   8 -13-0.10910 1.30992   7
  -3   8 -13 1.25677 1.32591   3
  -3   7  20 2.59098 1.36784   5
  -3   7  19 22.6090 1.91579   5
  -3   7  18 24.2227 1.29504   2
  -3   7  18 23.4349 1.18936   1
  -3   7  18 25.6615 1.63354   3
  -3   7  18 28.8754 1.98171   5
  -3   7  17 0.98036 0.61430   1
  -3   7  17-0.21456 0.83621   2
  -3   7  17 1.07439 1.23697   5
  -3   7  17 0.77818 0.94607   3
  -3   7  16 5.77360 0.99132   2
  -3   7  16 7.32501 1.04810   3
  -3   7  16 4.54177 1.33971   5
  -3   7  15 11.7371 1.15209   3
  -3   7  15 12.3843 1.43567   5
  -3   7  15 11.1869 1.12679   2
  -3   7  14 6.07277 0.99424   2
   3  -7 -14 4.33243 0.39987   6
  -3   7  14 5.60246 0.94834   3
  -3   7  14 4.21086 1.19629   5
   3  -7 -13 23.5226 0.79552   6
  -3   7  13 28.8660 1.42250   3
  -3   7  13 31.7540 1.85190   5
  -3   7  13 29.9458 1.54032   2
  -3   7  12 50.5267 1.98510   2
   3  -7 -12 42.8251 1.20423   6
  -3   7  12 50.4213 1.84412   3
  -3   7  11 1.01459 0.87548   2
  -3   7  11 1.81386 0.77598   1
  -3   7  10 2.78280 0.90295   2
  -3   7  10 2.43935 0.77883   1
  -3   7   9 53.8256 2.05070   1
  -3   7   9 51.1114 2.09073   2
   3  -7  -8 1.43474 0.80257   2
  -3   7   8-0.45034 0.70686   1
  -3   7   8-1.19975 0.85503   2
  -3   7   7 28.6035 1.09858   4
  -3   7   7 30.4675 1.56545   2
   3  -7  -7 31.2373 1.53877   2
  -3   7   6 0.07747 0.40177   4
   3  -7  -6-0.23563 0.67369   8
  -3   7   6 0.68357 0.82371   2
   3  -7  -6-0.34656 0.78217   2
   3  -7  -5 78.9474 2.69031   2
   3  -7  -5 85.3722 2.58723   8
  -3   7   5 78.0604 2.04353   4
  -3   7   4 236.451 5.81346   6
   3  -7  -4 246.419 6.07341   8
  -3   7   4 228.464 5.42836   4
  -3   7   3 147.084 4.30701   2
   3  -7  -3 152.134 4.17157   8
  -3   7   3 147.022 3.97052   6
  -3   7   2 67.3199 2.43949   2
   3  -7  -2 72.3795 2.39212   8
  -3   7   2 65.7658 2.17363   6
  -3   7   1 30.3666 1.56029   2
   3  -7  -1 29.4509 1.48539   8
  -3   7   0 26.2051 1.45104   2
   3  -7   0 26.9749 1.41166   8
  -3   7   0 25.6418 0.98910   7
  -3   7  -1 5.07146 0.93372   2
  -3   7  -1 4.83568 0.61830   7
   3  -7   1 4.93857 0.92308   8
  -3   7  -2 9.30440 0.77718   7
  -3   7  -2 8.30979 1.00626   2
  -3   7  -2 7.45192 0.74333   4
  -3   7  -3 4.42423 0.85322   2
  -3   7  -3 5.04522 0.89463   1
  -3   7  -3 3.85811 0.69950   7
  -3   7  -3 3.46342 0.71066   4
  -3   7  -4 2.06375 0.82916   2
  -3   7  -4 1.78895 0.71579   4
  -3   7  -4 1.31432 0.77319   1
  -3   7  -4 1.11244 0.67961   7
  -3   7  -5-0.88328 0.85324   2
  -3   7  -5 0.39856 0.72862   1
  -3   7  -5-0.20820 0.71776   4
  -3   7  -5 0.50651 0.85226   8
  -3   7  -5 1.25828 0.71725   7
  -3   7  -6 0.16345 0.78161   2
  -3   7  -6 0.33943 0.69667   1
  -3   7  -6 1.22187 0.80818   4
  -3   7  -6 2.37366 0.94074   8
  -3   7  -6 0.18325 0.75557   7
  -3   7  -7 4.94539 0.94515   2
  -3   7  -7 5.86183 0.96474   4
  -3   7  -7 5.13716 0.98995   7
  -3   7  -7 6.01147 0.90694   1
  -3   7  -7 5.33798 1.10224   8
  -3   7  -8 46.8630 1.68545   5
  -3   7  -8 46.8635 2.13292   4
  -3   7  -8 47.0514 2.31027   8
  -3   7  -8 46.8636 1.92764   1
  -3   7  -8 45.4042 1.90295   2
  -3   7  -8 51.1469 2.21126   7
  -3   7  -9 15.4774 0.93143   5
  -3   7  -9 13.8579 1.45089   8
  -3   7  -9 13.6488 1.07888   1
  -3   7  -9 13.3685 1.36576   7
  -3   7  -9 13.7297 1.32750   4
  -3   7  -9 13.1719 1.08228   2
  -3   7 -10 0.98441 0.56370   5
  -3   7 -10 0.80986 0.73136   2
  -3   7 -10 1.51652 1.03518   4
  -3   7 -10 0.59863 0.68085   1
  -3   7 -10 1.89678 1.06134   3
  -3   7 -10 0.95828 1.01116   7
  -3   7 -10 0.38131 1.10086   8
  -3   7 -11 38.6574 2.33239   8
  -3   7 -11 43.5485 2.26263   4
  -3   7 -11 41.6400 2.34907   3
  -3   7 -11 39.4350 2.25129   7
  -3   7 -11 35.5831 1.37821   5
  -3   7 -11 39.9069 1.65449   1
  -3   7 -11 38.7428 1.63508   2
  -3   7 -12 32.6365 1.22556   5
  -3   7 -12 39.6049 2.34858   3
  -3   7 -12 41.1326 2.30819   4
  -3   7 -12 41.4690 2.39467   7
  -3   7 -12 35.3496 1.54998   1
  -3   7 -12 37.0005 1.52945   2
  -3   7 -13 4.40671 1.40647   3
  -3   7 -13 7.55397 1.47522   7
  -3   7 -13 8.56808 1.40129   4
  -3   7 -14 1.67452 1.35278   3
  -3   7 -14-1.63867 1.31463   4
  -3   7 -14-0.33809 1.39366   7
  -3   6  20 0.57991 1.27683   5
  -3   6  19 11.2950 1.58648   5
  -3   6  18 13.9472 0.64786   1
  -3   6  18 19.9870 1.52607   3
  -3   6  18 24.0461 1.80753   5
  -3   6  17 5.07044 1.08211   3
  -3   6  17 3.87245 0.68180   1
  -3   6  17 2.53090 1.26304   5
  -3   6  17 3.95853 0.74762   2
  -3   6  16 0.29965 0.63798   1
  -3   6  16 0.85025 1.12331   5
  -3   6  16 0.51231 0.92852   3
  -3   6  16 2.19744 0.77130   2
  -3   6  15 3.78216 0.71891   1
  -3   6  15 6.64376 1.29503   5
  -3   6  15 4.77108 0.98148   3
  -3   6  15 4.78419 0.86787   2
  -3   6  14 2.19102 1.11839   5
  -3   6  14 2.49446 0.83873   2
  -3   6  14 0.68020 0.87793   3
  -3   6  14 2.23228 0.66879   1
  -3   6  13 47.3665 2.21420   5
  -3   6  13 47.3239 1.91197   3
  -3   6  13 48.9238 1.90863   2
  -3   6  12 49.7470 2.19866   5
  -3   6  12 49.3860 1.95328   2
  -3   6  12 50.5594 1.92731   3
  -3   6  11 0.10037 0.79727   2
   3  -6 -11-0.13131 0.26242   6
  -3   6  11 0.54066 0.70322   3
  -3   6  10 33.4944 1.57534   2
  -3   6   9 0.10148 0.74903   2
   3  -6  -9 0.70940 0.73041   2
  -3   6   8 6.98202 0.93510   2
   3  -6  -8 6.19385 0.86133   2
  -3   6   7 25.0144 1.35394   2
   3  -6  -7 25.2567 1.32735   2
  -3   6   6 68.6695 2.37292   2
   3  -6  -6 70.2025 2.38895   2
   3  -6  -5 0.72265 0.74048   2
  -3   6   5 0.61860 0.36215   4
   3  -6  -5 0.68072 0.63463   8
   3  -6  -4 406.612 9.89943   2
  -3   6   4 396.395 9.45899   6
   3  -6  -4 405.368 9.70673   8
  -3   6   4 398.478 9.19928   4
  -3   6   3 843.114 19.6214   6
   3  -6  -3 894.936 19.8368   8
   3  -6  -3 834.703 19.3213   7
  -3   6   2 372.158 8.70372   8
   3  -6  -2 377.686 8.73245   8
   3  -6  -2 335.930 8.19858   7
  -3   6   2 374.800 8.84475   2
   3  -6  -1 15.5922 1.00115   8
  -3   6   1 12.9399 0.93318   8
  -3   6   1 11.9022 1.06365   2
   3  -6   0 24.3982 1.29747   8
  -3   6   0 24.6122 1.33414   2
   3  -6   1 3.91089 0.82475   8
  -3   6  -1 4.69796 0.57002   7
  -3   6  -1 5.02653 0.85730   2
  -3   6  -1 4.19429 0.51397   4
  -3   6  -2 78.9789 2.30299   7
  -3   6  -2 77.6057 2.55931   2
  -3   6  -2 75.8114 2.23302   4
  -3   6  -3 23.8954 1.14353   7
  -3   6  -3 23.0355 1.32866   2
  -3   6  -3 22.7970 1.10561   4
  -3   6  -4 31.8170 1.40119   7
  -3   6  -4 30.9580 1.37241   4
  -3   6  -4 32.5516 1.48825   2
  -3   6  -5 0.33720 0.63402   4
  -3   6  -5 0.46692 0.64582   7
  -3   6  -5 0.15164 0.62369   1
  -3   6  -5-0.65756 0.75535   8
  -3   6  -5-0.24596 0.73509   2
  -3   6  -6-0.32677 0.68978   4
  -3   6  -6 0.87270 0.71317   7
  -3   6  -6 0.10027 0.59204   1
  -3   6  -6 0.56288 0.77876   8
  -3   6  -6 1.55809 0.71208   2
  -3   6  -7 4.31964 0.82723   2
  -3   6  -7 5.72147 0.89509   4
  -3   6  -7 5.87958 0.94773   7
  -3   6  -7 4.04880 0.94284   8
  -3   6  -7 6.08501 0.80415   1
  -3   6  -8 25.6604 1.65799   8
  -3   6  -8 24.6541 1.30299   1
  -3   6  -8 24.1852 1.50510   4
  -3   6  -8 26.8617 1.59840   7
  -3   6  -8 24.2240 1.07402   5
  -3   6  -8 24.9373 1.30556   2
  -3   6  -9 39.9276 2.04605   8
  -3   6  -9 37.6421 1.57460   1
  -3   6  -9 34.1718 1.87021   4
  -3   6  -9 38.2659 1.58245   2
  -3   6  -9 33.7763 1.30828   5
  -3   6  -9 37.5934 1.94991   7
  -3   6 -10 0.71489 0.65281   2
  -3   6 -10 0.69546 0.48610   5
  -3   6 -10 1.85785 0.95839   4
  -3   6 -10 1.14066 0.96305   3
  -3   6 -10-0.92477 1.05797   7
  -3   6 -10 0.08980 1.02103   8
  -3   6 -10 0.17692 0.62715   1
  -3   6 -11 13.0985 0.71883   5
  -3   6 -11 16.1131 1.62176   8
  -3   6 -11 16.1930 1.55530   3
  -3   6 -11 14.3422 0.96519   2
  -3   6 -11 13.5818 1.44300   7
  -3   6 -11 15.7677 1.02840   1
  -3   6 -11 16.9180 1.46987   4
  -3   6 -12 66.1593 2.08405   1
  -3   6 -12 72.9219 3.03775   3
  -3   6 -12 72.5503 2.95265   4
  -3   6 -12 54.7254 1.69746   5
  -3   6 -12 66.0675 2.03025   2
  -3   6 -12 68.0218 3.00576   8
  -3   6 -12 73.1464 2.99223   7
  -3   6 -13 18.5101 1.81567   7
  -3   6 -13 14.0975 0.96662   1
  -3   6 -13 17.7986 1.74091   4
  -3   6 -13 24.4357 1.91461   3
  -3   6 -14 0.10985 1.34033   7
  -3   6 -14-0.62773 1.29667   3
  -3   6 -14 0.53090 1.21343   4
  -3   6 -15-0.87544 1.30449   3
  -3   6 -15 1.12391 1.30750   4
  -3   5  20 5.94846 1.38595   5
  -3   5  19 6.39880 1.36461   5
  -3   5  18 10.0323 1.47778   5
  -3   5  17 12.4801 1.34599   3
  -3   5  17 13.3475 1.46414   5
  -3   5  16 3.95524 1.01939   3
  -3   5  16 1.68058 0.54741   1
  -3   5  16 0.44532 1.10657   5
  -3   5  15 3.27994 0.63738   1
  -3   5  15 3.21298 0.70066   2
  -3   5  15 2.88112 1.09785   5
  -3   5  15 2.08396 0.95955   3
  -3   5  14 0.67514 0.61428   1
  -3   5  14 0.93287 0.71084   2
  -3   5  14-0.34975 1.06893   5
  -3   5  14 1.44131 0.92012   3
  -3   5  13 22.1159 1.17244   1
  -3   5  13 23.8078 1.26213   2
  -3   5  13 27.3165 1.64993   5
  -3   5  13 25.3372 1.42007   3
  -3   5  12 78.0977 2.39234   1
  -3   5  12 75.2533 2.51736   3
  -3   5  12 71.8524 2.40088   2
  -3   5  12 76.1268 2.75257   5
  -3   5  11 5.98458 0.85657   2
  -3   5  11 6.52696 0.87609   3
  -3   5  11 6.60605 0.75739   1
  -3   5  11 7.54551 1.03927   5
  -3   5  10-0.17939 0.83768   5
  -3   5  10 0.08431 0.58442   1
   3  -5 -10 0.56821 0.65023   2
  -3   5  10 0.83282 0.70937   3
  -3   5  10 0.44357 0.70096   2
  -3   5   9 1.25846 0.73587   2
   3  -5  -9 0.13382 0.69735   2
  -3   5   8 2.07053 0.71605   2
   3  -5  -8 1.26164 0.64197   2
  -3   5   7 1.75527 0.73027   2
   3  -5  -7 1.63254 0.68283   2
   3  -5  -6 13.8127 0.98488   2
  -3   5   6 14.5007 1.01496   2
  -3   5   5 1.03565 0.76384   2
   3  -5  -5 0.54579 0.67681   2
   3  -5  -5 0.86999 0.59128   8
   3  -5  -4 252.858 6.24574   8
   3  -5  -4 264.616 6.46163   2
  -3   5   4 247.493 6.00261   6
   3  -5  -3 764.716 17.8089   8
   3  -5  -3 755.837 17.9895   2
  -3   5   3 765.760 17.6305   6
  -3   5   2 529.724 12.8965   2
   3  -5  -2 539.195 12.4078   7
  -3   5   2 558.807 12.7684   8
   3  -5  -2 523.342 12.7435   8
  -3   5   1 5.66404 0.84489   2
  -3   5   1 4.09317 0.70016   8
   3  -5  -1 4.02078 0.45138   7
   3  -5  -1 4.79068 0.71641   8
  -3   5   0 20.6010 1.19336   2
  -3   5   0 19.4734 0.68909   4
   3  -5   0 21.5473 1.11086   8
  -3   5  -1 18.3893 1.15039   2
  -3   5  -1 18.8099 0.77222   4
  -3   5  -1 19.9362 0.87526   7
   3  -5   2 27.5846 1.28550   2
  -3   5  -2 27.6212 1.36034   2
  -3   5  -2 25.6057 1.08430   7
  -3   5  -2 26.9841 1.03846   4
  -3   5  -3 81.4082 2.44236   4
  -3   5  -3 85.8894 2.66692   2
  -3   5  -3 89.7430 2.54863   7
   3  -5   3 87.2046 2.64974   2
  -3   5  -4 0.53526 0.57359   4
  -3   5  -4 0.43792 0.68395   2
  -3   5  -4 1.67276 0.61769   7
   3  -5   4 1.73032 0.63787   2
  -3   5  -5 19.9776 1.12902   4
   3  -5   5 22.7647 1.15366   2
  -3   5  -5 19.6325 1.14519   2
  -3   5  -5 22.7013 1.19286   7
  -3   5  -6 4.99641 0.75761   4
  -3   5  -6 4.85404 0.81989   8
   3  -5   6 5.98921 0.72695   2
  -3   5  -6 5.25906 0.73757   2
  -3   5  -6 5.52145 0.81261   7
  -3   5  -7 0.86494 0.69262   4
  -3   5  -7 2.16770 0.76775   8
  -3   5  -7 0.47743 0.57390   1
  -3   5  -7 1.60092 0.75840   7
  -3   5  -7 0.42177 0.61127   2
  -3   5  -8 49.9871 1.58077   5
  -3   5  -8 51.1025 2.12891   4
  -3   5  -8 53.0176 2.25238   8
  -3   5  -8 52.8655 1.85767   1
  -3   5  -8 51.3393 1.83977   2
  -3   5  -8 54.1732 2.18943   7
  -3   5  -9 33.5764 1.17448   5
  -3   5  -9 36.5071 1.81364   4
  -3   5  -9 37.2434 1.92147   8
  -3   5  -9 35.4583 1.45685   1
  -3   5  -9 34.5616 1.44192   2
  -3   5  -9 31.5925 1.83257   7
  -3   5 -10 12.1317 0.65920   5
  -3   5 -10 15.2004 1.38813   7
  -3   5 -10 12.1296 1.27640   4
  -3   5 -10 13.0748 1.39052   3
  -3   5 -10 11.7628 0.89031   1
  -3   5 -10 13.4985 0.90278   2
  -3   5 -10 13.5409 1.40244   8
  -3   5 -11 14.3598 1.50681   8
  -3   5 -11 14.6624 1.45834   3
  -3   5 -11 13.8280 1.39109   4
  -3   5 -11 12.6063 0.59797   5
  -3   5 -11 15.5067 0.87917   2
  -3   5 -11 13.7741 0.91786   1
  -3   5 -11 14.5131 1.45542   7
  -3   5 -12 58.8581 2.69083   8
  -3   5 -12 51.9829 1.69730   2
  -3   5 -12 55.1156 2.61653   7
  -3   5 -12 62.6258 2.66766   3
  -3   5 -12 62.6108 2.62956   4
  -3   5 -12 49.8835 1.74615   1
  -3   5 -13 34.5438 2.08566   3
  -3   5 -13 33.3212 2.05871   4
  -3   5 -13 24.0316 1.09155   1
  -3   5 -13 32.3575 2.11495   7
  -3   5 -13 31.4634 2.15074   8
  -3   5 -14 1.81425 1.32308   7
  -3   5 -14 0.61817 1.17175   4
  -3   5 -14 2.05062 1.22129   3
  -3   5 -15 0.33956 1.32340   7
  -3   5 -15 1.31226 1.27863   4
  -3   5 -15 0.51181 1.27436   3
  -3   5 -16 5.41932 1.51645   3
  -3   4  20 4.58991 1.33590   5
  -3   4  19 2.71664 1.24923   5
  -3   4  18 1.87646 1.23097   5
  -3   4  17 10.4330 1.35377   3
  -3   4  17 7.21907 1.29211   5
  -3   4  16 26.9451 1.76847   5
  -3   4  16 28.2909 1.70933   3
  -3   4  15 5.35308 1.15466   5
  -3   4  15 4.39238 1.06792   3
  -3   4  15 3.83130 0.50447   1
  -3   4  14 3.22573 1.09718   5
  -3   4  14 2.20315 0.55835   1
  -3   4  14 2.50460 0.64716   2
  -3   4  14 1.63573 0.94562   3
   3  -4 -13 60.9956 2.44552   4
  -3   4  13 64.1532 2.42530   5
  -3   4  13 58.0431 1.87288   1
  -3   4  13 59.2657 1.92331   2
  -3   4  13 58.9377 2.25972   3
   3  -4 -12 70.7691 2.59168   4
  -3   4  12 71.3845 2.58824   5
  -3   4  12 67.7555 2.13536   1
  -3   4  12 67.2201 2.16048   2
  -3   4  12 74.3400 2.47744   3
   3  -4 -11 37.5038 1.69747   4
  -3   4  11 36.3986 1.40836   1
  -3   4  11 38.4270 1.80036   5
  -3   4  11 38.2502 1.47879   2
  -3   4  11 34.5925 1.58527   3
   3  -4 -10 1.38987 0.64038   2
  -3   4  10 2.20827 0.80359   5
  -3   4  10 1.54081 0.71709   3
  -3   4  10 1.66763 0.68693   2
  -3   4   9 35.4357 1.59832   5
   3  -4  -9 34.9505 1.39870   2
  -3   4   9 34.6016 1.41546   2
  -3   4   9 31.7584 1.42590   3
  -3   4   8 2.72460 0.80807   5
   3  -4  -8 3.13394 0.62294   4
   3  -4  -8 2.03289 0.63076   2
  -3   4   8 3.10518 0.70518   2
   3  -4  -7 20.9162 0.98958   4
   3  -4  -7 19.3428 1.05691   2
  -3   4   7 20.0756 1.11232   2
   3  -4  -6 1.16622 0.49734   4
   3  -4  -6 0.91577 0.62624   2
  -3   4   6 1.18718 0.68946   2
   3  -4  -5 0.71788 0.63451   2
  -3   4   5-0.03936 0.64926   2
   3  -4  -4 13.5693 0.93196   2
   3  -4  -4 15.5602 0.81972   8
   3  -4  -3 265.610 6.68359   2
  -3   4   3 271.556 6.31480   6
   3  -4  -3 262.743 6.49408   8
  -3   4   2 398.314 9.60933   8
   3  -4  -2 415.669 9.62839   8
  -3   4   2 401.655 9.80974   2
  -3   4   1 3.19731 0.76630   2
   3  -4  -1 4.26571 0.62795   8
   3  -4  -1 2.94309 0.46742   7
  -3   4   1 3.54843 0.64800   8
  -3   4   0 96.9894 2.88513   2
   3  -4   0 98.1037 2.54413   7
   3  -4   0 99.3207 2.77616   8
  -3   4  -1 32.6547 1.14130   7
  -3   4  -1 33.8543 1.39434   2
  -3   4  -1 33.3896 1.03716   4
  -3   4  -2 22.6027 0.97121   7
   3  -4   2 20.9095 1.09117   2
  -3   4  -2 22.9022 1.14297   2
  -3   4  -2 21.0440 0.87727   4
  -3   4  -3 191.863 4.86435   7
  -3   4  -3 196.184 4.94924   2
   3  -4   3 194.010 4.94606   2
  -3   4  -3 183.100 4.75660   4
  -3   4  -4 14.0930 0.91586   7
  -3   4  -4 15.5184 0.89230   4
  -3   4  -4 14.6651 0.97288   2
   3  -4   4 16.0531 0.96242   2
  -3   4  -5 6.83304 0.76906   7
   3  -4   5 7.14946 0.75334   2
  -3   4  -5 8.42506 0.78520   2
  -3   4  -5 6.97186 0.73738   4
  -3   4  -6 0.52190 0.61771   7
   3  -4   6-0.18833 0.58462   2
  -3   4  -6 0.26236 0.56180   2
  -3   4  -6 0.28797 0.59355   4
  -3   4  -7 2.83284 0.71604   4
  -3   4  -7 2.90965 0.41621   5
  -3   4  -7 2.86805 0.74279   7
   3  -4   7 2.94234 0.65664   2
  -3   4  -7 3.48665 0.61509   2
  -3   4  -8 46.9407 1.95718   7
  -3   4  -8 43.4834 1.30640   5
  -3   4  -8 44.7005 1.57555   2
  -3   4  -8 43.0115 1.86571   4
  -3   4  -9 49.0248 2.09237   4
  -3   4  -9 46.8800 1.64025   1
  -3   4  -9 46.8951 2.10649   7
  -3   4  -9 48.9673 1.63768   2
  -3   4  -9 46.2795 1.34009   5
  -3   4 -10 45.9973 1.31476   5
  -3   4 -10 51.9714 2.22471   4
  -3   4 -10 54.3075 2.36577   7
  -3   4 -10 50.0030 1.69774   1
  -3   4 -10 51.2315 1.65776   2
  -3   4 -11 1.52652 0.96091   4
  -3   4 -11 1.72903 0.52817   2
  -3   4 -11 3.53374 1.10815   7
  -3   4 -11 1.56668 0.55183   1
  -3   4 -11 1.87504 1.00062   3
  -3   4 -12 57.2898 2.62184   7
  -3   4 -12 58.9096 2.50774   3
  -3   4 -12 55.3494 2.51021   4
  -3   4 -12 50.2986 1.64892   1
  -3   4 -13 57.5094 2.67279   7
  -3   4 -13 46.2669 1.43806   1
[truncated: 1,177,223 more chars]
