# Supplementary material for: Di-μ-benzoato-di-μ-ethano­lato-tetra­kis­[μ3-5-(hy­droxy­meth­yl)-2-methyl-4-(oxidometh­yl)pyridin-1-ium-3-olato]tetra­kis­[μ3-5-(hy­droxy­meth­yl)-2-methyl-4-(oxidometh­yl)pyridin-3-olato]di-μ3-oxido-hepta­manganese(II,III) ethanol octa­solvate
Source: IUCrdata. 2021 Jan 5;6(Pt 1):x201643. doi: 10.1107/S2414314620016430 (PMC9462263; doi:10.1107/S2414314620016430)
Supplement: Supplementary file 2 [file x-06-x201643-Isup2.hkl]

data_I                                                                          
_shelx_title ' rxn-16r-2_mo_manual_a.res in P-1'                                
_shelx_refln_list_code          4                                               
_shelx_F_calc_maximum      407.95                                               
_exptl_crystal_F_000      1101.00                                               
_reflns_d_resolution_high  0.8370                                               
                                                                                
loop_                                                                           
 _space_group_symop_operation_xyz                                               
 'x, y, z'                                                                      
 '-x, -y, -z'                                                                   
                                                                                
_cell_length_a    12.9774                                                       
_cell_length_b    14.6762                                                       
_cell_length_c    16.7750                                                       
_cell_angle_alpha  66.578                                                       
_cell_angle_beta   77.956                                                       
_cell_angle_gamma  81.343                                                       
                                                                                
_shelx_F_squared_multiplier     1.000                                           
                                                                                
loop_                                                                           
 _refln_index_h                                                                 
 _refln_index_k                                                                 
 _refln_index_l                                                                 
 _refln_F_squared_calc                                                          
 _refln_F_squared_meas                                                          
 _refln_F_squared_sigma                                                         
 _refln_observed_status                                                         
   2   0   0       2865.80       4529.23        77.25 o                         
   4   0   0        504.53        511.27        19.26 o                         
   5   0   0       4032.45       4702.34       221.43 o                         
   6   0   0         11.31         24.03        19.51 o                         
   7   0   0          7.37         33.67        20.17 o                         
   8   0   0        760.91        685.35        22.61 o                         
   9   0   0       1924.04       1856.78        31.98 o                         
  10   0   0        271.65        244.84        16.27 o                         
  11   0   0         70.78         55.20        10.94 o                         
  12   0   0          7.93         28.29        17.32 o                         
  13   0   0       1063.31       1149.22        48.27 o                         
  14   0   0        973.63       1035.93        49.94 o                         
  15   0   0          3.90         -3.50        45.73 o                         
 -15   1   0          4.09          7.08        44.07 o                         
 -14   1   0       1045.98       1066.57        49.35 o                         
 -13   1   0       1305.39       1350.93        51.53 o                         
 -12   1   0          5.83         12.79        11.80 o                         
 -11   1   0        233.73        218.45        22.73 o                         
 -10   1   0         22.04         20.74        11.27 o                         
  -9   1   0        375.54        373.18        15.88 o                         
  -8   1   0       4462.42       4597.21        72.27 o                         
  -7   1   0        382.61        383.43        14.65 o                         
  -6   1   0       1417.12       1137.86        27.63 o                         
  -5   1   0       6171.91       5435.75        99.40 o                         
  -4   1   0      17258.62      20319.70       334.75 o                         
  -3   1   0      57381.58      69193.94      1115.21 o                         
  -2   1   0        565.11        747.16        26.69 o                         
   2   1   0      20728.65      21041.85       483.45 o                         
   3   1   0        209.43        199.25        17.93 o                         
   4   1   0        712.26        521.22        18.81 o                         
   5   1   0        935.68        712.83        26.13 o                         
   6   1   0        640.12        583.47        27.06 o                         
   7   1   0         20.99         16.60        14.91 o                         
   8   1   0        144.68        108.12        17.94 o                         
   9   1   0       5726.58       5569.40        90.48 o                         
  10   1   0       1291.34       1449.11        37.36 o                         
  11   1   0        265.22        245.39        23.90 o                         
  12   1   0         83.26        122.17        20.32 o                         
  13   1   0        986.52        950.60        35.90 o                         
  14   1   0        559.95        636.96        54.42 o                         
  15   1   0         76.73        121.99        49.90 o                         
 -14   2   0        171.86        201.96        31.92 o                         
 -13   2   0        613.61        694.88       122.32 o                         
 -12   2   0          2.61         14.93        13.35 o                         
 -11   2   0        110.29         73.19        13.86 o                         
 -10   2   0         76.97         74.04        24.12 o                         
  -9   2   0        870.75        810.87        21.26 o                         
  -8   2   0       2473.96       2487.48        54.75 o                         
  -7   2   0        503.57        548.94        17.76 o                         
  -6   2   0        287.21        289.59        13.51 o                         
  -5   2   0       9695.68      10030.68       163.48 o                         
  -4   2   0       9365.59       8324.38       116.43 o                         
  -3   2   0      24019.42      24973.55       406.55 o                         
  -2   2   0        596.31        248.05        26.50 o                         
  -1   2   0       1925.07       3278.41        46.16 o                         
   0   2   0       9365.19      10053.65       165.35 o                         
   1   2   0      14404.30      12526.40       144.94 o                         
   2   2   0         80.50         17.49         7.12 o                         
   3   2   0       6466.84       7639.63       130.30 o                         
   4   2   0       2726.17       3690.66        98.19 o                         
   5   2   0         13.68          6.55        17.75 o                         
   6   2   0         96.69        146.90        15.55 o                         
   7   2   0         72.22         73.80        15.76 o                         
   8   2   0         73.13         84.69        17.20 o                         
   9   2   0       3446.45       3277.48       117.14 o                         
  10   2   0       1688.04       1688.28        40.92 o                         
  11   2   0        922.13        910.59        30.93 o                         
  12   2   0         19.86          8.99        19.55 o                         
  13   2   0        295.21        288.24        31.65 o                         
  14   2   0        719.06        757.44        56.90 o                         
  15   2   0          8.93         10.34        43.75 o                         
 -14   3   0          3.36         20.38        28.51 o                         
 -13   3   0        235.51        202.39        18.44 o                         
 -12   3   0         51.61         57.45        14.94 o                         
 -11   3   0        171.97        167.07        17.89 o                         
 -10   3   0          3.58         -3.15        12.16 o                         
  -9   3   0        268.20        233.12        14.38 o                         
  -8   3   0       1693.19       1571.70        33.86 o                         
  -7   3   0        182.07        177.33        13.82 o                         
  -6   3   0       7785.16       8166.85       122.81 o                         
  -5   3   0       1802.75       1829.83        33.93 o                         
  -4   3   0       1329.50       1176.95        21.61 o                         
  -3   3   0       3802.38       5238.02        75.65 o                         
  -2   3   0       7778.94       7825.57        92.47 o                         
  -1   3   0      14876.88      14873.01       198.43 o                         
   0   3   0       1364.16       1824.36        62.39 o                         
   1   3   0        459.41        767.55        16.47 o                         
   2   3   0       1905.97       1780.46        36.40 o                         
   3   3   0       6109.72       7420.27       103.59 o                         
   4   3   0       2852.17       3117.51        48.39 o                         
   5   3   0        294.45        317.25        18.13 o                         
   6   3   0        332.78        325.26        18.85 o                         
   7   3   0        909.80        898.05        30.02 o                         
   8   3   0        125.91         91.37        17.44 o                         
   9   3   0       2235.79       2018.35        46.97 o                         
  10   3   0       1632.99       1422.49        32.62 o                         
  11   3   0        115.04        110.18        10.16 o                         
  12   3   0        141.36        128.93        18.46 o                         
  13   3   0          5.41          9.91        16.23 o                         
  14   3   0        218.69        247.14        52.37 o                         
  15   3   0          0.01         -3.83        41.16 o                         
 -14   4   0         20.25          3.46        42.93 o                         
 -13   4   0         48.57         63.00        23.59 o                         
 -12   4   0         54.06         49.44        21.43 o                         
 -11   4   0        129.12        146.99        14.93 o                         
 -10   4   0        517.68        480.49        19.33 o                         
  -9   4   0          6.53         -3.11        11.69 o                         
  -8   4   0          1.95          6.35        10.87 o                         
  -7   4   0       1983.59       1866.65        55.60 o                         
  -6   4   0        731.41        825.23        16.86 o                         
  -5   4   0       1402.73       1521.60        30.15 o                         
  -4   4   0          6.41         40.78        10.22 o                         
  -3   4   0       2830.32       2768.64        44.35 o                         
  -2   4   0       1550.76       1244.33        23.30 o                         
  -1   4   0        670.22        892.42        19.87 o                         
   0   4   0         11.62          9.58        10.79 o                         
   1   4   0          3.35          6.93         8.46 o                         
   2   4   0       1088.58       1374.92        44.96 o                         
   3   4   0       6457.42       6085.90        87.57 o                         
   4   4   0          8.80          9.76         9.26 o                         
   5   4   0        933.21        958.33        26.56 o                         
   6   4   0        101.62         99.44        11.02 o                         
   7   4   0        390.63        385.38        13.71 o                         
   8   4   0          2.78         -4.64         9.50 o                         
   9   4   0          2.69          6.08         9.46 o                         
  10   4   0          9.01          9.06        11.48 o                         
  11   4   0         31.21         17.28        11.72 o                         
  12   4   0        371.18        299.60        22.42 o                         
  13   4   0        113.53        183.23        21.75 o                         
  14   4   0         17.10         35.53        29.60 o                         
 -14   5   0          0.20         -9.11        11.71 o                         
 -13   5   0          1.95          6.98        10.37 o                         
 -12   5   0          6.95         13.92        13.50 o                         
 -11   5   0        257.64        281.19        19.39 o                         
 -10   5   0        652.00        596.49        24.68 o                         
  -9   5   0         15.39         13.53         8.29 o                         
  -8   5   0          0.84          6.32        12.37 o                         
  -7   5   0        180.76        179.70        15.74 o                         
  -6   5   0        650.21        556.42        19.03 o                         
  -5   5   0        416.04        372.03        27.23 o                         
  -4   5   0       1261.43       1314.47        26.98 o                         
  -3   5   0        481.07        569.50        16.49 o                         
  -2   5   0        512.76        536.07        28.48 o                         
  -1   5   0         13.21          5.08        10.23 o                         
   0   5   0          1.20          3.21        10.01 o                         
   1   5   0       1393.34       1304.07        26.17 o                         
   2   5   0        109.39        117.52        13.32 o                         
   3   5   0       4243.49       4612.98        83.84 o                         
   4   5   0         78.06        111.24        11.51 o                         
   5   5   0       1791.61       1898.84        30.34 o                         
   6   5   0       2599.71       2750.46        47.29 o                         
   7   5   0         45.01         49.93         9.27 o                         
   8   5   0         14.86         36.76         9.66 o                         
   9   5   0        898.45        892.65        22.12 o                         
  10   5   0        245.32        228.87        13.09 o                         
  11   5   0         26.32         13.12        10.85 o                         
  12   5   0         64.88         47.31        13.02 o                         
  13   5   0          9.86         20.68        16.98 o                         
  14   5   0         33.03         76.54        30.07 o                         
 -13   6   0          8.02         20.47        16.79 o                         
 -12   6   0          3.30         12.20        14.65 o                         
 -11   6   0          3.95        -14.27        14.27 o                         
 -10   6   0         18.28         19.30        14.67 o                         
  -9   6   0          0.43         -0.25        13.49 o                         
  -8   6   0        112.16        110.86        13.68 o                         
  -7   6   0         30.46         33.42        16.16 o                         
  -6   6   0        317.63        351.73        29.29 o                         
  -5   6   0        322.69        287.15        17.73 o                         
  -4   6   0       1953.14       1955.79        48.01 o                         
  -3   6   0        662.59        691.03        26.23 o                         
  -2   6   0         43.58         26.24         8.14 o                         
  -1   6   0        313.43        300.48        14.89 o                         
   0   6   0       5151.90       5322.70        87.02 o                         
   1   6   0        214.08        336.40        23.12 o                         
   2   6   0        290.99        336.55        14.60 o                         
   3   6   0         63.28        142.04        12.32 o                         
   4   6   0        311.84        254.79        10.93 o                         
   5   6   0        297.16        256.37        13.17 o                         
   6   6   0        869.22        787.04        19.63 o                         
   7   6   0        505.82        454.28        15.65 o                         
   8   6   0         31.00         39.10        10.20 o                         
   9   6   0        443.15        368.72        14.94 o                         
  10   6   0         41.70         44.55        11.62 o                         
  11   6   0         60.02         62.44        11.56 o                         
  12   6   0         60.76         72.01        15.79 o                         
  13   6   0         93.20        130.15        12.77 o                         
  14   6   0         10.95         18.17        33.73 o                         
 -13   7   0          0.80        -13.35        19.12 o                         
 -12   7   0          1.39          7.09        18.07 o                         
 -11   7   0         99.88        120.89        17.74 o                         
 -10   7   0        310.18        365.64        19.76 o                         
  -9   7   0        309.81        286.02        19.22 o                         
  -8   7   0       1022.77        954.32        28.39 o                         
  -7   7   0          5.77          7.82        13.76 o                         
  -6   7   0        182.61        170.22        14.78 o                         
  -5   7   0        423.62        418.04        28.64 o                         
  -4   7   0       1245.73       1160.00        37.85 o                         
  -3   7   0        744.74        736.69        19.95 o                         
  -2   7   0        362.66        415.25        13.63 o                         
  -1   7   0       1907.13       1778.48        40.09 o                         
   0   7   0        210.03        182.08        14.02 o                         
   1   7   0       2063.78       2100.48        35.97 o                         
   2   7   0        175.92        216.44        10.81 o                         
   3   7   0       2777.41       2960.65        57.33 o                         
   4   7   0       1081.47       1092.61        20.91 o                         
   5   7   0        715.47        802.77        21.71 o                         
   6   7   0        180.12        165.52         9.66 o                         
   7   7   0       1310.03       1339.09        25.09 o                         
   8   7   0        161.36        154.24        12.54 o                         
   9   7   0         30.32         53.36        12.10 o                         
  10   7   0         12.61         13.72        12.22 o                         
  11   7   0        133.53        151.19        15.47 o                         
  12   7   0        592.11        568.22        20.26 o                         
  13   7   0        302.47        256.94        16.06 o                         
  14   7   0          8.87         30.17        23.36 o                         
 -12   8   0         51.60         77.86        19.84 o                         
 -11   8   0        126.94        133.96        19.84 o                         
 -10   8   0        583.10        577.44        23.28 o                         
  -9   8   0          2.63          1.87        14.50 o                         
  -8   8   0        302.04        338.76        35.54 o                         
  -7   8   0         18.01         24.99        20.73 o                         
  -6   8   0        460.21        453.28        27.92 o                         
  -5   8   0        915.55        819.76        36.70 o                         
  -4   8   0         14.61         24.12        10.77 o                         
  -3   8   0          5.27         10.32         9.52 o                         
  -2   8   0        496.76        505.96        14.29 o                         
  -1   8   0       5819.77       5866.77        92.08 o                         
   0   8   0        664.20        765.66        33.88 o                         
   1   8   0       1564.91       1654.33        35.32 o                         
   2   8   0        657.90        619.99        20.92 o                         
   3   8   0       4383.06       4436.90        62.95 o                         
   4   8   0       3563.96       3490.09        46.91 o                         
   5   8   0          4.25          6.39         9.02 o                         
   6   8   0          2.24          1.44         8.76 o                         
   7   8   0        943.05        867.80        28.11 o                         
   8   8   0        842.80        830.27        21.41 o                         
   9   8   0        574.38        515.77        26.53 o                         
  10   8   0         60.26         69.00        17.97 o                         
  11   8   0        153.54        108.17        14.57 o                         
  12   8   0       1303.58       1399.10        30.21 o                         
  13   8   0        348.71        363.42        23.43 o                         
 -11   9   0        131.16        181.27        21.54 o                         
 -10   9   0        575.68        549.41        29.55 o                         
  -9   9   0        108.73        112.63        25.85 o                         
  -8   9   0        192.80        161.07        25.77 o                         
  -7   9   0         41.53         33.17        21.99 o                         
  -6   9   0       1077.20       1113.79        35.83 o                         
  -5   9   0        434.28        405.33        22.36 o                         
  -4   9   0       1105.35       1037.90        24.40 o                         
  -3   9   0         11.54         17.52         9.21 o                         
  -2   9   0       2544.96       2391.60        35.43 o                         
  -1   9   0       9829.39       9582.92       110.28 o                         
   0   9   0       1122.58       1235.83        27.42 o                         
   1   9   0        438.60        435.13        14.88 o                         
   2   9   0       1371.26       1315.03        27.62 o                         
   3   9   0       5007.39       4674.74        67.20 o                         
   4   9   0       2778.42       2776.85        40.89 o                         
   5   9   0         36.26         56.05        11.34 o                         
   6   9   0         20.97         46.87         9.94 o                         
   7   9   0        365.50        312.55        13.26 o                         
   8   9   0        665.97        613.38        19.98 o                         
   9   9   0        189.18        221.69        16.25 o                         
  10   9   0        176.94        146.83        15.53 o                         
  11   9   0        233.11        262.70        17.55 o                         
  12   9   0       2423.56       2275.99        40.80 o                         
  13   9   0        726.08        689.08        39.39 o                         
 -11  10   0         32.42         85.13        23.49 o                         
 -10  10   0        346.47        445.70        29.47 o                         
  -9  10   0        341.15        353.40        27.43 o                         
  -8  10   0         21.96         45.59        20.55 o                         
  -7  10   0        112.13        151.83        21.60 o                         
  -6  10   0       1276.74       1161.53        55.54 o                         
  -5  10   0       1885.57       1900.06        40.04 o                         
  -4  10   0        998.74       1003.91        31.00 o                         
  -3  10   0          2.46          2.18        10.22 o                         
  -2  10   0       3330.67       3104.40        57.11 o                         
  -1  10   0       7670.79       7366.84        89.66 o                         
   0  10   0       1208.22       1161.91        31.68 o                         
   1  10   0        465.77        373.15        17.16 o                         
   2  10   0         50.06         65.02        11.45 o                         
   3  10   0       1636.55       1504.95        31.79 o                         
   4  10   0        291.94        267.21        14.77 o                         
   5  10   0          6.61          8.05        11.98 o                         
   6  10   0        472.25        429.67        16.17 o                         
   7  10   0        342.08        345.60        14.45 o                         
   8  10   0       2221.94       2155.83        40.36 o                         
   9  10   0        539.75        493.70        20.49 o                         
  10  10   0        207.40        242.41        17.79 o                         
  11  10   0        180.09        233.38        17.95 o                         
  12  10   0       2595.11       2523.80        56.46 o                         
 -10  11   0        353.17        434.29        65.22 o                         
  -9  11   0        236.51        262.87        38.08 o                         
  -8  11   0         13.19          8.90        21.48 o                         
  -7  11   0         11.69         26.89        20.66 o                         
  -6  11   0        800.52        777.43        25.09 o                         
  -5  11   0       1778.95       1721.67        52.68 o                         
  -4  11   0        126.81        124.21        16.87 o                         
  -3  11   0          2.97         10.32        11.17 o                         
  -2  11   0        762.22        818.14        25.17 o                         
  -1  11   0       5925.66       5586.62        76.01 o                         
   0  11   0        781.04        652.74        23.55 o                         
   1  11   0       1241.16       1242.46        34.44 o                         
   2  11   0        790.81        768.82        24.32 o                         
   3  11   0         14.60         19.88        14.28 o                         
   4  11   0        745.17        743.88        25.44 o                         
   5  11   0        400.39        384.94        17.48 o                         
   6  11   0         53.48         65.87        14.87 o                         
   7  11   0        231.50        292.41        15.82 o                         
   8  11   0       1829.51       1843.66        37.18 o                         
   9  11   0        517.59        586.20        22.52 o                         
  10  11   0        148.50        212.33        18.12 o                         
  11  11   0         46.72         71.94        55.15 o                         
  -9  12   0        154.16        132.36        24.49 o                         
  -8  12   0         10.21         35.11        21.43 o                         
  -7  12   0        111.78        118.13        18.26 o                         
  -6  12   0        501.90        541.82        34.66 o                         
  -5  12   0        938.49        839.46        28.53 o                         
  -4  12   0          0.34         -8.27        12.93 o                         
  -3  12   0         96.38        131.87        18.27 o                         
  -2  12   0        561.05        564.26        26.63 o                         
  -1  12   0        643.09        594.00        26.43 o                         
   0  12   0        579.00        616.76        23.74 o                         
   1  12   0        707.69        677.66        27.75 o                         
   2  12   0        469.92        461.51        21.26 o                         
   3  12   0        367.02        418.22        21.49 o                         
   4  12   0        872.14       1020.33        26.00 o                         
   5  12   0        193.11        241.23        17.10 o                         
   6  12   0          8.10         15.13        14.50 o                         
   7  12   0         36.34         46.39        13.98 o                         
   8  12   0        719.54        776.04        22.92 o                         
   9  12   0        178.59        179.70        20.91 o                         
  10  12   0        164.34        168.45        20.85 o                         
  -7  13   0        126.07        112.29        29.37 o                         
  -6  13   0         38.68         34.35        22.47 o                         
  -5  13   0        250.64        243.77        16.66 o                         
  -4  13   0         29.10         27.58        14.07 o                         
  -3  13   0        126.75        123.74        19.54 o                         
  -2  13   0        161.32        151.95        14.50 o                         
  -1  13   0         62.41         64.55        13.27 o                         
   0  13   0        406.50        457.94        24.95 o                         
   1  13   0        172.31        147.01        22.39 o                         
   2  13   0        174.80        150.39        18.38 o                         
   3  13   0         76.95         69.30        15.32 o                         
   4  13   0         38.52         34.56        17.64 o                         
   5  13   0          5.92         14.08        14.95 o                         
   6  13   0        100.99        124.48        16.85 o                         
   7  13   0         17.38          9.41        16.44 o                         
   8  13   0         14.90         23.85        16.97 o                         
   9  13   0         75.25         22.65        26.61 o                         
  -6  14   0        116.05         94.22        30.91 o                         
  -5  14   0          5.52          8.66        26.78 o                         
  -4  14   0          0.33          1.58        15.46 o                         
  -3  14   0         61.18         84.01        23.12 o                         
  -2  14   0         55.79         50.74        14.01 o                         
  -1  14   0        169.42        152.46        15.55 o                         
   0  14   0         33.11         58.41        18.26 o                         
   1  14   0         89.50         52.34        20.47 o                         
   2  14   0        327.33        317.32        22.21 o                         
   3  14   0         14.90          4.61        18.49 o                         
   4  14   0         13.47         21.98        15.92 o                         
   5  14   0         90.02         65.30        16.89 o                         
   6  14   0        247.61        211.91        19.15 o                         
   7  14   0         55.47         37.84        20.19 o                         
   8  14   0          0.08          6.86        19.77 o                         
  -4  15   0         26.45         24.82        28.92 o                         
  -3  15   0          2.56         -0.79        19.65 o                         
  -2  15   0          5.50         -4.49        27.33 o                         
  -1  15   0         14.09         15.94        13.64 o                         
   0  15   0         74.08        124.81        17.49 o                         
   1  15   0          4.65        -10.01        23.18 o                         
   2  15   0         91.75        104.10        29.89 o                         
   3  15   0        190.78        190.76        21.51 o                         
   4  15   0          5.76         15.29        17.55 o                         
   5  15   0          4.39          9.32        19.47 o                         
   6  15   0          0.32         13.20        25.01 o                         
   0  16   0          0.35         -5.97        28.22 o                         
   1  16   0          0.17        -29.83        29.83 o                         
   2  16   0          5.37         16.40        27.83 o                         
  -5 -15   1         37.72         13.94        20.49 o                         
  -4 -15   1          0.89         22.31        22.85 o                         
  -3 -15   1         18.99         23.86        18.00 o                         
  -2 -15   1          3.91          0.98        19.57 o                         
  -1 -15   1        298.66        321.87        24.22 o                         
   0 -15   1         11.21          7.93        19.65 o                         
   1 -15   1          8.28          9.99        15.17 o                         
   2 -15   1         91.67        104.40        29.94 o                         
   3 -15   1         37.69         28.50        21.10 o                         
  -7 -14   1          1.68         20.60        17.64 o                         
  -6 -14   1          5.78          8.60        16.83 o                         
  -5 -14   1         13.09         49.72        16.99 o                         
  -4 -14   1         12.53         11.38        14.94 o                         
  -3 -14   1         31.57         39.29        21.22 o                         
  -2 -14   1         12.46         27.06        18.45 o                         
  -1 -14   1         34.85         30.29        26.19 o                         
   0 -14   1        149.58        150.19        19.61 o                         
   1 -14   1        124.52        131.10        18.86 o                         
   2 -14   1         33.99         16.43        15.52 o                         
   3 -14   1        102.41        123.14        14.60 o                         
   4 -14   1          0.98          1.32        16.63 o                         
   5 -14   1         14.74         16.40        28.04 o                         
  -9 -13   1         13.81          6.25        79.52 o                         
  -8 -13   1        182.64        181.82        20.03 o                         
  -7 -13   1        151.01        169.82        37.68 o                         
  -6 -13   1        185.41        197.56        18.16 o                         
  -5 -13   1         77.05         72.35        15.83 o                         
  -4 -13   1         48.62         36.49        15.33 o                         
  -3 -13   1         84.78        121.36        19.03 o                         
  -2 -13   1        170.54        174.61        18.92 o                         
  -1 -13   1        137.23        132.96        20.59 o                         
   0 -13   1        209.14        182.21        17.42 o                         
   1 -13   1         14.93         21.07        13.02 o                         
   2 -13   1        574.15        545.53        36.73 o                         
   3 -13   1         63.25         71.78        15.55 o                         
   4 -13   1          9.80         19.60        14.72 o                         
   5 -13   1         93.73         99.21        15.16 o                         
   6 -13   1        210.88        249.38        32.22 o                         
   7 -13   1          8.39          9.09        27.91 o                         
 -10 -12   1        171.28        202.53        29.85 o                         
  -9 -12   1        123.60        107.63        22.36 o                         
  -8 -12   1         29.08         24.56        17.69 o                         
  -7 -12   1        339.79        373.41        26.84 o                         
  -6 -12   1          1.73         19.17        14.74 o                         
  -5 -12   1        124.38        125.75        15.54 o                         
  -4 -12   1        282.58        273.80        17.35 o                         
  -3 -12   1        168.09        137.33        17.02 o                         
  -2 -12   1        120.46        117.36        15.33 o                         
  -1 -12   1        184.93        180.82        17.29 o                         
   0 -12   1        975.81        946.97        36.35 o                         
   1 -12   1        138.57        140.14        16.02 o                         
   2 -12   1         20.32         14.49        13.07 o                         
   3 -12   1        272.13        324.54        18.48 o                         
   4 -12   1        361.50        353.00        17.80 o                         
   5 -12   1          9.61         28.92        14.64 o                         
   6 -12   1          2.58        -20.93        20.93 o                         
   7 -12   1        106.09         60.60        27.71 o                         
   8 -12   1         21.33         52.53        19.70 o                         
 -11 -11   1         54.27         82.45        25.37 o                         
 -10 -11   1        491.74        466.22        22.00 o                         
  -9 -11   1         28.18         46.09        16.18 o                         
  -8 -11   1        245.63        289.62        20.73 o                         
  -7 -11   1         40.58         47.56        14.69 o                         
  -6 -11   1         59.26         75.65        14.37 o                         
  -5 -11   1         40.08         39.67        13.59 o                         
  -4 -11   1         74.45         69.84        13.51 o                         
  -3 -11   1       1486.80       1392.96        32.31 o                         
  -2 -11   1          7.34          7.88        11.63 o                         
  -1 -11   1        340.75        344.25        18.44 o                         
   0 -11   1         48.69         66.87        14.75 o                         
   1 -11   1        369.24        357.34        18.07 o                         
   2 -11   1         13.19          2.50        12.28 o                         
   3 -11   1          4.74          5.77        13.25 o                         
   4 -11   1        371.35        367.90        16.87 o                         
   5 -11   1        163.95        119.66        13.59 o                         
   6 -11   1        285.20        288.73        25.97 o                         
   7 -11   1         21.80         43.54        21.43 o                         
   8 -11   1         41.33         46.64        22.49 o                         
   9 -11   1         58.81         71.68        29.15 o                         
  10 -11   1         49.02         93.92        49.40 o                         
 -12 -10   1        655.01        573.44        33.78 o                         
 -11 -10   1         33.32         34.71        17.80 o                         
 -10 -10   1        387.69        361.81        19.42 o                         
  -9 -10   1        208.70        203.94        16.99 o                         
  -8 -10   1       1213.38       1236.65        28.03 o                         
  -7 -10   1        581.22        561.00        16.95 o                         
  -6 -10   1        112.02        101.51        12.73 o                         
  -5 -10   1        100.54        125.18        13.62 o                         
  -4 -10   1        139.36        148.23        13.45 o                         
  -3 -10   1        502.54        468.52        33.93 o                         
  -2 -10   1         29.58         27.52        10.39 o                         
  -1 -10   1        787.31        700.03        31.54 o                         
   0 -10   1        371.76        354.79        20.37 o                         
   1 -10   1       3364.63       3201.37        53.18 o                         
   2 -10   1       2259.96       1959.29        40.97 o                         
   3 -10   1          2.03          2.29        12.28 o                         
   4 -10   1          1.27         -4.13        11.22 o                         
   5 -10   1        345.55        346.81        18.35 o                         
   6 -10   1        586.21        652.06        29.29 o                         
   7 -10   1         15.98         20.87        36.57 o                         
   8 -10   1        114.14        130.01        33.90 o                         
   9 -10   1        120.61        115.08        24.05 o                         
  10 -10   1        349.05        343.48        30.51 o                         
 -12  -9   1       2180.51       2160.59        57.32 o                         
 -11  -9   1        377.05        363.28        21.31 o                         
 -10  -9   1         40.64         59.34        14.74 o                         
  -9  -9   1          4.16          9.96        13.85 o                         
  -8  -9   1       1239.10       1184.39        26.70 o                         
  -7  -9   1        143.94        123.29        11.80 o                         
  -6  -9   1       1551.30       1550.26        25.71 o                         
  -5  -9   1        390.64        304.62        13.78 o                         
  -4  -9   1       1582.26       1513.95        28.00 o                         
  -3  -9   1       7698.38       7298.32        97.25 o                         
  -2  -9   1       2508.45       2407.15        33.59 o                         
  -1  -9   1          3.86         -0.90         9.99 o                         
   0  -9   1         15.28         20.95        13.15 o                         
   1  -9   1       8275.82       8031.45       106.27 o                         
   2  -9   1       6357.77       5873.55        71.78 o                         
   3  -9   1        173.02        220.00        12.99 o                         
   4  -9   1         72.16         55.63        10.76 o                         
   5  -9   1        219.67        190.38        19.18 o                         
   6  -9   1        899.27       1035.18        45.92 o                         
   7  -9   1        196.90        216.33        21.38 o                         
   8  -9   1         11.47         22.81        18.90 o                         
   9  -9   1        160.21        159.66        25.61 o                         
  10  -9   1        633.58        654.26        27.85 o                         
  11  -9   1        113.05        164.05        24.08 o                         
 -13  -8   1        307.17        268.93        28.48 o                         
 -12  -8   1       1576.90       1593.03        37.75 o                         
 -11  -8   1        900.99        869.89        23.72 o                         
 -10  -8   1         69.84         77.40        13.89 o                         
  -9  -8   1        210.68        189.83        14.93 o                         
  -8  -8   1        465.34        466.74        17.52 o                         
  -7  -8   1       1124.40       1020.12        32.33 o                         
  -6  -8   1        224.47        240.83        11.71 o                         
  -5  -8   1         17.58          7.04         9.07 o                         
  -4  -8   1       6106.64       6265.16        75.62 o                         
  -3  -8   1       6785.61       6828.03        73.73 o                         
  -2  -8   1       3323.02       3237.64        43.96 o                         
  -1  -8   1        829.30        758.38        20.00 o                         
   0  -8   1        196.73        136.38        13.91 o                         
   1  -8   1      11724.66      11849.46       170.56 o                         
   2  -8   1       8991.44       8614.29       119.13 o                         
   3  -8   1         41.09         49.65        11.18 o                         
   4  -8   1         88.68         86.67        13.01 o                         
   5  -8   1       2850.13       2698.76        53.64 o                         
   6  -8   1       1015.24        930.50        30.39 o                         
   7  -8   1       1167.33       1143.50        34.35 o                         
   8  -8   1         63.72         65.03        18.39 o                         
   9  -8   1        202.57        170.35        15.44 o                         
  10  -8   1        385.92        369.67        19.56 o                         
  11  -8   1        232.62        329.38        28.03 o                         
  12  -8   1          5.67          2.83        18.95 o                         
 -13  -7   1        108.56        135.79        29.01 o                         
 -12  -7   1       1326.72       1317.75        33.71 o                         
 -11  -7   1        392.61        337.35        15.36 o                         
 -10  -7   1         21.79         21.05        12.63 o                         
  -9  -7   1        319.34        337.71        15.72 o                         
  -8  -7   1       1941.76       1916.17        32.53 o                         
  -7  -7   1       2644.16       2600.52        38.82 o                         
  -6  -7   1          0.42         -2.18         8.45 o                         
  -5  -7   1        118.78        132.99         9.19 o                         
  -4  -7   1        579.31        572.38        14.36 o                         
  -3  -7   1      14256.87      15195.92       149.85 o                         
  -2  -7   1       3729.28       4047.94        69.64 o                         
  -1  -7   1          0.39         13.01        11.00 o                         
   0  -7   1         23.55         35.11        15.06 o                         
   1  -7   1      11631.12      10941.93       156.77 o                         
   2  -7   1       7642.99       6881.81        88.25 o                         
   3  -7   1        153.16        138.66        12.69 o                         
   4  -7   1         22.38         14.85         9.27 o                         
   5  -7   1        893.46        838.39        42.93 o                         
   6  -7   1       1762.24       1641.64        38.83 o                         
   7  -7   1        111.86         76.60        14.68 o                         
   8  -7   1         58.66         57.07        15.83 o                         
   9  -7   1          5.45         21.20        14.24 o                         
  10  -7   1        456.07        447.78        42.61 o                         
  11  -7   1        637.10        692.53        41.05 o                         
  12  -7   1          9.36         17.75        18.34 o                         
  13  -7   1          0.85         -5.66        19.40 o                         
 -14  -6   1         65.32         75.42        38.24 o                         
 -13  -6   1         69.51         82.28        22.88 o                         
 -12  -6   1       1480.33       1545.10        33.68 o                         
 -11  -6   1        515.77        527.07        15.79 o                         
 -10  -6   1         40.66         47.14        11.09 o                         
  -9  -6   1         16.91         23.40        10.27 o                         
  -8  -6   1       1405.74       1357.76        25.40 o                         
  -7  -6   1       1917.25       1756.08        28.98 o                         
  -6  -6   1        115.89        102.92        10.31 o                         
  -5  -6   1       1529.18       1512.82        22.98 o                         
  -4  -6   1        214.75        208.23        10.88 o                         
  -3  -6   1      16971.06      17829.53       173.00 o                         
  -2  -6   1       5905.99       5522.73        71.92 o                         
  -1  -6   1       3447.17       3839.76        60.98 o                         
   0  -6   1        524.41        693.00        20.00 o                         
   1  -6   1       1244.10       1244.92        27.81 o                         
   2  -6   1       1325.44       1248.08        20.87 o                         
   3  -6   1        115.17        125.74         9.06 o                         
   4  -6   1       1103.45        896.33        25.17 o                         
   5  -6   1        457.10        399.53        35.03 o                         
   6  -6   1       1786.78       1610.87        42.65 o                         
   7  -6   1        233.04        266.32        17.16 o                         
   8  -6   1          0.89         -5.85        12.67 o                         
   9  -6   1        520.71        507.51        21.62 o                         
  10  -6   1        614.08        508.36        23.34 o                         
  11  -6   1        790.90        747.50        29.11 o                         
  12  -6   1        104.25        143.01        26.22 o                         
  13  -6   1          1.40         20.08        18.42 o                         
 -14  -5   1         13.89         48.62        22.44 o                         
 -13  -5   1        126.10        120.40        19.78 o                         
 -12  -5   1        329.32        368.22        22.59 o                         
 -11  -5   1         10.08         16.16         9.65 o                         
 -10  -5   1          0.24         -4.54         9.83 o                         
  -9  -5   1        354.42        382.20        13.42 o                         
  -8  -5   1         70.13         49.39         9.20 o                         
  -7  -5   1       1134.83       1083.76        28.44 o                         
  -6  -5   1          5.99          1.93         8.76 o                         
  -5  -5   1        519.15        601.43        16.38 o                         
  -4  -5   1       2043.38       2007.64        28.71 o                         
  -3  -5   1       2952.88       3079.30        35.49 o                         
  -2  -5   1        503.62        492.74        13.47 o                         
  -1  -5   1       4508.28       4728.46        70.72 o                         
   0  -5   1        232.01        240.88        10.96 o                         
   1  -5   1        267.70        208.32        12.52 o                         
   2  -5   1       3378.61       3106.22        49.56 o                         
   3  -5   1        490.14        539.74        14.59 o                         
   4  -5   1        731.63        742.18        20.16 o                         
   5  -5   1          2.09         18.81        10.74 o                         
   6  -5   1        197.38        187.68        42.51 o                         
   7  -5   1       1309.42       1192.63        29.74 o                         
   8  -5   1         43.85         47.98        14.54 o                         
   9  -5   1         16.94         21.85         8.79 o                         
  10  -5   1         43.34         26.66         9.71 o                         
  11  -5   1        327.57        354.00        14.39 o                         
  12  -5   1         87.67         82.71        16.13 o                         
  13  -5   1         30.14         49.48        16.83 o                         
  14  -5   1         28.58         42.96        13.77 o                         
 -14  -4   1        349.86        315.76        35.21 o                         
 -13  -4   1          0.46         10.32        17.19 o                         
 -12  -4   1          0.61          1.27        17.11 o                         
 -11  -4   1         63.31         45.10        16.10 o                         
 -10  -4   1        104.64         87.94         9.84 o                         
  -9  -4   1       1050.26        998.86        20.69 o                         
  -8  -4   1          0.56         -2.82         8.57 o                         
  -7  -4   1        184.14        199.09        11.59 o                         
  -6  -4   1        726.89        923.51        17.81 o                         
  -5  -4   1       1228.68       1338.49        23.44 o                         
  -4  -4   1       2692.86       2909.89        33.69 o                         
  -3  -4   1       2865.38       3212.64        35.72 o                         
  -2  -4   1        485.06        474.97        11.30 o                         
  -1  -4   1        116.88         87.83        11.04 o                         
   0  -4   1       2575.23       2755.80        43.70 o                         
   1  -4   1       1172.17       1169.32        24.75 o                         
   2  -4   1        256.38        216.60        11.03 o                         
   3  -4   1       1062.04        937.69        18.96 o                         
   4  -4   1        417.53        380.94        14.69 o                         
   5  -4   1       1004.53       1004.92        23.75 o                         
   6  -4   1       1245.02       1515.22        31.34 o                         
   7  -4   1        561.23        568.30        13.79 o                         
   8  -4   1         92.25        100.57        10.95 o                         
   9  -4   1         99.94        100.15        16.36 o                         
  10  -4   1        243.00        228.83        19.83 o                         
  11  -4   1          8.86         15.72        18.38 o                         
  12  -4   1          7.38          0.12        17.62 o                         
  13  -4   1         80.31         96.47        22.96 o                         
  14  -4   1          2.26         -2.93        23.87 o                         
 -14  -3   1         56.28         28.77        28.62 o                         
 -13  -3   1        280.86        270.78        19.94 o                         
 -12  -3   1         23.30         42.46        20.94 o                         
 -11  -3   1          2.25         -6.17        15.86 o                         
 -10  -3   1        136.76        129.63        15.99 o                         
  -9  -3   1        976.89        866.86        37.28 o                         
  -8  -3   1        292.69        260.38        10.97 o                         
  -7  -3   1         57.80         61.70         8.15 o                         
  -6  -3   1       2860.97       3173.23        44.63 o                         
  -5  -3   1         73.82         37.29         8.08 o                         
  -4  -3   1       3507.96       3844.91        50.54 o                         
  -3  -3   1       1727.88       2243.66        31.81 o                         
  -2  -3   1         62.82         56.59         7.05 o                         
  -1  -3   1       2463.44       2134.64        41.27 o                         
   0  -3   1        148.73         59.46        11.85 o                         
   1  -3   1        374.84        504.31        17.55 o                         
   2  -3   1         54.80         15.11         6.95 o                         
   3  -3   1        763.54        738.71        29.95 o                         
   4  -3   1        520.50        459.81        15.17 o                         
   5  -3   1        179.63        176.10         9.47 o                         
   6  -3   1        536.50        511.58        28.66 o                         
   7  -3   1        909.18        824.74        22.55 o                         
   8  -3   1        157.86        180.37        14.47 o                         
   9  -3   1          8.28          9.74        11.41 o                         
  10  -3   1        183.04        148.59        14.38 o                         
  11  -3   1          4.91         24.28        13.00 o                         
  12  -3   1         19.14          4.42        28.12 o                         
  13  -3   1        158.24        179.82        29.15 o                         
  14  -3   1         11.24         31.51        15.20 o                         
 -14  -2   1         12.16         16.84        28.50 o                         
 -13  -2   1         17.53         31.06        21.55 o                         
 -12  -2   1         40.61         62.12        19.91 o                         
 -11  -2   1         96.69        105.52        23.46 o                         
 -10  -2   1        164.60        162.86        23.50 o                         
  -9  -2   1         67.23         49.89        19.56 o                         
  -8  -2   1          4.65         12.10         6.49 o                         
  -7  -2   1       1197.61       1145.06        23.33 o                         
  -6  -2   1       1542.42       1676.87        63.75 o                         
  -5  -2   1       2344.99       2541.04        41.05 o                         
  -4  -2   1        766.64        897.37        18.70 o                         
  -3  -2   1        698.48        836.91        17.42 o                         
  -2  -2   1      12778.50      14569.60       169.15 o                         
  -1  -2   1      10640.93       9996.68       104.44 o                         
   0  -2   1        620.25        547.42        31.40 o                         
   1  -2   1        667.56        467.97        20.20 o                         
   2  -2   1       1067.21        765.36        22.02 o                         
   3  -2   1       5449.82       6554.84       182.38 o                         
   4  -2   1      10719.89      11259.72       154.90 o                         
   5  -2   1        269.31        261.26        13.05 o                         
   6  -2   1        757.91        791.15        34.07 o                         
   7  -2   1        821.65        750.30        21.11 o                         
   8  -2   1        588.34        581.05        17.37 o                         
   9  -2   1         58.24         65.39        11.67 o                         
  10  -2   1         66.57         62.11        12.66 o                         
  11  -2   1         58.79         76.06        14.57 o                         
  12  -2   1         10.81         16.84        14.09 o                         
  13  -2   1          4.88         14.85        15.23 o                         
  14  -2   1          3.07         -0.92        15.88 o                         
 -14  -1   1        106.33         93.90        43.33 o                         
 -13  -1   1        258.10        240.95        25.00 o                         
 -12  -1   1         39.38         29.53        19.27 o                         
 -11  -1   1        108.40         76.50        19.93 o                         
 -10  -1   1         12.05         -8.56        20.65 o                         
  -9  -1   1       1207.31       1213.98        39.91 o                         
  -8  -1   1        167.96        123.85        17.84 o                         
  -7  -1   1        112.69        107.45        16.28 o                         
  -6  -1   1        239.71        140.06        15.92 o                         
  -5  -1   1         18.43          5.19        12.68 o                         
  -4  -1   1        536.54        283.80        15.41 o                         
  -3  -1   1       1437.68       1526.17        46.62 o                         
  -2  -1   1         67.27         32.03         5.64 o                         
  -1  -1   1       3138.81       4852.30        46.93 o                         
   1  -1   1       2107.66       3123.54        43.50 o                         
   2  -1   1        857.29       1318.89        38.96 o                         
   3  -1   1       9835.51       8797.67       147.79 o                         
   4  -1   1       1571.66       1821.85        38.92 o                         
   5  -1   1      12277.04      12033.24       204.10 o                         
   6  -1   1         52.13         71.96        23.15 o                         
   7  -1   1       1494.30       1493.26        39.78 o                         
   8  -1   1        599.05        567.43        26.25 o                         
   9  -1   1        719.97        741.46        21.94 o                         
  10  -1   1          0.42         -9.36        12.08 o                         
  11  -1   1        450.26        461.07        19.77 o                         
  12  -1   1         71.50         60.62        14.28 o                         
  13  -1   1        168.75        164.18        16.65 o                         
  14  -1   1        120.08         82.78        18.08 o                         
  15  -1   1          6.61          3.54        44.58 o                         
 -14   0   1        316.40        247.91        51.01 o                         
 -13   0   1        609.80        738.12        41.16 o                         
 -12   0   1         69.72         81.33        25.05 o                         
 -11   0   1        419.61        389.69        30.18 o                         
 -10   0   1         12.74         26.13        16.21 o                         
  -9   0   1       1141.18       1083.74        38.44 o                         
  -8   0   1        124.41        104.27        25.99 o                         
  -7   0   1       1505.43       1492.64        58.64 o                         
  -6   0   1          0.62         -9.26        13.87 o                         
  -5   0   1       5781.93       6386.90       117.94 o                         
  -4   0   1       2955.96       3636.28        76.58 o                         
  -3   0   1         26.58         58.07        11.30 o                         
   3   0   1         89.64        102.74        11.22 o                         
   4   0   1       1558.30       1688.71        40.15 o                         
   5   0   1       5600.61       5957.66       107.07 o                         
   6   0   1       1026.56       1104.07        30.20 o                         
   7   0   1       1526.17       1519.42        54.77 o                         
   8   0   1         33.58         19.62        20.59 o                         
   9   0   1       1487.23       1498.83        35.38 o                         
  10   0   1        150.31        159.20        30.68 o                         
  11   0   1        296.32        259.87        18.22 o                         
  12   0   1         89.83         63.20        13.10 o                         
  13   0   1        869.51        829.48        83.54 o                         
  14   0   1        794.23        695.00       123.40 o                         
  15   0   1         98.15         91.11        46.61 o                         
 -14   1   1        451.69        528.84        58.15 o                         
 -13   1   1       1480.86       1654.28       120.72 o                         
 -12   1   1         42.67         32.84        23.81 o                         
 -11   1   1        387.96        381.57        30.56 o                         
 -10   1   1          2.94         -1.08         8.53 o                         
  -9   1   1        701.67        695.92        49.66 o                         
  -8   1   1       4312.76       4374.80       104.51 o                         
  -7   1   1         62.49         80.22        11.19 o                         
  -6   1   1         20.43         14.69         8.16 o                         
  -5   1   1       4191.02       3950.69        59.46 o                         
  -4   1   1       8540.60      10047.92       138.00 o                         
  -3   1   1      55880.04      68141.53       896.49 o                         
  -2   1   1         71.35         39.77         4.93 o                         
  -1   1   1       7837.21       6694.54       156.54 o                         
   2   1   1      20011.09      17800.56       408.68 o                         
   3   1   1        106.71        250.43        17.50 o                         
   4   1   1       2046.53       1728.29        51.32 o                         
   5   1   1       1870.04       1581.61        50.95 o                         
   6   1   1         26.65         46.63        19.29 o                         
   7   1   1          3.20          2.67        19.42 o                         
   8   1   1        212.93        224.58        18.21 o                         
   9   1   1       3999.57       3972.44        73.44 o                         
  10   1   1       1335.99       1342.88        42.09 o                         
  11   1   1         59.29         28.40        19.65 o                         
  12   1   1         41.78         35.75        16.33 o                         
  13   1   1       1188.19       1022.78        89.50 o                         
  14   1   1       1207.72       1259.21        52.70 o                         
  15   1   1        198.78        261.56        52.53 o                         
 -14   2   1        300.62        357.95        55.15 o                         
 -13   2   1       1598.88       1764.25        61.73 o                         
 -12   2   1         39.03         53.78        25.72 o                         
 -11   2   1          7.24         45.42        26.75 o                         
 -10   2   1         27.33         48.35        20.65 o                         
  -9   2   1       1059.32       1023.33        52.29 o                         
  -8   2   1       1590.22       1499.59        31.13 o                         
  -7   2   1          5.57          3.63        10.77 o                         
  -6   2   1         28.60         65.57        10.74 o                         
  -5   2   1       8023.48       8925.24       126.17 o                         
  -4   2   1      25992.79      30605.63       353.60 o                         
  -3   2   1     166425.14     189392.08      2482.80 o                         
  -2   2   1        752.54        703.07        24.84 o                         
  -1   2   1       3410.42       1620.50        39.69 o                         
   0   2   1      32548.41      40871.24       657.14 o                         
   1   2   1      16258.17      16374.21       307.46 o                         
   2   2   1       1458.46       1715.97        33.09 o                         
   3   2   1        115.27         62.04        11.66 o                         
   4   2   1       2054.46       2613.86        73.07 o                         
   5   2   1       4054.30       3854.77       103.45 o                         
   6   2   1         21.27         57.60        19.34 o                         
   7   2   1        315.52        389.49        29.81 o                         
   8   2   1        851.99       1016.59        26.79 o                         
   9   2   1       4459.08       4432.19        74.85 o                         
  10   2   1       3455.79       3359.85        62.78 o                         
  11   2   1       1000.40        997.28        32.35 o                         
  12   2   1        209.80        183.15        20.92 o                         
  13   2   1        786.22        796.82        63.89 o                         
  14   2   1       1601.18       1747.93        49.72 o                         
  15   2   1        491.24        445.60        56.87 o                         
 -14   3   1        185.01        175.89        48.12 o                         
 -13   3   1        906.85       1000.71        47.89 o                         
 -12   3   1        117.18        145.83        27.49 o                         
 -11   3   1         11.17          1.46        12.93 o                         
 -10   3   1          6.87         -1.99        15.26 o                         
  -9   3   1        705.13        755.58        33.61 o                         
  -8   3   1       1927.54       1771.13        35.99 o                         
  -7   3   1       1937.35       1995.91        44.64 o                         
  -6   3   1       1445.44       1637.17        32.48 o                         
  -5   3   1      11769.58      12662.09       174.91 o                         
  -4   3   1      28903.07      32665.42       434.57 o                         
  -3   3   1      11978.50      13316.73       227.30 o                         
  -2   3   1      24240.56      29274.83       475.90 o                         
  -1   3   1        898.97       1351.93        29.39 o                         
   0   3   1      26310.20      31448.10       415.78 o                         
   1   3   1      13229.84      15833.54       212.02 o                         
   2   3   1       2921.83       3092.35        56.35 o                         
   3   3   1      22087.69      24392.16       325.59 o                         
   4   3   1       6383.48       6606.02       115.65 o                         
   5   3   1         38.00         20.79        12.65 o                         
   6   3   1       1501.48       1437.62        52.92 o                         
   7   3   1        351.74        337.19        27.92 o                         
   8   3   1         94.84        113.67        22.00 o                         
   9   3   1       1800.77       1783.12        39.88 o                         
  10   3   1       3460.87       3777.34        86.78 o                         
  11   3   1         13.49         19.56        17.70 o                         
  12   3   1        166.56        215.45        27.55 o                         
  13   3   1        807.78        755.94        64.28 o                         
  14   3   1       1320.29       1369.84        44.31 o                         
  15   3   1        200.46        214.81        59.30 o                         
 -14   4   1          2.15        -20.74        42.93 o                         
 -13   4   1        311.41        424.53        77.22 o                         
 -12   4   1        272.79        269.96        30.29 o                         
 -11   4   1          2.58         18.26        17.83 o                         
 -10   4   1         80.88         83.92        14.80 o                         
  -9   4   1        636.53        577.38        21.58 o                         
  -8   4   1       2723.56       2519.17        42.54 o                         
  -7   4   1        481.61        486.47        16.83 o                         
  -6   4   1       2612.93       2612.10        97.50 o                         
  -5   4   1        329.80        279.44        32.76 o                         
  -4   4   1      22041.32      23739.36       319.67 o                         
  -3   4   1         75.75         98.37         8.43 o                         
  -2   4   1       1960.58       1652.01        27.81 o                         
  -1   4   1        237.45        204.30        25.76 o                         
   0   4   1       4380.23       4235.22        64.47 o                         
   1   4   1       7922.00       8408.62       101.27 o                         
   2   4   1         36.35          7.32         8.82 o                         
   3   4   1       2001.41       1968.04        41.26 o                         
   4   4   1       1995.76       1726.37        38.99 o                         
   5   4   1       3109.29       2947.20        83.55 o                         
   6   4   1        916.64        902.48        47.51 o                         
   7   4   1         51.99         23.94        15.10 o                         
   8   4   1         38.66         42.52        16.15 o                         
   9   4   1       1904.10       1811.78        40.76 o                         
  10   4   1       2583.93       2654.93        51.64 o                         
  11   4   1        127.42        127.97        11.58 o                         
  12   4   1        644.56        664.87        22.01 o                         
  13   4   1        138.27        112.09        11.51 o                         
  14   4   1        948.76        927.41        32.38 o                         
  15   4   1         17.11         41.07        31.92 o                         
 -13   5   1        178.84        164.10        41.66 o                         
 -12   5   1        171.15        118.59        15.31 o                         
 -11   5   1          3.57         15.83        23.15 o                         
 -10   5   1        330.29        264.10        25.95 o                         
  -9   5   1        194.72        171.98        26.29 o                         
  -8   5   1        275.27        212.64        14.61 o                         
  -7   5   1        196.49        163.70        12.96 o                         
  -6   5   1       1844.83       1658.70        43.08 o                         
  -5   5   1       3325.64       3531.68        56.86 o                         
  -4   5   1       6424.43       6748.91        84.82 o                         
  -3   5   1        132.17        126.35         9.53 o                         
  -2   5   1       1623.15       1815.35        41.45 o                         
  -1   5   1        104.87         58.90        10.23 o                         
   0   5   1       2652.61       2954.91        66.94 o                         
   1   5   1        787.01        798.91        43.90 o                         
   2   5   1        826.85        654.92        17.60 o                         
   3   5   1         19.11         14.00         7.52 o                         
   4   5   1       1511.76       1442.63        29.96 o                         
   5   5   1       4474.04       4350.74        74.07 o                         
   6   5   1       1107.34       1193.19        31.68 o                         
   7   5   1        108.96        156.11        15.01 o                         
   8   5   1        868.37        847.97        23.27 o                         
   9   5   1         20.98         15.88        11.27 o                         
  10   5   1        486.71        371.39        15.63 o                         
  11   5   1         53.49         55.34        11.06 o                         
  12   5   1        509.91        486.00        21.55 o                         
  13   5   1        228.27        235.08        13.78 o                         
  14   5   1        594.85        459.98        87.86 o                         
 -13   6   1         18.45         45.32        23.37 o                         
 -12   6   1          2.03         25.46        21.06 o                         
 -11   6   1        152.79        147.31        15.04 o                         
 -10   6   1        775.93        767.76        22.14 o                         
  -9   6   1          1.94          0.16        15.17 o                         
  -8   6   1        889.50        827.43        23.71 o                         
  -7   6   1        275.47        233.22        16.62 o                         
  -6   6   1        104.17        124.77        15.31 o                         
  -5   6   1         71.46         71.68        20.40 o                         
  -4   6   1        100.47        106.73         9.68 o                         
  -3   6   1        322.77        385.84        29.46 o                         
  -2   6   1        648.75        666.38        19.83 o                         
  -1   6   1         22.51         22.77        11.14 o                         
   0   6   1         90.57        115.20        12.12 o                         
   1   6   1        301.67        244.86        18.96 o                         
   2   6   1        449.95        510.39        16.84 o                         
   3   6   1       1426.06       1503.47        23.39 o                         
   4   6   1        696.44        818.27        18.48 o                         
   5   6   1         51.24        105.97        10.12 o                         
   6   6   1        229.69        317.39        19.90 o                         
   7   6   1        727.41        789.13        20.09 o                         
   8   6   1        315.33        312.18        17.24 o                         
   9   6   1        521.90        529.79        31.38 o                         
  10   6   1         73.86         88.54        21.42 o                         
  11   6   1          8.38          2.57        13.36 o                         
  12   6   1        110.07        120.16        13.09 o                         
  13   6   1        253.86        245.45        14.86 o                         
  14   6   1          1.35         -4.17        13.45 o                         
 -13   7   1         39.28         42.26        27.81 o                         
 -12   7   1         84.40        106.33        23.22 o                         
 -11   7   1          0.05         -7.28        14.51 o                         
 -10   7   1         90.89        112.12        14.88 o                         
  -9   7   1         20.64         15.45        13.03 o                         
  -8   7   1        212.03        164.24        16.56 o                         
  -7   7   1        693.54        579.72        27.35 o                         
  -6   7   1         18.92          4.55        11.65 o                         
  -5   7   1         76.93         57.04        11.58 o                         
  -4   7   1        246.94        194.69        19.43 o                         
  -3   7   1        885.01        843.05        30.34 o                         
  -2   7   1         88.60         73.00         8.09 o                         
  -1   7   1         63.22         70.18        10.32 o                         
   0   7   1        498.65        559.65        19.28 o                         
   1   7   1        930.31       1064.52        44.44 o                         
   2   7   1        639.57        798.66        40.80 o                         
   3   7   1        820.88        823.87        31.40 o                         
   4   7   1        282.10        237.81        11.96 o                         
   5   7   1        308.65        361.41        19.05 o                         
   6   7   1        156.35        124.08        11.61 o                         
   7   7   1        245.07        215.98        12.57 o                         
   8   7   1         28.22         27.21        10.84 o                         
   9   7   1        297.86        290.48        16.04 o                         
  10   7   1         83.26        108.89        16.82 o                         
  11   7   1        373.92        367.24        21.54 o                         
  12   7   1          0.30         -6.70        14.70 o                         
  13   7   1         16.45         31.41        14.06 o                         
  14   7   1         69.90         88.30        17.30 o                         
 -12   8   1         10.63          3.39        24.52 o                         
 -11   8   1          6.99          8.01        16.10 o                         
 -10   8   1          2.39          9.16        15.51 o                         
  -9   8   1         37.15         40.73        14.62 o                         
  -8   8   1        726.36        701.45        25.06 o                         
  -7   8   1        195.01        194.38        16.49 o                         
  -6   8   1         38.71         25.22        18.64 o                         
  -5   8   1        168.27        183.96        23.17 o                         
  -4   8   1        471.93        428.14        27.88 o                         
  -3   8   1       1579.48       1530.31        30.45 o                         
  -2   8   1         65.50         84.84        10.68 o                         
  -1   8   1        463.16        512.20        23.69 o                         
   0   8   1        478.76        446.97        19.00 o                         
   1   8   1        190.81         92.27        21.97 o                         
   2   8   1        104.71         92.12        16.36 o                         
   3   8   1        147.29        157.50        17.82 o                         
   4   8   1        995.82       1118.86        28.26 o                         
   5   8   1        623.36        634.35        15.28 o                         
   6   8   1        549.81        512.04        14.68 o                         
   7   8   1        145.67        140.02        11.35 o                         
   8   8   1        145.74        134.94        12.96 o                         
   9   8   1         21.21         22.19        12.42 o                         
  10   8   1         90.19         93.59        15.10 o                         
  11   8   1         12.38         18.82        14.81 o                         
  12   8   1          4.76          8.77        15.57 o                         
  13   8   1          8.29         27.26        16.10 o                         
 -11   9   1         32.66         45.37        22.82 o                         
 -10   9   1        249.70        241.33        19.43 o                         
  -9   9   1          0.67         23.33        14.51 o                         
  -8   9   1        598.30        604.88        33.84 o                         
  -7   9   1        521.48        640.68        33.34 o                         
  -6   9   1        330.75        357.52        50.03 o                         
  -5   9   1        227.15        194.65        18.86 o                         
  -4   9   1        309.65        278.16        16.10 o                         
  -3   9   1        262.85        235.24        13.46 o                         
  -2   9   1        100.11         89.44         9.15 o                         
  -1   9   1       1141.39       1038.87        37.96 o                         
   0   9   1         62.32         64.07        11.66 o                         
   1   9   1         89.69         63.71        16.69 o                         
   2   9   1        200.53        163.99        18.90 o                         
   3   9   1       1167.94       1120.58        22.67 o                         
   4   9   1       1113.55       1121.15        23.04 o                         
   5   9   1        274.46        235.23        13.38 o                         
   6   9   1        383.52        384.36        13.95 o                         
   7   9   1         51.51         41.46        11.40 o                         
   8   9   1        439.85        406.55        17.17 o                         
   9   9   1        276.74        294.16        16.64 o                         
  10   9   1         37.99         30.34        13.80 o                         
  11   9   1          9.57         26.62        15.91 o                         
  12   9   1        238.39        222.68        26.91 o                         
  13   9   1         89.74         87.51        20.11 o                         
 -11  10   1          3.65        -16.05        39.24 o                         
 -10  10   1        140.01        155.02        43.18 o                         
  -9  10   1        141.87        187.51        31.69 o                         
  -8  10   1         75.64        109.83        37.04 o                         
  -7  10   1          7.66         14.35        23.42 o                         
  -6  10   1        621.65        607.43        30.36 o                         
  -5  10   1        881.58        911.71        34.99 o                         
  -4  10   1        200.92        240.83        13.94 o                         
  -3  10   1        212.24        208.20        14.42 o                         
  -2  10   1        259.49        182.06        11.54 o                         
  -1  10   1       4460.25       4329.83        65.11 o                         
   0  10   1        771.84        787.20        22.98 o                         
   1  10   1        448.80        436.63        20.13 o                         
   2  10   1         48.79         57.37        14.20 o                         
   3  10   1       1250.60       1238.42        28.27 o                         
   4  10   1        845.40        754.42        25.82 o                         
   5  10   1          8.02         -1.04        11.72 o                         
   6  10   1         32.05         50.11        14.64 o                         
   7  10   1        153.25        168.61        12.26 o                         
   8  10   1        806.13        810.78        22.85 o                         
   9  10   1        359.47        407.81        18.68 o                         
  10  10   1         68.30         81.29        15.39 o                         
  11  10   1         36.28         43.20        15.62 o                         
  12  10   1        849.99        822.69        31.56 o                         
 -10  11   1        139.05        116.66        44.93 o                         
  -9  11   1        252.62        292.71        43.44 o                         
  -8  11   1          3.56        -21.64        21.64 o                         
  -7  11   1         64.16         82.86        19.83 o                         
  -6  11   1        952.88        933.15        32.46 o                         
  -5  11   1       1349.82       1335.66        38.00 o                         
  -4  11   1         57.55         49.31        10.91 o                         
  -3  11   1         10.70          7.42        13.28 o                         
  -2  11   1        152.48        178.33        12.94 o                         
  -1  11   1       4010.00       3978.39        96.06 o                         
   0  11   1        878.66        792.30        25.04 o                         
   1  11   1        418.59        456.66        22.36 o                         
   2  11   1        257.01        289.00        19.91 o                         
   3  11   1       1540.60       1595.39        35.53 o                         
   4  11   1       1899.25       1775.76        32.63 o                         
   5  11   1        120.73        104.90        14.37 o                         
   6  11   1         17.16         17.54        13.23 o                         
   7  11   1         24.03         38.55        12.92 o                         
   8  11   1       2249.02       2329.20        37.05 o                         
   9  11   1       1028.76       1021.70        26.86 o                         
  10  11   1         32.61         65.01        16.12 o                         
  11  11   1          7.72         19.83        16.98 o                         
  12  11   1       1295.88       1175.70        71.88 o                         
  -9  12   1        261.98        324.23        34.01 o                         
  -8  12   1         87.27         88.31        26.54 o                         
  -7  12   1          1.79         38.86        16.59 o                         
  -6  12   1        536.14        626.15        26.99 o                         
  -5  12   1       1969.84       2037.66        43.91 o                         
  -4  12   1        367.45        341.00        18.42 o                         
  -3  12   1        261.74        291.94        17.99 o                         
  -2  12   1        541.97        465.55        16.46 o                         
  -1  12   1       1499.69       1334.63        26.84 o                         
   0  12   1       1643.32       1713.38        46.97 o                         
   1  12   1        125.54        122.65        16.40 o                         
   2  12   1        415.36        376.60        19.50 o                         
   3  12   1        145.15        152.55        22.39 o                         
   4  12   1       1575.30       1562.35        34.92 o                         
   5  12   1        495.11        514.14        20.06 o                         
   6  12   1         28.16         32.57        14.07 o                         
   7  12   1         64.62         52.69        13.91 o                         
   8  12   1       2156.66       2106.51        45.64 o                         
   9  12   1       2079.90       2082.25        44.91 o                         
  10  12   1          5.44         21.43        18.71 o                         
  11  12   1          4.91          6.56        51.55 o                         
  -8  13   1         84.45        109.10        30.32 o                         
  -7  13   1          1.15        -11.85        27.03 o                         
  -6  13   1        175.94        182.58        25.69 o                         
  -5  13   1       1781.67       1832.95        80.29 o                         
  -4  13   1        248.12        237.92        16.10 o                         
  -3  13   1        128.69         86.27        18.72 o                         
  -2  13   1         18.41         12.46        11.59 o                         
  -1  13   1         65.07         48.89        14.08 o                         
   0  13   1        100.59        136.74        17.45 o                         
   1  13   1         12.94         31.50        18.59 o                         
   2  13   1          8.61         18.86        15.83 o                         
   3  13   1        100.79         88.51        17.29 o                         
   4  13   1       1145.28       1163.84        36.91 o                         
   5  13   1        336.99        356.51        20.59 o                         
   6  13   1          2.78          3.84        14.91 o                         
   7  13   1        200.07        190.23        17.84 o                         
   8  13   1       1487.64       1368.96        30.00 o                         
   9  13   1       1337.45       1285.42        41.98 o                         
  10  13   1         40.17         53.00        27.69 o                         
  -6  14   1         51.66         89.14        42.67 o                         
  -5  14   1        393.77        478.33        94.48 o                         
  -4  14   1         28.57         45.96        15.47 o                         
  -3  14   1        315.31        302.80        23.69 o                         
  -2  14   1        164.69        183.39        20.94 o                         
  -1  14   1        277.01        213.63        15.15 o                         
   0  14   1         99.94        113.53        16.86 o                         
   1  14   1        474.10        477.76        27.21 o                         
   2  14   1          4.07         46.15        17.69 o                         
   3  14   1         61.35         92.26        18.44 o                         
   4  14   1        312.95        323.00        22.03 o                         
   5  14   1        229.67        244.04        18.68 o                         
   6  14   1         10.34         28.50        16.54 o                         
   7  14   1          4.83          9.38        16.52 o                         
   8  14   1        365.42        326.36        23.92 o                         
   9  14   1        228.83        220.78        69.77 o                         
  -4  15   1         47.99         37.60        29.20 o                         
  -3  15   1         22.88         25.76        23.80 o                         
  -2  15   1         20.88         25.69        23.12 o                         
  -1  15   1         60.30         50.64        16.49 o                         
   0  15   1        179.01        166.57        18.62 o                         
   1  15   1         20.30         23.45        21.45 o                         
   2  15   1         14.82         10.38        18.51 o                         
   3  15   1        122.56        100.62        20.21 o                         
   4  15   1         82.59         94.84        18.27 o                         
   5  15   1         21.12         24.28        17.21 o                         
   6  15   1         52.29         86.37        20.49 o                         
   7  15   1         64.73         63.11        21.12 o                         
  -2  16   1        122.39         89.52        26.00 o                         
  -1  16   1          6.05          6.09        23.60 o                         
   0  16   1         16.09          2.58        27.07 o                         
   1  16   1         98.29         87.99        28.78 o                         
   2  16   1          7.37         -4.87        23.78 o                         
   3  16   1        194.06        180.79        47.58 o                         
   4  16   1         11.22         11.13        24.44 o                         
  -3 -15   2         23.34          0.74        20.58 o                         
  -2 -15   2        460.63        529.69        30.96 o                         
  -1 -15   2        428.38        563.49        32.90 o                         
   0 -15   2         58.83         41.34        25.49 o                         
   1 -15   2         10.70         10.99        17.34 o                         
   2 -15   2        268.92        255.96        33.11 o                         
  -6 -14   2        770.43        825.64        38.94 o                         
  -5 -14   2        349.42        429.50        26.30 o                         
  -4 -14   2         51.48         49.89        17.09 o                         
  -3 -14   2          2.15         27.97        16.57 o                         
  -2 -14   2        104.61        140.53        27.07 o                         
  -1 -14   2        955.96        981.78        37.01 o                         
   0 -14   2        170.05        170.90        24.13 o                         
   1 -14   2         18.13         26.57        15.19 o                         
   2 -14   2         33.41         29.17        16.72 o                         
   3 -14   2        163.18        164.21        21.58 o                         
   4 -14   2          2.67         -5.75        19.62 o                         
   5 -14   2         34.92         47.64        29.21 o                         
  -8 -13   2        100.54        161.08        21.43 o                         
  -7 -13   2          0.58         12.60        16.96 o                         
  -6 -13   2         90.68        114.55        17.80 o                         
  -5 -13   2         22.58         44.72        16.19 o                         
  -4 -13   2         21.03         32.94        15.50 o                         
  -3 -13   2         15.66         43.77        15.18 o                         
  -2 -13   2        132.63        176.04        17.67 o                         
  -1 -13   2        214.01        176.69        19.07 o                         
   0 -13   2          0.79         -8.20        16.69 o                         
   1 -13   2        595.39        645.11        20.26 o                         
   2 -13   2         41.88         59.21        15.01 o                         
   3 -13   2        589.95        605.71        20.62 o                         
   4 -13   2        106.84         82.28        15.87 o                         
   5 -13   2         11.95         20.05        16.02 o                         
   6 -13   2         13.53         21.04        27.80 o                         
   7 -13   2          3.26         24.21        28.41 o                         
  -9 -12   2        261.17        214.77        24.96 o                         
  -8 -12   2        232.98        296.45        21.99 o                         
  -7 -12   2         34.92         18.86        15.94 o                         
  -6 -12   2          9.90         24.74        15.43 o                         
  -5 -12   2         31.97         42.28        14.46 o                         
  -4 -12   2          7.36         18.72        14.69 o                         
  -3 -12   2         20.31          8.81        14.17 o                         
  -2 -12   2         11.79         18.60        13.00 o                         
  -1 -12   2        194.56        179.82        16.08 o                         
   0 -12   2        161.96        201.07        17.96 o                         
   1 -12   2         13.70         22.05        18.38 o                         
   2 -12   2          0.24         -4.07        13.44 o                         
   3 -12   2        198.95        187.93        14.90 o                         
   4 -12   2          0.86          1.22        11.94 o                         
   5 -12   2        234.76        264.59        21.46 o                         
   6 -12   2        163.28        205.59        33.56 o                         
   7 -12   2         23.25         78.13        20.32 o                         
   8 -12   2          3.22         14.19        29.44 o                         
 -10 -11   2         82.24         52.81        28.49 o                         
  -9 -11   2         82.05         97.43        18.54 o                         
  -8 -11   2          0.21         -3.14        17.10 o                         
  -7 -11   2        162.00        130.15        15.75 o                         
  -6 -11   2        174.86        235.58        16.60 o                         
  -5 -11   2         44.46         70.94        14.30 o                         
  -4 -11   2          6.35          3.98        13.35 o                         
  -3 -11   2        992.18        961.37        22.62 o                         
  -2 -11   2       1154.88       1182.34        24.35 o                         
  -1 -11   2        118.27        131.45        13.68 o                         
   0 -11   2         16.67         27.30        14.57 o                         
   1 -11   2        512.99        523.09        25.22 o                         
   2 -11   2        857.30        766.53        21.70 o                         
   3 -11   2        124.63        119.71        12.97 o                         
   4 -11   2         34.88         13.87        14.71 o                         
   5 -11   2          0.20         -2.27        12.96 o                         
   6 -11   2        189.57        223.10        24.21 o                         
   7 -11   2          4.20         17.93        21.22 o                         
   8 -11   2         79.22         75.14        23.51 o                         
   9 -11   2         14.90         13.19        48.07 o                         
 -11 -10   2         67.66         48.12        28.19 o                         
 -10 -10   2        381.73        384.09        20.06 o                         
  -9 -10   2          5.94         26.87        15.19 o                         
  -8 -10   2         14.21         29.54        15.82 o                         
  -7 -10   2        193.96        188.16        15.42 o                         
  -6 -10   2          7.80         16.08        13.21 o                         
  -5 -10   2        485.00        466.09        18.12 o                         
  -4 -10   2        578.95        544.15        18.84 o                         
  -3 -10   2       1549.84       1337.75        23.20 o                         
  -2 -10   2         15.08         27.89        10.97 o                         
  -1 -10   2       1144.23        985.33        21.53 o                         
   0 -10   2       1431.33       1374.58        30.78 o                         
   1 -10   2         35.84         33.28        14.25 o                         
   2 -10   2         38.64         28.98        11.74 o                         
   3 -10   2        394.39        385.60        17.70 o                         
   4 -10   2         50.03         80.90        11.67 o                         
   5 -10   2        121.43        118.59        14.45 o                         
   6 -10   2        128.17        104.62        20.44 o                         
   7 -10   2         32.44         71.28        20.75 o                         
   8 -10   2        169.68        213.51        24.43 o                         
   9 -10   2          1.80         40.52        22.22 o                         
  10 -10   2         37.29         49.71        22.32 o                         
 -12  -9   2        266.31        207.00        26.68 o                         
 -11  -9   2         12.77         33.45        21.70 o                         
 -10  -9   2        260.51        332.16        18.50 o                         
  -9  -9   2         58.32         52.30        14.33 o                         
  -8  -9   2        376.47        396.88        32.96 o                         
  -7  -9   2          3.56         14.74        12.01 o                         
  -6  -9   2        321.88        315.50        14.45 o                         
  -5  -9   2        311.32        349.05        15.63 o                         
  -4  -9   2        236.81        228.42        13.80 o                         
  -3  -9   2         70.24         57.57         9.57 o                         
  -2  -9   2        541.73        496.50        15.08 o                         
  -1  -9   2        833.06        831.81        23.48 o                         
   0  -9   2        253.04        267.14        17.27 o                         
   1  -9   2        837.60        905.17        24.43 o                         
   2  -9   2        484.12        508.01        18.47 o                         
   3  -9   2        479.59        483.12        20.50 o                         
   4  -9   2        171.44        179.70        12.26 o                         
   5  -9   2         29.90         41.19        13.32 o                         
   6  -9   2        162.96        208.40        21.02 o                         
   7  -9   2          2.88         -5.18        18.71 o                         
   8  -9   2        379.80        377.27        25.31 o                         
   9  -9   2        103.44        167.82        23.37 o                         
  10  -9   2        133.54        183.43        29.81 o                         
  11  -9   2         32.04         37.19        21.65 o                         
 -12  -8   2       1022.80       1115.35        35.77 o                         
 -11  -8   2        521.13        526.13        24.95 o                         
 -10  -8   2         17.94         41.58        13.76 o                         
  -9  -8   2          3.51         13.86        13.04 o                         
  -8  -8   2         11.98         10.95        12.78 o                         
  -7  -8   2         37.44         53.88        11.43 o                         
  -6  -8   2         80.86        131.96        10.75 o                         
  -5  -8   2          2.63          8.35         9.71 o                         
  -4  -8   2        948.22        902.58        18.63 o                         
  -3  -8   2       5200.89       5167.32        67.55 o                         
  -2  -8   2       1286.73       1294.92        24.21 o                         
  -1  -8   2        453.92        446.98        15.98 o                         
   0  -8   2       1439.78       1569.30        33.82 o                         
   1  -8   2       1320.45       1325.15        29.79 o                         
   2  -8   2       3927.38       3955.48        57.39 o                         
   3  -8   2         10.15         -4.11        10.14 o                         
   4  -8   2        318.85        281.36        12.30 o                         
   5  -8   2        907.84        875.87        29.00 o                         
   6  -8   2        295.11        233.56        20.26 o                         
   7  -8   2        771.78        783.46        29.45 o                         
   8  -8   2         40.84         18.73        18.35 o                         
   9  -8   2          3.15          1.14        16.00 o                         
  10  -8   2        300.89        289.14        20.01 o                         
  11  -8   2        257.59        313.59        31.15 o                         
  12  -8   2          4.16         13.63        17.73 o                         
 -13  -7   2        130.82        112.15        24.32 o                         
 -12  -7   2        586.88        583.07        23.84 o                         
 -11  -7   2        479.82        440.95        20.64 o                         
 -10  -7   2         24.88         27.69        12.68 o                         
  -9  -7   2        581.17        549.32        25.89 o                         
  -8  -7   2         97.78        102.26        12.66 o                         
  -7  -7   2       2288.42       2368.29        36.99 o                         
  -6  -7   2       1401.08       1444.45        24.15 o                         
  -5  -7   2        384.86        415.78        13.36 o                         
  -4  -7   2        939.28        945.12        20.05 o                         
  -3  -7   2       8983.77       8889.66        91.91 o                         
  -2  -7   2       4858.38       4970.45        86.35 o                         
  -1  -7   2        650.36        807.89        25.00 o                         
   0  -7   2        891.04        798.69        22.44 o                         
   1  -7   2       3889.87       3852.74        64.08 o                         
   2  -7   2       8225.75       7851.15       114.63 o                         
   3  -7   2        305.81        237.21        13.36 o                         
   4  -7   2        719.34        716.80        16.30 o                         
   5  -7   2       1866.33       1889.16        41.47 o                         
   6  -7   2       2186.94       2196.36        46.71 o                         
   7  -7   2        150.59         96.81        17.14 o                         
   8  -7   2          5.40         12.20        13.90 o                         
   9  -7   2        101.04        110.36        14.24 o                         
  10  -7   2        150.12        165.00        16.44 o                         
  11  -7   2        740.44        786.60        25.02 o                         
  12  -7   2         11.28          8.30        20.55 o                         
 -13  -6   2         11.24         -2.69        21.95 o                         
 -12  -6   2        522.37        515.86        20.70 o                         
 -11  -6   2        428.82        415.41        18.07 o                         
 -10  -6   2        355.89        330.50        16.27 o                         
  -9  -6   2        136.44        128.54        12.48 o                         
  -8  -6   2       1202.54       1265.38        29.14 o                         
  -7  -6   2       3885.38       3917.32        51.63 o                         
  -6  -6   2        642.49        638.27        16.72 o                         
  -5  -6   2        854.03        786.47        16.30 o                         
  -4  -6   2       1492.81       1669.98        22.36 o                         
  -3  -6   2      17349.80      17945.80       174.41 o                         
  -2  -6   2      19962.69      19837.47       209.67 o                         
  -1  -6   2        681.77        661.49        19.22 o                         
   0  -6   2        373.92        358.90        18.36 o                         
   1  -6   2       3713.25       3819.54        61.71 o                         
   2  -6   2       7499.28       7667.93       110.78 o                         
   3  -6   2       2345.46       2184.05        38.32 o                         
   4  -6   2        407.33        392.59        13.21 o                         
   5  -6   2        845.85        817.89        24.78 o                         
   6  -6   2       3536.78       3710.82        65.39 o                         
   7  -6   2          5.79         -6.71        12.38 o                         
   8  -6   2         12.18         15.15        11.70 o                         
   9  -6   2          7.01         10.62        12.46 o                         
  10  -6   2        478.12        528.13        19.78 o                         
  11  -6   2       1254.49       1320.89        30.48 o                         
  12  -6   2        186.00        201.94        24.20 o                         
  13  -6   2         39.80         48.62        19.51 o                         
 -14  -5   2         18.19         12.28        52.84 o                         
 -13  -5   2         15.52         35.35        20.91 o                         
 -12  -5   2       1199.60       1146.05        28.88 o                         
 -11  -5   2       2233.28       2271.30        36.44 o                         
 -10  -5   2        123.92        124.18        13.24 o                         
  -9  -5   2          1.07          5.52         8.98 o                         
  -8  -5   2        533.26        486.07        17.10 o                         
  -7  -5   2       4324.05       4133.77        55.05 o                         
  -6  -5   2       1786.79       1744.30        27.53 o                         
  -5  -5   2       1550.58       1648.97        25.93 o                         
  -4  -5   2        256.82        236.60         8.93 o                         
  -3  -5   2      22883.88      25102.30       221.72 o                         
  -2  -5   2      12753.87      13786.99       134.43 o                         
  -1  -5   2        565.52        709.45        21.94 o                         
   0  -5   2         12.60         29.44         9.75 o                         
   1  -5   2       3165.97       3136.89        51.13 o                         
   2  -5   2       4255.03       3902.74        60.45 o                         
   3  -5   2        948.30        757.24        16.49 o                         
   4  -5   2        147.42        130.86        10.20 o                         
   5  -5   2        440.95        543.11        23.01 o                         
   6  -5   2       5420.72       4858.18        83.98 o                         
   7  -5   2       2269.77       1923.73        45.83 o                         
   8  -5   2        205.56        209.32        14.48 o                         
   9  -5   2          1.07          5.81         9.52 o                         
  10  -5   2        116.02        126.58        11.62 o                         
  11  -5   2       1857.81       1805.45        36.38 o                         
  12  -5   2        236.07        210.62        13.97 o                         
  13  -5   2         22.18         47.81        12.71 o                         
 -14  -4   2          1.72         20.80        26.12 o                         
 -13  -4   2          9.49         41.49        22.32 o                         
 -12  -4   2        390.17        376.20        22.93 o                         
 -11  -4   2        913.93        815.41        23.19 o                         
 -10  -4   2          1.19          2.06        11.76 o                         
  -9  -4   2        151.70        155.48        12.17 o                         
  -8  -4   2          6.71         10.75         7.82 o                         
  -7  -4   2       2898.86       2740.24        34.66 o                         
  -6  -4   2       4364.35       4574.52        61.54 o                         
  -5  -4   2       1457.01       1625.55        31.36 o                         
  -4  -4   2       3820.83       4116.88        44.86 o                         
  -3  -4   2      16328.81      18576.77       164.59 o                         
  -2  -4   2      12505.86      13843.83       123.91 o                         
  -1  -4   2        528.38        448.26        12.00 o                         
   0  -4   2       1732.36       1896.03        32.51 o                         
   1  -4   2       1042.51       1147.27        28.13 o                         
   2  -4   2      10700.51      10919.24       150.30 o                         
   3  -4   2        713.34        615.54        14.46 o                         
   4  -4   2         19.33         18.52        10.30 o                         
   5  -4   2         32.56         31.25        10.89 o                         
   6  -4   2       1333.17       1302.78        29.11 o                         
   7  -4   2       2765.53       2459.44        39.56 o                         
   8  -4   2          4.32          6.36         9.72 o                         
   9  -4   2         19.77          8.66        10.62 o                         
  10  -4   2         36.02         35.35        12.12 o                         
  11  -4   2        978.82        966.27        21.97 o                         
  12  -4   2        235.58        252.08        14.85 o                         
  13  -4   2         14.31         28.67        17.79 o                         
  14  -4   2          5.96          8.62        13.78 o                         
 -14  -3   2        123.14        157.13        23.48 o                         
 -13  -3   2        208.72        203.29        18.42 o                         
 -12  -3   2         21.90          9.73        17.87 o                         
 -11  -3   2        372.55        414.09        21.29 o                         
 -10  -3   2         18.24         25.33        14.70 o                         
  -9  -3   2        418.48        382.86        16.54 o                         
  -8  -3   2          0.55         14.02        10.29 o                         
  -7  -3   2        353.75        432.12        11.29 o                         
  -6  -3   2        755.74        763.52        15.36 o                         
  -5  -3   2        421.92        425.57        12.30 o                         
  -4  -3   2        273.93        258.13         8.36 o                         
  -3  -3   2        750.61        675.26        15.31 o                         
  -2  -3   2       1442.14       1532.72        17.79 o                         
  -1  -3   2       9582.04      10581.07       111.90 o                         
   0  -3   2        847.42        788.67        16.59 o                         
   1  -3   2        646.71        873.07        31.27 o                         
   2  -3   2       1066.54        955.04        29.23 o                         
   3  -3   2         45.72         36.01         6.95 o                         
   4  -3   2         97.07         88.44        10.28 o                         
   5  -3   2        401.36        470.96        13.04 o                         
   6  -3   2         22.34         14.62         7.52 o                         
   7  -3   2       1620.21       1569.09        28.58 o                         
   8  -3   2        528.43        588.72        17.89 o                         
   9  -3   2          1.81          4.11        14.21 o                         
  10  -3   2          7.94         -4.25        16.10 o                         
  11  -3   2         85.12         55.77        19.61 o                         
  12  -3   2         31.59          9.00        23.17 o                         
  13  -3   2        143.55        166.72        18.90 o                         
  14  -3   2          0.67         16.26        18.28 o                         
 -14  -2   2         40.74         36.33        29.55 o                         
 -13  -2   2        211.09        261.94        22.51 o                         
 -12  -2   2         49.72         64.38        21.06 o                         
 -11  -2   2        107.72        121.02        24.93 o                         
 -10  -2   2         37.47         25.04        16.99 o                         
  -9  -2   2        850.20        824.98        27.85 o                         
  -8  -2   2         32.53         55.98        13.04 o                         
  -7  -2   2        842.77        876.42        25.02 o                         
  -6  -2   2        380.01        565.57        19.31 o                         
  -5  -2   2        423.93        470.52        11.84 o                         
  -4  -2   2       1364.60       1672.57        29.65 o                         
  -3  -2   2        204.93        352.59         9.46 o                         
  -2  -2   2        113.15        126.53         6.07 o                         
  -1  -2   2       3630.98       4717.87        51.75 o                         
   0  -2   2       4471.98       5725.02        97.11 o                         
   1  -2   2       2546.67       2623.51        67.23 o                         
   2  -2   2         79.68        155.60         8.44 o                         
   3  -2   2        424.76        423.46        12.35 o                         
   4  -2   2         46.11         20.55         7.30 o                         
   5  -2   2        894.18        951.81        22.83 o                         
   6  -2   2         95.68        137.23        12.31 o                         
   7  -2   2        299.90        345.48        20.41 o                         
   8  -2   2        356.85        362.37        22.19 o                         
   9  -2   2         70.29         68.57        22.20 o                         
  10  -2   2        479.52        604.39        22.27 o                         
  11  -2   2        147.09        187.78        32.40 o                         
  12  -2   2         57.80         56.74        23.88 o                         
  13  -2   2        329.89        291.58        37.51 o                         
  14  -2   2         20.70         18.07        27.58 o                         
 -14  -1   2          1.05        -12.94        41.05 o                         
 -13  -1   2         45.79         57.43        28.49 o                         
 -12  -1   2        195.17        178.32        32.57 o                         
 -11  -1   2          6.57         12.21        22.48 o                         
 -10  -1   2         82.02         75.93        21.53 o                         
  -9  -1   2        354.30        408.05        26.17 o                         
  -8  -1   2        182.62        167.94        24.33 o                         
  -7  -1   2        311.38        383.89        21.86 o                         
  -6  -1   2       1012.19       1108.37        60.28 o                         
  -5  -1   2        264.34        247.75        16.73 o                         
  -4  -1   2        616.61        756.94        19.00 o                         
  -3  -1   2       1274.75       1271.59        19.71 o                         
  -2  -1   2        546.99        509.04        10.46 o                         
  -1  -1   2       9939.60       8991.72       121.24 o                         
   0  -1   2       2765.79       2865.13        68.97 o                         
   1  -1   2       2351.25       2908.54        50.76 o                         
   2  -1   2       2750.95       3015.70        54.41 o                         
   3  -1   2        331.99        382.50        13.77 o                         
   4  -1   2       2942.68       2382.03        47.29 o                         
   5  -1   2        655.30        708.56        22.56 o                         
   6  -1   2        385.53        369.61        18.87 o                         
   7  -1   2       1420.74       1330.82        44.63 o                         
   8  -1   2        414.60        490.35        24.08 o                         
   9  -1   2        175.06        156.59        19.36 o                         
  10  -1   2        732.40        738.71        60.90 o                         
  11  -1   2          5.27         17.37        14.07 o                         
  12  -1   2         60.19         59.32        17.61 o                         
  13  -1   2        197.29        198.17        21.49 o                         
  14  -1   2         36.70         51.23        19.77 o                         
  15  -1   2          0.05        -14.11        25.21 o                         
 -14   0   2         13.52          9.76        42.34 o                         
 -13   0   2         15.45         42.56        38.61 o                         
 -12   0   2         91.47         89.55        26.57 o                         
 -11   0   2         12.14          6.16        22.10 o                         
 -10   0   2         69.35         55.87        21.58 o                         
  -9   0   2         59.10         57.51        19.55 o                         
  -8   0   2       1483.16       1518.92        86.92 o                         
  -7   0   2        906.64       1031.73        32.98 o                         
  -6   0   2       1617.46       1569.87        40.17 o                         
  -5   0   2         70.23         20.12        12.85 o                         
  -4   0   2        450.36        706.96        30.36 o                         
  -3   0   2       2222.65       1981.57        40.39 o                         
  -1   0   2      12862.05      13716.11       181.49 o                         
   0   0   2       2545.65       2592.24        45.10 o                         
   1   0   2       8111.40       7681.66       125.91 o                         
   2   0   2       2999.19       4170.94        58.41 o                         
   3   0   2        759.14       1366.90        28.62 o                         
   4   0   2        645.74        586.72        14.76 o                         
   5   0   2        146.83        229.25        11.91 o                         
   6   0   2        648.13        555.07        20.44 o                         
   7   0   2        850.46       1035.28        29.85 o                         
   8   0   2         76.59        106.17        22.77 o                         
   9   0   2        611.69        614.25        30.44 o                         
  10   0   2        177.92        160.93        28.17 o                         
  11   0   2         73.17         53.46        21.03 o                         
  12   0   2         86.33         86.41        28.14 o                         
  13   0   2         20.45         30.89        19.06 o                         
  14   0   2         27.31         47.76        15.76 o                         
  15   0   2         25.07         30.20        25.27 o                         
 -14   1   2          4.25         -3.30        42.82 o                         
 -13   1   2        204.17        258.53        32.37 o                         
 -12   1   2         10.24         22.91        25.27 o                         
 -11   1   2        338.73        395.93        43.89 o                         
 -10   1   2         94.15         79.60        22.06 o                         
  -9   1   2        182.63        190.27        22.43 o                         
  -8   1   2       1445.62       1628.18        37.26 o                         
  -7   1   2        281.70        226.68        19.92 o                         
  -6   1   2        463.97        472.46        22.57 o                         
  -5   1   2       2624.64       2626.80        55.44 o                         
  -4   1   2       7584.03       8049.33       139.54 o                         
  -3   1   2       8894.85       9480.26       160.28 o                         
  -2   1   2       2664.13       2779.07        51.04 o                         
  -1   1   2        647.03       1173.14        32.09 o                         
   0   1   2       2653.21       2715.47        66.16 o                         
   1   1   2      10294.48       9145.67       149.34 o                         
   3   1   2        448.36       1000.02        31.47 o                         
   4   1   2        241.22        248.62        17.69 o                         
   5   1   2         12.31         85.68        17.18 o                         
   6   1   2         75.78         91.88        12.99 o                         
   7   1   2         26.79         48.99        25.41 o                         
   8   1   2         51.48         67.74        21.56 o                         
   9   1   2        746.77        670.12        30.05 o                         
  10   1   2        558.42        560.44        23.17 o                         
  11   1   2        411.32        353.78        28.78 o                         
  12   1   2         12.12         16.17        17.92 o                         
  13   1   2        381.64        369.45        36.26 o                         
  14   1   2        384.69        420.92        24.88 o                         
  15   1   2        104.29        113.80        25.52 o                         
 -14   2   2         43.03         33.35        43.56 o                         
 -13   2   2        627.56        732.40        71.46 o                         
 -12   2   2         50.47         57.24        26.30 o                         
 -11   2   2        225.85        187.09        53.80 o                         
 -10   2   2        178.66        134.05        19.78 o                         
  -9   2   2        699.39        712.49        32.48 o                         
  -8   2   2       1729.71       1708.53       105.06 o                         
  -7   2   2        815.68        845.01        59.90 o                         
  -6   2   2       3269.67       2989.91        63.87 o                         
  -5   2   2       2755.09       3180.40        95.29 o                         
  -4   2   2      24486.84      23344.10       314.24 o                         
  -3   2   2       6257.19       7429.53       164.09 o                         
  -2   2   2       9190.93       8880.68       119.88 o                         
   0   2   2      13602.26      17586.34       403.96 o                         
   1   2   2      17725.33      18962.52       435.33 o                         
   2   2   2        174.11        337.27        18.20 o                         
   4   2   2       3612.76       4360.46       111.44 o                         
   5   2   2        265.07        292.46        22.65 o                         
   6   2   2        306.44        417.16        18.91 o                         
   7   2   2         99.50         82.48        19.53 o                         
   8   2   2         86.76         73.42        21.97 o                         
   9   2   2       1582.87       1546.49        51.30 o                         
  10   2   2       5723.96       5541.05        91.08 o                         
  11   2   2         93.58         67.99        17.52 o                         
  12   2   2         97.37         50.53        18.55 o                         
  13   2   2        429.00        480.79        27.26 o                         
  14   2   2       1100.60       1072.86        68.19 o                         
  15   2   2        274.66        222.62        14.56 o                         
 -14   3   2         53.33         70.96        46.46 o                         
 -13   3   2        871.02        902.01        45.86 o                         
 -12   3   2        454.41        442.52        34.96 o                         
 -11   3   2         86.13         45.72        19.79 o                         
 -10   3   2         18.46         16.29        22.22 o                         
  -9   3   2         87.82         95.43        21.56 o                         
  -8   3   2       1341.24       1285.75        41.11 o                         
  -7   3   2       1264.06       1213.07        27.03 o                         
  -6   3   2       1983.99       1963.68        36.40 o                         
  -5   3   2       4823.79       5483.17        82.03 o                         
  -4   3   2      38833.45      44075.37       584.55 o                         
  -3   3   2      11982.91      13939.95       231.94 o                         
  -2   3   2      16557.46      19842.81       325.74 o                         
  -1   3   2       8286.99       9357.33       127.99 o                         
   0   3   2      24590.56      28644.51       464.48 o                         
   1   3   2      19610.53      24816.39       570.90 o                         
   2   3   2      22883.67      25285.94       409.23 o                         
   3   3   2      24486.02      28927.08       501.01 o                         
   4   3   2       1794.53       1872.66        57.84 o                         
   5   3   2         54.93         50.87        13.22 o                         
   6   3   2       2036.05       1969.24       102.09 o                         
   7   3   2          5.42          9.72        19.92 o                         
   8   3   2         59.10         66.67        15.00 o                         
   9   3   2       3048.95       3026.33        55.94 o                         
  10   3   2       6494.47       6735.44       107.35 o                         
  11   3   2        221.87        205.15        19.85 o                         
  12   3   2        350.16        381.69        24.19 o                         
  13   3   2        877.66        914.33        34.60 o                         
  14   3   2        756.04        815.51        35.68 o                         
  15   3   2        712.81        670.35        42.56 o                         
 -14   4   2          1.81        -45.92        45.92 o                         
 -13   4   2        618.46        739.70        48.43 o                         
 -12   4   2        403.61        382.86        28.37 o                         
 -11   4   2          3.22         -0.82        23.71 o                         
 -10   4   2          0.07        -14.10        22.69 o                         
  -9   4   2       1603.96       1651.15        50.18 o                         
  -8   4   2       3629.35       3881.15        65.11 o                         
  -7   4   2       3508.08       3462.20        58.64 o                         
  -6   4   2      13206.12      13450.60       228.15 o                         
  -5   4   2         12.76          9.92        10.89 o                         
  -4   4   2      21728.65      23149.56       379.52 o                         
  -3   4   2      10392.52      11432.77       157.63 o                         
  -2   4   2       4422.96       5094.14        88.34 o                         
  -1   4   2        212.25         79.16        12.23 o                         
   0   4   2        954.35       1062.68        21.34 o                         
   1   4   2       2578.47       2954.89        56.15 o                         
   2   4   2         29.93         71.57         8.14 o                         
   3   4   2       8515.77      10568.14       144.59 o                         
   4   4   2          2.37          5.32        11.58 o                         
   5   4   2      16756.12      16662.79       278.90 o                         
   6   4   2       1123.84       1049.33        25.11 o                         
   7   4   2        104.78        102.31        15.29 o                         
   8   4   2        373.83        484.36        45.14 o                         
   9   4   2       1685.11       1653.66        37.92 o                         
  10   4   2       8244.05       8769.40       134.68 o                         
  11   4   2        708.02        672.49        27.70 o                         
  12   4   2         79.09         89.27        19.36 o                         
  13   4   2       1060.58       1067.66        36.74 o                         
  14   4   2        791.25        844.10        29.60 o                         
  15   4   2        357.16        319.67        21.84 o                         
 -13   5   2        431.85        461.05        39.23 o                         
 -12   5   2        472.14        609.52        39.41 o                         
 -11   5   2        147.69        129.00        27.22 o                         
 -10   5   2         26.69         13.46        22.48 o                         
  -9   5   2       2468.30       2323.16        62.59 o                         
  -8   5   2       1828.36       1939.09        53.39 o                         
  -7   5   2       1122.26       1103.35        28.49 o                         
  -6   5   2         97.48         66.21        18.78 o                         
  -5   5   2        274.42        318.26        17.77 o                         
  -4   5   2       6049.95       5895.17        89.98 o                         
  -3   5   2      13862.35      15176.73       182.92 o                         
  -2   5   2       3417.47       3529.58        78.33 o                         
  -1   5   2        842.93        813.06        19.61 o                         
   0   5   2       4623.78       4518.66       111.28 o                         
   1   5   2       4491.72       4294.28        73.69 o                         
   2   5   2      12492.78      12326.04       222.28 o                         
   3   5   2       3967.73       4458.78        88.99 o                         
   4   5   2         66.13         26.73         8.11 o                         
   5   5   2       5656.91       5737.14       146.51 o                         
   6   5   2         66.69         39.30        19.95 o                         
   7   5   2        795.00        804.36        39.49 o                         
   8   5   2        176.80        184.12        26.63 o                         
   9   5   2       3687.84       3852.86        67.56 o                         
  10   5   2       5501.68       5598.42        80.80 o                         
  11   5   2       1304.22       1206.21        42.83 o                         
  12   5   2        347.42        313.24        18.52 o                         
  13   5   2         79.38        107.00        13.20 o                         
  14   5   2       1786.69       1567.72        44.29 o                         
  15   5   2        305.83        226.64        62.18 o                         
 -13   6   2        112.40        129.28        48.24 o                         
 -12   6   2        386.91        368.70        36.01 o                         
 -11   6   2         11.63        -21.38        25.14 o                         
 -10   6   2         98.25         53.41        31.10 o                         
  -9   6   2         12.10        -18.64        41.31 o                         
  -8   6   2       1384.04       1423.76        96.98 o                         
  -7   6   2        438.85        335.79        35.30 o                         
  -6   6   2        173.21        105.46        13.51 o                         
  -5   6   2        284.64        300.90        12.53 o                         
  -4   6   2       5590.50       5014.99        65.51 o                         
  -3   6   2      10206.14      10293.26       239.14 o                         
  -2   6   2         57.86         42.25        11.40 o                         
  -1   6   2          3.82         11.36        10.53 o                         
   0   6   2        950.60       1037.14        20.79 o                         
   1   6   2       2764.14       2847.57        47.63 o                         
   2   6   2          2.59          6.47         8.36 o                         
   3   6   2         72.77        138.90        11.40 o                         
   4   6   2        926.36        875.78        76.73 o                         
   5   6   2        414.72        494.23        29.19 o                         
   6   6   2       7681.27       8102.84       204.06 o                         
   7   6   2       1160.21       1096.70        46.71 o                         
   8   6   2          0.47         -3.21        23.14 o                         
   9   6   2        109.35        135.79        28.51 o                         
  10   6   2       2336.22       2443.24        62.48 o                         
  11   6   2       1436.26       1397.79        28.41 o                         
  12   6   2        281.33        330.24        16.90 o                         
  13   6   2        155.08        168.11        17.56 o                         
  14   6   2        933.19        958.20        36.28 o                         
 -13   7   2          0.30        -27.76        27.76 o                         
 -12   7   2         13.55         37.59        22.55 o                         
 -11   7   2          8.34         25.71        19.35 o                         
 -10   7   2        295.52        310.85        22.78 o                         
  -9   7   2          0.00        -15.62        15.62 o                         
  -8   7   2       2116.83       2218.34        36.00 o                         
  -7   7   2        305.47        291.96        24.59 o                         
  -6   7   2         82.21         92.40        11.38 o                         
  -5   7   2        300.23        259.95        12.95 o                         
  -4   7   2        854.84        712.39        29.15 o                         
  -3   7   2       2036.24       1930.10        51.40 o                         
  -2   7   2        219.35        180.03        13.54 o                         
  -1   7   2       4828.82       4845.26       113.13 o                         
   0   7   2          1.82         -4.55        14.37 o                         
   1   7   2        419.59        422.51        20.58 o                         
   2   7   2        334.09        305.34        20.92 o                         
   3   7   2        522.10        681.63        36.36 o                         
   4   7   2        502.34        489.81        13.66 o                         
   5   7   2         21.69          4.97         9.48 o                         
   6   7   2        482.76        480.06        16.22 o                         
   7   7   2         22.91         17.12        14.51 o                         
   8   7   2        326.40        375.30        27.56 o                         
   9   7   2          7.04         12.86        14.67 o                         
  10   7   2         17.98          3.48        15.51 o                         
  11   7   2        361.06        402.86        19.58 o                         
  12   7   2        314.52        295.15        17.33 o                         
  13   7   2        253.40        296.96        17.54 o                         
  14   7   2         84.46         69.70        18.07 o                         
 -12   8   2        119.85         88.40        44.55 o                         
 -11   8   2        183.46        190.18        22.97 o                         
 -10   8   2        235.31        221.28        19.34 o                         
  -9   8   2          6.79         12.96        15.01 o                         
  -8   8   2         86.04         58.74        14.07 o                         
  -7   8   2        115.15        155.77        15.56 o                         
  -6   8   2         32.11         21.81         9.86 o                         
  -5   8   2          2.75          4.16        11.75 o                         
  -4   8   2          0.90          2.50        11.38 o                         
  -3   8   2         13.63         20.74        10.71 o                         
  -2   8   2          4.25        -16.87        16.87 o                         
  -1   8   2        197.85        164.98        18.64 o                         
   0   8   2        212.15        253.16        19.73 o                         
   1   8   2       4422.91       4467.80        89.75 o                         
   2   8   2        506.22        553.10        19.10 o                         
   3   8   2        472.37        398.09        17.06 o                         
   4   8   2        640.58        728.35        29.25 o                         
   5   8   2        470.94        568.48        20.68 o                         
   6   8   2        550.53        590.27        16.41 o                         
   7   8   2         28.87         17.51        10.63 o                         
   8   8   2       1635.87       1512.86        31.25 o                         
   9   8   2         25.77         19.69        15.33 o                         
  10   8   2        134.45        150.21        17.63 o                         
  11   8   2        282.86        289.37        20.62 o                         
  12   8   2        139.07        139.76        16.85 o                         
  13   8   2        138.10        149.62        17.56 o                         
  14   8   2         11.13         30.17        16.12 o                         
 -11   9   2          6.37         10.39        20.14 o                         
 -10   9   2         73.98         75.83        22.43 o                         
  -9   9   2          1.47          5.81        15.18 o                         
  -8   9   2        199.74        191.51        18.85 o                         
  -7   9   2        302.77        292.49        16.21 o                         
  -6   9   2          2.46        -16.30        16.30 o                         
  -5   9   2        133.04        128.38        13.93 o                         
  -4   9   2         65.11         72.94         8.68 o                         
  -3   9   2         88.07         63.53        10.82 o                         
  -2   9   2        391.97        386.62        16.56 o                         
  -1   9   2        127.25        174.18         8.94 o                         
   0   9   2       2246.54       2208.38        38.54 o                         
   1   9   2         66.62         61.97        17.16 o                         
   2   9   2         83.84         93.93        18.68 o                         
   3   9   2        177.27        218.75        16.66 o                         
   4   9   2          8.23         15.33        13.63 o                         
   5   9   2       1754.05       1437.96        29.36 o                         
   6   9   2        727.50        671.31        22.67 o                         
   7   9   2          0.75          1.05        11.36 o                         
   8   9   2        321.76        335.80        15.96 o                         
   9   9   2         61.88         77.86        15.17 o                         
  10   9   2        123.27         71.74        15.81 o                         
  11   9   2        522.78        486.89        22.01 o                         
  12   9   2         68.55         69.48        16.86 o                         
  13   9   2          1.78          1.25        17.11 o                         
 -11  10   2         92.34         88.66        34.11 o                         
 -10  10   2         25.28         28.45        18.64 o                         
  -9  10   2          9.16         15.11        40.69 o                         
  -8  10   2         99.70        158.41        41.12 o                         
  -7  10   2        340.74        346.62        27.06 o                         
  -6  10   2          5.26         14.43        14.26 o                         
  -5  10   2        319.52        303.80        21.90 o                         
  -4  10   2          4.98         14.37         8.53 o                         
  -3  10   2        146.07        145.08        14.63 o                         
  -2  10   2         36.65         49.20        13.20 o                         
  -1  10   2        113.72         85.32        12.08 o                         
   0  10   2        321.61        354.02        24.03 o                         
   1  10   2         55.14         58.43        13.98 o                         
   2  10   2        162.73        129.30        21.61 o                         
   3  10   2         29.34         23.71        16.96 o                         
   4  10   2         26.15          9.72        11.09 o                         
   5  10   2        395.23        382.36        16.62 o                         
   6  10   2        401.57        355.13        15.85 o                         
   7  10   2         19.00          9.31        11.02 o                         
   8  10   2         31.04         35.15        12.14 o                         
   9  10   2          1.23          0.24        13.94 o                         
  10  10   2        264.60        329.79        20.13 o                         
  11  10   2        122.24        139.49        17.99 o                         
  12  10   2         33.91         64.94        22.15 o                         
  13  10   2        138.70        125.50        31.53 o                         
 -10  11   2         24.45          1.94        31.56 o                         
  -9  11   2        191.96        183.66        33.43 o                         
  -8  11   2          1.51         10.64        22.68 o                         
  -7  11   2         31.96         40.38        22.21 o                         
  -6  11   2         68.16         62.82        18.71 o                         
  -5  11   2        210.86        212.40        18.56 o                         
  -4  11   2          0.24         -2.51         9.73 o                         
  -3  11   2         30.71         33.84        14.58 o                         
  -2  11   2        156.05        153.82        22.04 o                         
  -1  11   2        862.68        863.68        34.17 o                         
   0  11   2        263.17        228.04        27.09 o                         
   1  11   2        383.69        392.65        20.76 o                         
   2  11   2        596.31        638.38        24.44 o                         
   3  11   2        307.61        260.15        15.19 o                         
   4  11   2        605.33        572.83        18.97 o                         
   5  11   2          0.07         -4.51        12.47 o                         
   6  11   2          4.21          8.60        12.47 o                         
   7  11   2        223.32        221.08        15.51 o                         
   8  11   2        444.38        465.73        20.40 o                         
   9  11   2        200.32        208.53        16.97 o                         
  10  11   2         26.50         64.29        16.01 o                         
  11  11   2          3.28          8.62        17.48 o                         
  12  11   2        124.74        152.12        40.84 o                         
  -9  12   2        233.07        260.39        39.68 o                         
  -8  12   2          0.87         -2.10        30.02 o                         
  -7  12   2         26.83         32.23        20.33 o                         
  -6  12   2        180.12        198.46        27.68 o                         
  -5  12   2        644.14        600.33        44.56 o                         
  -4  12   2        355.22        310.80        14.76 o                         
  -3  12   2         70.96         97.94        17.00 o                         
  -2  12   2        208.02        187.79        17.60 o                         
  -1  12   2        295.20        279.65        13.02 o                         
   0  12   2       1352.08       1318.25        32.59 o                         
   1  12   2         10.15          4.25        15.62 o                         
   2  12   2        115.15        107.07        19.24 o                         
   3  12   2        536.69        520.36        22.81 o                         
   4  12   2        629.04        628.71        20.97 o                         
   5  12   2        184.95        223.29        16.74 o                         
   6  12   2         13.23         11.11        13.68 o                         
   7  12   2         87.16         75.03        14.70 o                         
   8  12   2       1142.62       1166.29        37.53 o                         
   9  12   2        911.36        933.22        27.08 o                         
  10  12   2         34.77         30.41        16.63 o                         
  11  12   2         33.75         51.97        21.40 o                         
  -8  13   2         68.30         72.21        27.69 o                         
  -7  13   2         10.55          9.85        24.49 o                         
  -6  13   2        105.87        110.28        23.46 o                         
  -5  13   2        806.67        979.38        32.72 o                         
  -4  13   2        181.96        232.33        15.14 o                         
  -3  13   2        179.97        143.24        19.55 o                         
  -2  13   2          0.10        -17.12        17.12 o                         
  -1  13   2        901.95        790.27        60.06 o                         
   0  13   2        846.64        870.67        46.46 o                         
   1  13   2        280.38        298.82        22.55 o                         
   2  13   2        121.10        111.87        18.85 o                         
   3  13   2         32.93         48.69        16.03 o                         
   4  13   2       1001.31        913.07        48.52 o                         
   5  13   2        552.16        574.05        26.55 o                         
   6  13   2         44.60         30.79        23.65 o                         
   7  13   2        192.38        201.55        17.60 o                         
   8  13   2       1357.40       1478.40        56.26 o                         
   9  13   2       2070.41       1931.19        51.04 o                         
  10  13   2          0.68          8.94        27.35 o                         
  -7  14   2          0.43        -26.41        27.92 o                         
  -6  14   2         78.32         95.03        31.03 o                         
  -5  14   2        501.90        540.87        32.16 o                         
  -4  14   2        175.51        216.12        16.10 o                         
  -3  14   2        357.99        367.70        29.69 o                         
  -2  14   2         66.53         79.75        19.43 o                         
  -1  14   2        644.83        617.08        47.07 o                         
   0  14   2        391.48        330.35        25.25 o                         
   1  14   2        846.73        827.66        42.04 o                         
   2  14   2         29.70         29.71        18.85 o                         
   3  14   2         66.92        111.43        16.52 o                         
   4  14   2       1014.64       1090.84        33.11 o                         
   5  14   2       1148.16       1102.57        29.28 o                         
   6  14   2        104.43        108.74        17.51 o                         
   7  14   2         12.21         30.93        16.55 o                         
   8  14   2       1837.11       1745.41        41.54 o                         
   9  14   2       1075.75       1037.95        40.31 o                         
  -5  15   2        168.25        220.09        33.07 o                         
  -4  15   2        104.39         89.14        25.76 o                         
  -3  15   2        105.75        176.25        25.07 o                         
  -2  15   2          4.46         22.95        19.79 o                         
  -1  15   2        322.88        340.10        29.09 o                         
   0  15   2        885.47        836.52        41.75 o                         
   1  15   2        258.63        254.47        25.27 o                         
   2  15   2        138.73        131.11        22.25 o                         
   3  15   2          1.50         -3.02        18.90 o                         
   4  15   2        606.48        713.47        35.29 o                         
   5  15   2        769.60        734.88        26.19 o                         
   6  15   2          7.11         16.37        19.79 o                         
   7  15   2         40.44         33.41        19.76 o                         
   8  15   2        647.67        652.56        36.67 o                         
  -3  16   2          2.00        -13.81        24.28 o                         
  -2  16   2         32.49         56.62        30.52 o                         
  -1  16   2         94.06        120.36        38.48 o                         
   0  16   2        166.36        190.81        26.48 o                         
   1  16   2         19.53         44.34        27.23 o                         
   2  16   2         23.56         37.64        28.73 o                         
   3  16   2          0.04        -22.29        22.29 o                         
   4  16   2        209.67        246.33        31.87 o                         
   5  16   2        163.91        177.41        22.82 o                         
  -5 -14   3        816.14        855.84        31.57 o                         
  -4 -14   3          5.56         -4.38        19.11 o                         
  -3 -14   3         41.07         79.98        23.03 o                         
  -2 -14   3        474.67        448.13        22.79 o                         
  -1 -14   3        959.13       1004.29        38.09 o                         
   0 -14   3        195.31        251.59        25.72 o                         
   1 -14   3         22.28         27.25        17.90 o                         
   2 -14   3        257.58        234.47        19.05 o                         
   3 -14   3        692.64        749.32        24.66 o                         
   4 -14   3        113.12         76.62        25.49 o                         
  -7 -13   3          3.76         18.12        19.89 o                         
  -6 -13   3       1029.91        990.12        32.39 o                         
  -5 -13   3       1145.64       1226.97        34.58 o                         
  -4 -13   3          4.16          4.35        15.61 o                         
  -3 -13   3          0.63         12.92        24.32 o                         
  -2 -13   3        588.61        518.55        27.86 o                         
  -1 -13   3       1382.27       1526.72        34.07 o                         
   0 -13   3        646.51        662.19        42.93 o                         
   1 -13   3         13.83         18.67        17.72 o                         
   2 -13   3         69.92         98.49        15.96 o                         
   3 -13   3        512.03        500.07        20.46 o                         
   4 -13   3        119.92        120.93        15.60 o                         
   5 -13   3         16.59         25.66        17.12 o                         
   6 -13   3         12.42          3.46        36.42 o                         
  -9 -12   3        206.89        197.22        30.88 o                         
  -8 -12   3          7.21         23.22        22.44 o                         
  -7 -12   3        103.69        129.75        19.44 o                         
  -6 -12   3        682.25        704.98        28.19 o                         
  -5 -12   3        872.10        928.17        31.76 o                         
  -4 -12   3        445.72        524.23        30.44 o                         
  -3 -12   3         41.51         34.10        12.91 o                         
  -2 -12   3        202.17        221.33        15.19 o                         
  -1 -12   3        346.15        367.16        18.71 o                         
   0 -12   3         39.59         66.56        16.10 o                         
   1 -12   3         54.44         89.30        17.10 o                         
   2 -12   3          8.70         22.04        14.22 o                         
   3 -12   3       1163.62       1270.98        44.06 o                         
   4 -12   3         88.16        114.39        14.54 o                         
   5 -12   3         22.10         39.62        15.38 o                         
   6 -12   3         15.68         44.26        30.44 o                         
   7 -12   3          7.15         16.03        28.99 o                         
   8 -12   3         52.73         70.12        44.29 o                         
 -10 -11   3        171.42        181.02        31.65 o                         
  -9 -11   3         34.80         67.19        27.91 o                         
  -8 -11   3         93.53         69.42        26.17 o                         
  -7 -11   3         78.42         71.13        18.21 o                         
  -6 -11   3        222.11        213.22        18.90 o                         
  -5 -11   3        691.28        719.06        50.09 o                         
  -4 -11   3         12.81         14.04        15.12 o                         
  -3 -11   3         40.16         53.82        12.23 o                         
  -2 -11   3          7.84          1.82        11.56 o                         
  -1 -11   3        392.60        407.16        28.88 o                         
   0 -11   3        244.71        266.57        18.03 o                         
   1 -11   3         26.66         45.15        17.14 o                         
   2 -11   3        160.51        166.36        24.46 o                         
   3 -11   3        380.45        415.91        17.28 o                         
   4 -11   3        176.79        186.04        14.77 o                         
   5 -11   3        170.49        147.05        16.98 o                         
   6 -11   3         70.15         79.16        22.07 o                         
   7 -11   3          6.06         43.77        19.22 o                         
   8 -11   3          8.99         12.71        23.08 o                         
   9 -11   3          1.02         -6.39        39.58 o                         
 -11 -10   3         74.46         48.84        28.80 o                         
 -10 -10   3        121.89        151.01        29.50 o                         
  -9 -10   3          7.54         13.41        20.97 o                         
  -8 -10   3         12.17         24.43        19.66 o                         
  -7 -10   3          9.46          8.71        18.28 o                         
  -6 -10   3          4.45         38.64        13.68 o                         
  -5 -10   3         24.07         24.36        13.38 o                         
  -4 -10   3        169.00        167.38        13.16 o                         
  -3 -10   3        109.31         91.55        10.98 o                         
  -2 -10   3         37.55         38.51        10.63 o                         
  -1 -10   3         47.10         43.00        13.23 o                         
   0 -10   3         75.71         69.36        14.31 o                         
   1 -10   3        308.99        275.40        24.60 o                         
   2 -10   3        347.83        365.08        21.84 o                         
   3 -10   3        313.06        289.51        14.76 o                         
   4 -10   3        313.07        350.28        29.60 o                         
   5 -10   3        106.27         92.46        12.40 o                         
   6 -10   3        144.20        171.29        18.65 o                         
   7 -10   3         78.14         89.50        25.47 o                         
   8 -10   3         30.51         36.98        21.33 o                         
   9 -10   3         62.82        115.99        24.00 o                         
  10 -10   3         15.27         13.86        21.47 o                         
 -11  -9   3          1.72         -0.35        22.25 o                         
 -10  -9   3         81.95        105.98        22.12 o                         
  -9  -9   3        206.31        195.76        24.14 o                         
  -8  -9   3         25.06         46.23        19.46 o                         
  -7  -9   3        150.24        168.07        15.29 o                         
  -6  -9   3        901.26        847.57        22.21 o                         
  -5  -9   3        511.33        549.51        18.49 o                         
  -4  -9   3        181.77        166.96        12.31 o                         
  -3  -9   3        280.97        265.39        13.00 o                         
  -2  -9   3       1018.03       1047.49        20.96 o                         
  -1  -9   3        242.44        266.00        15.32 o                         
   0  -9   3        781.04        713.91        21.50 o                         
   1  -9   3          5.07         -8.97        13.23 o                         
   2  -9   3        108.40         68.33        12.65 o                         
   3  -9   3       1182.32       1128.01        25.66 o                         
   4  -9   3        108.48         90.14        12.56 o                         
   5  -9   3         13.87         -0.05        10.70 o                         
   6  -9   3         12.67          4.78        17.97 o                         
   7  -9   3          5.94         23.94        17.96 o                         
   8  -9   3        302.56        329.51        25.47 o                         
   9  -9   3         83.45        112.14        18.33 o                         
  10  -9   3         27.80         30.16        18.44 o                         
  11  -9   3          0.44        -16.90        22.12 o                         
 -12  -8   3          1.91         15.78        19.18 o                         
 -11  -8   3          1.82         20.62        18.38 o                         
 -10  -8   3        326.63        358.58        21.92 o                         
  -9  -8   3        205.97        186.37        23.67 o                         
  -8  -8   3        436.35        431.98        21.03 o                         
  -7  -8   3       1316.79       1240.84        26.62 o                         
  -6  -8   3        207.95        194.63        13.82 o                         
  -5  -8   3       1137.16       1196.91        50.42 o                         
  -4  -8   3        552.13        520.26        16.39 o                         
  -3  -8   3        372.76        273.85        12.20 o                         
  -2  -8   3        351.80        332.28        12.45 o                         
  -1  -8   3        279.27        262.85        13.74 o                         
   0  -8   3       1883.69       1796.18        33.15 o                         
   1  -8   3          7.95         12.17        12.01 o                         
   2  -8   3          0.92          2.56        13.29 o                         
   3  -8   3        442.48        331.56        14.68 o                         
   4  -8   3        261.04        250.72        17.26 o                         
   5  -8   3         96.60         77.71        10.63 o                         
   6  -8   3         70.75         84.95        17.60 o                         
   7  -8   3         14.99         12.08        17.19 o                         
   8  -8   3        597.89        566.87        36.66 o                         
   9  -8   3        169.79        148.51        18.14 o                         
  10  -8   3         61.16         64.87        27.38 o                         
  11  -8   3         36.66         43.93        21.17 o                         
  12  -8   3         29.10         58.35        22.03 o                         
 -12  -7   3        955.93        926.31        41.68 o                         
 -11  -7   3        109.09        126.38        17.49 o                         
 -10  -7   3         72.76         92.51        17.40 o                         
  -9  -7   3          9.79          7.93        15.71 o                         
  -8  -7   3          2.07         -2.24        14.63 o                         
  -7  -7   3        193.39        170.11        13.37 o                         
  -6  -7   3        266.61        247.21        16.10 o                         
  -5  -7   3        894.21        832.22        17.59 o                         
  -4  -7   3        223.92        250.71        24.81 o                         
  -3  -7   3       1751.30       1661.64        24.95 o                         
  -2  -7   3        151.22        126.67         9.41 o                         
  -1  -7   3        304.51        240.05        12.18 o                         
   0  -7   3       2152.19       1949.66        38.15 o                         
   1  -7   3        152.73        126.13        12.91 o                         
   2  -7   3       2752.41       2490.59        56.82 o                         
   3  -7   3        134.95        117.35        10.94 o                         
   4  -7   3        394.31        382.08        14.66 o                         
   5  -7   3         30.95         11.05        11.10 o                         
   6  -7   3        134.68        168.96        29.24 o                         
   7  -7   3         24.59         33.21        16.71 o                         
   8  -7   3          3.93         -1.47        17.44 o                         
   9  -7   3        225.73        256.41        16.42 o                         
  10  -7   3        130.81        163.35        15.83 o                         
  11  -7   3        309.15        302.87        19.37 o                         
  12  -7   3          3.96         12.36        16.97 o                         
 -13  -6   3         53.69         74.40        30.06 o                         
 -12  -6   3        362.72        381.06        23.07 o                         
 -11  -6   3         46.40         51.30        15.50 o                         
 -10  -6   3         98.40        106.71        15.08 o                         
  -9  -6   3        231.91        228.46        17.47 o                         
  -8  -6   3        251.00        227.31        19.66 o                         
  -7  -6   3       1719.19       1696.19        33.86 o                         
  -6  -6   3       1483.80       1473.03        43.43 o                         
  -5  -6   3        993.11       1002.33        18.33 o                         
  -4  -6   3          0.61          3.31         8.08 o                         
  -3  -6   3       6873.21       6930.67        72.95 o                         
  -2  -6   3       7191.53       7117.62        74.45 o                         
  -1  -6   3         29.59         47.86        10.64 o                         
   0  -6   3       1252.53       1370.91        28.89 o                         
   1  -6   3          4.90         -4.16        12.81 o                         
   2  -6   3       2164.01       2299.35        64.14 o                         
   3  -6   3        636.17        656.01        19.24 o                         
   4  -6   3         50.64         33.99        10.24 o                         
   5  -6   3        689.49        614.44        18.54 o                         
   6  -6   3        752.10        693.66        24.53 o                         
   7  -6   3         11.78          8.55        15.34 o                         
   8  -6   3         20.66         34.43        11.82 o                         
   9  -6   3        155.67        181.53        14.70 o                         
  10  -6   3        118.30        146.16        15.47 o                         
  11  -6   3       1102.11       1130.30        28.38 o                         
  12  -6   3        136.34        117.19        18.13 o                         
  13  -6   3         81.32         81.94        18.65 o                         
 -13  -5   3        165.45        143.23        20.48 o                         
 -12  -5   3         91.74        125.88        15.82 o                         
 -11  -5   3        518.91        529.47        19.57 o                         
 -10  -5   3        360.02        361.99        17.68 o                         
  -9  -5   3        950.07        786.98        21.62 o                         
  -8  -5   3        484.40        440.20        25.35 o                         
  -7  -5   3       2939.48       2891.37        46.79 o                         
  -6  -5   3       1833.79       1822.31        34.36 o                         
  -5  -5   3        176.92        164.14         9.22 o                         
  -4  -5   3         74.81        115.85         8.45 o                         
  -3  -5   3       6690.43       6762.92        65.19 o                         
  -2  -5   3      12304.44      12795.58       137.52 o                         
  -1  -5   3         67.54         46.32         7.62 o                         
   0  -5   3        578.18        588.21        16.91 o                         
   1  -5   3       3307.72       3183.28        62.52 o                         
   2  -5   3      11624.83      11359.25       194.42 o                         
   3  -5   3       2449.30       2426.83        39.28 o                         
   4  -5   3         22.29         37.04         9.74 o                         
   5  -5   3        872.70        889.60        56.71 o                         
   6  -5   3       2378.36       2157.05        37.09 o                         
   7  -5   3        701.04        690.29        18.27 o                         
   8  -5   3        202.78        198.19        13.26 o                         
   9  -5   3          5.31          3.00         9.53 o                         
  10  -5   3          2.79          9.89        10.54 o                         
  11  -5   3       1762.31       1828.83        29.95 o                         
  12  -5   3        299.78        314.62        15.04 o                         
  13  -5   3         44.39         37.96        12.86 o                         
 -14  -4   3          0.80          7.43        25.65 o                         
 -13  -4   3          4.10         11.16        20.43 o                         
 -12  -4   3        873.90        870.57        27.41 o                         
 -11  -4   3       1513.64       1427.04        29.16 o                         
 -10  -4   3         87.17         96.54        13.01 o                         
  -9  -4   3         12.10          2.79        12.03 o                         
  -8  -4   3        186.27        166.87        12.74 o                         
  -7  -4   3       7311.96       7207.96        95.24 o                         
  -6  -4   3       4231.69       3972.35        58.83 o                         
  -5  -4   3        145.53        198.64        10.07 o                         
  -4  -4   3        422.17        396.95        12.01 o                         
  -3  -4   3      11837.26      12565.12       122.94 o                         
  -2  -4   3      27584.29      28544.17       270.17 o                         
  -1  -4   3      10020.00      10284.76       110.64 o                         
   0  -4   3       1424.58       1571.83        28.42 o                         
   1  -4   3      20053.39      21389.49       351.64 o                         
   2  -4   3       2538.38       2462.66        40.66 o                         
   3  -4   3       5564.08       5394.01        68.77 o                         
   4  -4   3        270.38        365.71        15.08 o                         
   5  -4   3        382.20        415.01        20.80 o                         
   6  -4   3       4091.09       3942.66        54.83 o                         
   7  -4   3       2223.72       2187.31        38.71 o                         
   8  -4   3         16.78         13.48         8.78 o                         
   9  -4   3        591.35        664.11        16.34 o                         
  10  -4   3        167.92        149.34        16.51 o                         
  11  -4   3       1035.12       1073.79        25.97 o                         
  12  -4   3        998.47        952.32        27.48 o                         
  13  -4   3          0.10         -3.16        13.64 o                         
  14  -4   3         11.91          7.80        14.21 o                         
 -14  -3   3        154.11        163.19        27.33 o                         
 -13  -3   3         60.35         29.13        19.67 o                         
 -12  -3   3         64.75         78.44        15.73 o                         
 -11  -3   3        640.29        638.65        19.79 o                         
 -10  -3   3        264.21        247.30        14.20 o                         
  -9  -3   3          1.57          0.46        10.63 o                         
  -8  -3   3        179.10        198.61        12.45 o                         
  -7  -3   3       4879.48       4734.49        59.37 o                         
  -6  -3   3      15385.15      15977.76       192.03 o                         
  -5  -3   3          0.13          9.12         9.43 o                         
  -4  -3   3         12.07          5.10         7.49 o                         
  -3  -3   3      15517.32      16967.88       178.23 o                         
  -2  -3   3      40084.10      43249.09       374.64 o                         
  -1  -3   3        775.90        942.08        16.29 o                         
   0  -3   3        699.21        580.40        13.87 o                         
   1  -3   3         85.78        126.33        10.13 o                         
   2  -3   3       1149.61       1166.67        19.56 o                         
   3  -3   3       1329.04       1281.39        21.59 o                         
   4  -3   3        642.09        583.66        13.04 o                         
   5  -3   3       1152.20       1225.13        22.38 o                         
   6  -3   3       1559.76       1501.83        42.02 o                         
   7  -3   3       5341.52       5164.86        62.01 o                         
   8  -3   3        697.82        770.04        19.57 o                         
   9  -3   3        201.86        189.76        17.52 o                         
  10  -3   3        130.50        147.83        14.66 o                         
  11  -3   3        510.72        512.89        22.98 o                         
  12  -3   3        981.37        966.42        34.56 o                         
  13  -3   3         48.80         73.87        18.40 o                         
  14  -3   3          0.52         -0.52        18.41 o                         
 -14  -2   3         43.40         40.50        55.03 o                         
 -13  -2   3        245.36        230.87        27.13 o                         
 -12  -2   3         24.64         36.67        16.51 o                         
 -11  -2   3        522.88        474.03        21.06 o                         
 -10  -2   3        132.16        125.11        13.74 o                         
  -9  -2   3         62.27         50.53        13.78 o                         
  -8  -2   3         84.00        102.56        11.37 o                         
  -7  -2   3       2686.73       2562.37        36.84 o                         
  -6  -2   3       7983.64       8256.12       119.80 o                         
  -5  -2   3         68.82        110.44         9.78 o                         
  -4  -2   3        133.34        163.83         7.98 o                         
  -3  -2   3       1728.09       1776.14        25.99 o                         
  -2  -2   3       2731.41       2866.52        34.15 o                         
  -1  -2   3       5654.80       5837.38        57.73 o                         
   0  -2   3        778.64        950.91        14.84 o                         
   1  -2   3       3061.38       3180.55        46.62 o                         
   2  -2   3       4420.67       4580.08        57.20 o                         
   3  -2   3       2515.10       2097.91        30.17 o                         
   4  -2   3        881.17        898.70        15.41 o                         
   5  -2   3        993.80        862.64        18.45 o                         
   6  -2   3       2056.19       2068.50        40.97 o                         
   7  -2   3       3686.21       3514.91        58.91 o                         
   8  -2   3       1345.26       1216.02        30.08 o                         
   9  -2   3        294.05        283.99        22.37 o                         
  10  -2   3          1.28        -12.60        15.85 o                         
  11  -2   3        652.15        700.14        33.03 o                         
  12  -2   3        118.40         93.87        17.04 o                         
  13  -2   3         97.18        130.64        26.61 o                         
  14  -2   3          0.38         12.31        17.56 o                         
 -14  -1   3          3.37          3.92        43.45 o                         
 -13  -1   3        175.31        193.09        31.06 o                         
 -12  -1   3         36.55         16.91        25.45 o                         
 -11  -1   3        535.25        541.81        33.26 o                         
 -10  -1   3        122.16        110.65        25.24 o                         
  -9  -1   3        119.35        110.31        17.10 o                         
  -8  -1   3         60.78         58.13        14.31 o                         
  -7  -1   3       2610.51       2532.25        58.55 o                         
  -6  -1   3        408.69        451.41        14.50 o                         
  -5  -1   3        228.66        212.73        12.01 o                         
  -4  -1   3        102.45         97.15         6.12 o                         
  -3  -1   3        863.24        818.53        13.28 o                         
  -2  -1   3      12622.64      14496.71       168.83 o                         
  -1  -1   3       1394.36       1772.23        27.53 o                         
   0  -1   3         16.93         10.02         6.50 o                         
   1  -1   3       1680.89       1719.01        26.38 o                         
   2  -1   3        127.84        156.31         8.76 o                         
   3  -1   3        902.50       1076.62        24.94 o                         
   4  -1   3        452.27        463.68        16.07 o                         
   5  -1   3         42.16         42.53        11.88 o                         
   6  -1   3        400.16        411.17        15.73 o                         
   7  -1   3        300.04        336.98        16.00 o                         
   8  -1   3       1029.69       1067.14        33.69 o                         
   9  -1   3        447.78        373.17        31.07 o                         
  10  -1   3        193.94        188.26        27.35 o                         
  11  -1   3        638.12        690.84        44.88 o                         
  12  -1   3         57.26         49.73        30.03 o                         
  13  -1   3        107.67         79.13        33.78 o                         
  14  -1   3          8.49         24.37        33.67 o                         
  15  -1   3         32.94         26.11        37.33 o                         
 -14   0   3          0.00        -22.72        41.79 o                         
 -13   0   3        136.51        144.66        29.87 o                         
 -12   0   3        303.59        339.64        32.17 o                         
 -11   0   3         44.82         31.65        23.35 o                         
 -10   0   3        553.50        553.01        49.13 o                         
  -9   0   3        374.80        371.92        26.35 o                         
  -8   0   3        145.12        183.98        16.50 o                         
  -7   0   3        132.60        137.49        18.52 o                         
  -6   0   3        338.24        356.33        38.57 o                         
  -5   0   3        942.02       1004.69        29.35 o                         
  -4   0   3        685.11        555.19        12.93 o                         
  -3   0   3       1363.07       1312.29        23.09 o                         
  -2   0   3         32.92         27.74         6.67 o                         
  -1   0   3       2202.78       3144.07        44.82 o                         
   0   0   3         64.53         28.02         5.95 o                         
   1   0   3        763.68        741.93        27.10 o                         
   2   0   3       1884.30       1590.83        32.08 o                         
   3   0   3       1777.60       1792.33        22.37 o                         
   4   0   3       1483.99       1565.31        26.56 o                         
   5   0   3          4.92         -0.33         9.78 o                         
   6   0   3        521.20        515.55        18.78 o                         
   7   0   3       1005.98        997.95        34.43 o                         
   8   0   3        200.19        238.92        24.95 o                         
   9   0   3        180.66        133.94        20.92 o                         
  10   0   3        838.23        821.58        44.16 o                         
  11   0   3        195.04        191.83        31.59 o                         
  12   0   3          2.19         14.60        29.47 o                         
  13   0   3        458.48        470.75        59.11 o                         
  14   0   3        105.46        100.12        50.28 o                         
  15   0   3          5.54         25.46        30.09 o                         
 -14   1   3          2.10        -19.73        44.20 o                         
 -13   1   3         59.55         44.17        38.27 o                         
 -12   1   3        297.85        283.67        31.40 o                         
 -11   1   3         27.19         66.90        25.05 o                         
 -10   1   3          0.88        -21.81        21.81 o                         
  -9   1   3         63.71         79.25        20.99 o                         
  -8   1   3       1038.31       1114.85        69.46 o                         
  -7   1   3         49.98         62.41        13.17 o                         
  -6   1   3       2958.20       2808.30        49.56 o                         
  -5   1   3          7.99         -1.86        11.00 o                         
  -4   1   3       1527.29       1872.82        47.92 o                         
  -3   1   3        935.59        713.33        35.78 o                         
  -2   1   3         33.64          7.91        12.84 o                         
  -1   1   3       4217.20       4557.14       108.39 o                         
   0   1   3        789.40       1111.87        38.10 o                         
   1   1   3       2357.43       2422.08        59.24 o                         
   2   1   3      10300.73      10899.95       256.18 o                         
   3   1   3        320.04        287.15        20.81 o                         
   4   1   3        737.14        892.10        21.58 o                         
   5   1   3          3.93         14.75        13.89 o                         
   6   1   3        150.40        137.47        13.16 o                         
   7   1   3       3152.55       3195.60        64.14 o                         
   8   1   3        190.37        237.16        24.87 o                         
   9   1   3          7.37        -11.75        14.81 o                         
  10   1   3        267.43        326.07        19.02 o                         
  11   1   3        141.60        152.69        17.96 o                         
  12   1   3         51.72         31.40        17.27 o                         
  13   1   3         50.22         67.63        25.08 o                         
  14   1   3          5.11         -9.30        15.65 o                         
  15   1   3         47.69         80.11        17.15 o                         
 -14   2   3         10.27          6.65        44.76 o                         
 -13   2   3          8.97         33.03        40.10 o                         
 -12   2   3         10.23         22.40        25.92 o                         
 -11   2   3          0.82         12.37        24.06 o                         
 -10   2   3        276.83        217.39        25.91 o                         
  -9   2   3         29.08         24.49        16.03 o                         
  -8   2   3        567.61        518.08        22.44 o                         
  -7   2   3        103.81        111.03        14.81 o                         
  -6   2   3       2263.94       2211.30        42.43 o                         
  -5   2   3         62.86         62.39        21.26 o                         
  -4   2   3       4589.56       4823.40        73.68 o                         
  -3   2   3      10733.17      12564.50       210.67 o                         
  -2   2   3       5929.62       5848.46        99.50 o                         
  -1   2   3        722.65        414.65        12.92 o                         
   0   2   3       1313.45       1157.95        33.14 o                         
   1   2   3        426.64        571.13        14.61 o                         
   2   2   3        512.10        156.31        11.08 o                         
   3   2   3      16323.07      17379.90       404.30 o                         
   4   2   3       1602.79       1807.20        37.10 o                         
   5   2   3       1563.44       1624.61        55.28 o                         
   6   2   3         61.37        102.61        13.05 o                         
   7   2   3       1591.99       1591.88        38.78 o                         
   8   2   3        657.64        573.68        33.57 o                         
   9   2   3        262.38        288.51        16.70 o                         
  10   2   3        590.19        557.71        23.02 o                         
  11   2   3        147.09        142.60        22.45 o                         
  12   2   3        160.37        143.65        19.18 o                         
  13   2   3         45.21         80.47        19.96 o                         
  14   2   3        263.56        215.50        24.56 o                         
  15   2   3        247.82        199.91        19.67 o                         
 -14   3   3         23.73         23.61        43.78 o                         
 -13   3   3         78.28         28.57        29.00 o                         
 -12   3   3        168.73        258.71        31.52 o                         
 -11   3   3        119.14        115.67        21.12 o                         
 -10   3   3        245.96        277.76        36.18 o                         
  -9   3   3          7.46         29.92        16.50 o                         
  -8   3   3        946.99        839.98        27.87 o                         
  -7   3   3        302.97        226.61        21.62 o                         
  -6   3   3       6668.10       7135.94       182.97 o                         
  -5   3   3       1020.28       1204.85        49.98 o                         
  -4   3   3       4152.73       4233.71        77.33 o                         
  -3   3   3       2716.04       3504.88        51.25 o                         
  -2   3   3        457.62        419.27        40.31 o                         
  -1   3   3      15449.57      15100.24       247.48 o                         
   0   3   3       6317.49       6803.39       112.86 o                         
   1   3   3       3344.12       4713.03       162.13 o                         
   2   3   3         96.49         52.87         7.61 o                         
   3   3   3      10967.58      12867.46       303.89 o                         
   4   3   3       1675.62       1558.00        50.74 o                         
   5   3   3       1589.79       1770.20        87.54 o                         
   6   3   3         48.73         43.61        10.67 o                         
   7   3   3        104.14        111.61        21.78 o                         
   8   3   3        468.07        498.40        32.92 o                         
   9   3   3        437.53        429.26        19.51 o                         
  10   3   3       3779.49       3814.12        67.87 o                         
  11   3   3        354.30        314.06        20.94 o                         
  12   3   3        383.47        406.82        31.81 o                         
  13   3   3         43.09         39.85        19.59 o                         
  14   3   3        585.14        644.61        32.31 o                         
  15   3   3        241.82        211.72        55.63 o                         
 -13   4   3        237.94        325.72        52.37 o                         
 -12   4   3        295.66        362.94        30.59 o                         
 -11   4   3          7.57         44.47        20.28 o                         
 -10   4   3         51.03         62.37        26.09 o                         
  -9   4   3        135.77        102.88        18.41 o                         
  -8   4   3       1409.94       1337.67        43.19 o                         
  -7   4   3       2811.09       2695.43        63.37 o                         
  -6   4   3       1527.38       1469.80        41.70 o                         
  -5   4   3        631.19        616.46        16.63 o                         
  -4   4   3      13707.06      14911.04       250.48 o                         
  -3   4   3       6990.26       7524.36       105.71 o                         
  -2   4   3       1817.33       1747.73        38.76 o                         
  -1   4   3       1310.22       1180.47        30.00 o                         
   0   4   3       2453.78       2094.16       105.42 o                         
   1   4   3       4367.24       4366.10       111.48 o                         
   2   4   3          7.50         14.16         6.56 o                         
   3   4   3        178.73         98.01        22.65 o                         
   4   4   3        574.12        667.15        20.83 o                         
   5   4   3       7113.71       7173.84       126.31 o                         
   6   4   3         50.27         44.14        13.27 o                         
   7   4   3        683.41        797.55        27.98 o                         
   8   4   3         38.91         57.49        12.77 o                         
   9   4   3       2256.95       2270.86        39.92 o                         
  10   4   3       4502.55       4310.55        65.67 o                         
  11   4   3        693.86        735.55        28.55 o                         
  12   4   3        498.07        423.30        24.59 o                         
  13   4   3        125.21        148.25        22.14 o                         
  14   4   3        633.00        678.24        33.86 o                         
  15   4   3        277.94        260.62        34.15 o                         
 -13   5   3        236.33        313.16        52.29 o                         
 -12   5   3        417.31        436.27        38.35 o                         
 -11   5   3         28.37         19.38        20.64 o                         
 -10   5   3          2.89         28.66        19.33 o                         
  -9   5   3       2395.86       2331.87        63.57 o                         
  -8   5   3       2038.28       1935.12        72.55 o                         
  -7   5   3       1963.15       2110.30        55.11 o                         
  -6   5   3        181.59        144.44        16.68 o                         
  -5   5   3       1609.37       1567.23        45.69 o                         
  -4   5   3       3104.29       3153.30        87.62 o                         
  -3   5   3      19848.48      21495.50       289.96 o                         
  -2   5   3       1219.12       1329.59        26.11 o                         
  -1   5   3        733.93        824.10        27.16 o                         
   0   5   3       5718.96       6021.23        87.06 o                         
   1   5   3       3943.99       3932.84        73.32 o                         
   2   5   3       7007.77       7293.66       177.59 o                         
   3   5   3       9574.88      10938.44       149.74 o                         
   4   5   3        125.46        126.12        13.13 o                         
   5   5   3       3080.72       3304.14        65.55 o                         
   6   5   3       1745.81       1698.77        41.50 o                         
   7   5   3         96.37        131.23        17.31 o                         
   8   5   3         93.05         98.64        13.93 o                         
   9   5   3       2491.75       2794.48        64.16 o                         
  10   5   3       8275.67       8216.53       109.95 o                         
  11   5   3        524.90        472.52        21.46 o                         
  12   5   3         41.30         49.74        16.19 o                         
  13   5   3        239.71        290.79        21.17 o                         
  14   5   3        595.54        650.98        28.29 o                         
  15   5   3        373.14        348.77        35.01 o                         
 -13   6   3         87.23        153.10        47.79 o                         
 -12   6   3       1095.87       1149.41        98.32 o                         
 -11   6   3        106.45         94.04        27.78 o                         
 -10   6   3         81.21         70.51        27.97 o                         
  -9   6   3       1891.12       1992.24       108.70 o                         
  -8   6   3       1242.66       1382.65        45.88 o                         
  -7   6   3        348.07        381.01        36.13 o                         
  -6   6   3        181.60        120.79        16.40 o                         
  -5   6   3        118.71        158.48        23.46 o                         
  -4   6   3       9066.58       9676.45       398.14 o                         
  -3   6   3      22166.29      24194.46       498.66 o                         
  -2   6   3        247.35        326.42        14.54 o                         
  -1   6   3        400.24        463.06        16.05 o                         
   0   6   3      11340.48      11579.91       139.83 o                         
   1   6   3       3124.64       3047.99        50.09 o                         
   2   6   3       2553.68       2505.31        41.93 o                         
   3   6   3         47.47         62.52        11.99 o                         
   4   6   3        450.92        603.20        33.14 o                         
   5   6   3         18.60         62.30        13.87 o                         
   6   6   3       8402.42       8476.46       150.83 o                         
   7   6   3        410.23        456.31        30.11 o                         
   8   6   3          0.43         -1.50        21.58 o                         
   9   6   3       2800.67       3099.06        69.57 o                         
  10   6   3      11225.62      12058.96       220.07 o                         
  11   6   3       1197.11       1204.83        36.02 o                         
  12   6   3         19.93          9.70        18.65 o                         
  13   6   3        333.43        319.39        25.78 o                         
  14   6   3        370.69        408.69        33.46 o                         
  15   6   3        803.86        854.85        66.30 o                         
 -12   7   3        541.29        609.86        59.43 o                         
 -11   7   3         96.98        140.15        30.50 o                         
 -10   7   3          1.58         14.73        37.10 o                         
  -9   7   3        459.20        451.06        32.39 o                         
  -8   7   3       1722.35       1660.02        52.74 o                         
  -7   7   3       1006.72       1058.99        56.83 o                         
  -6   7   3         26.79         23.01        11.09 o                         
  -5   7   3         49.13         64.79        10.48 o                         
  -4   7   3       3125.00       3114.75        53.25 o                         
  -3   7   3       4441.42       4195.33        67.45 o                         
  -2   7   3       1105.05       1172.49        34.06 o                         
  -1   7   3       2323.26       2197.15        40.41 o                         
   0   7   3       1096.69       1182.53        27.01 o                         
   1   7   3         21.29         20.28        11.11 o                         
   2   7   3        111.21         52.56        10.95 o                         
   3   7   3         21.82         30.39        10.69 o                         
   4   7   3        913.88       1161.17        43.62 o                         
   5   7   3       7177.77       7281.21       245.48 o                         
   6   7   3      11285.43      11943.01       208.14 o                         
   7   7   3       2165.70       2598.58        81.26 o                         
   8   7   3       1830.24       1863.63        66.88 o                         
   9   7   3       1106.72       1133.50        72.75 o                         
  10   7   3       5207.38       5456.28       267.64 o                         
  11   7   3       2102.41       2032.04        57.64 o                         
  12   7   3         18.86         20.28        15.07 o                         
  13   7   3          0.25        -14.77        14.77 o                         
  14   7   3        557.44        552.12        26.75 o                         
 -12   8   3         60.12         98.64        28.42 o                         
 -11   8   3        200.30        240.89        24.55 o                         
 -10   8   3         19.13          0.86        18.28 o                         
  -9   8   3         53.75         69.88        17.72 o                         
  -8   8   3       1328.18       1223.38        41.16 o                         
  -7   8   3        817.14        677.01        27.80 o                         
  -6   8   3         40.10         53.33        11.00 o                         
  -5   8   3          2.09         -3.27         8.05 o                         
  -4   8   3        702.71        745.09        20.26 o                         
  -3   8   3       2933.26       2822.64        50.82 o                         
  -2   8   3        569.63        529.49        22.52 o                         
  -1   8   3        286.24        364.66        36.18 o                         
   0   8   3          0.34         29.83        15.33 o                         
   1   8   3       1306.36       1306.93        30.02 o                         
   2   8   3       1961.07       1936.75        37.23 o                         
   3   8   3        220.57        292.60        46.21 o                         
   4   8   3          7.29         12.14        11.25 o                         
   5   8   3        235.34        195.70        12.78 o                         
   6   8   3       2403.20       2268.44        94.05 o                         
   7   8   3        730.37        742.79        29.82 o                         
   8   8   3        272.25        278.21        21.04 o                         
   9   8   3         10.17          1.57        17.81 o                         
  10   8   3        640.73        685.98        35.87 o                         
  11   8   3       1713.84       1560.10        54.68 o                         
  12   8   3          0.54         -0.45        15.77 o                         
  13   8   3         52.41         53.35        16.81 o                         
  14   8   3        164.73        162.13        22.74 o                         
 -11   9   3        250.78        250.47        24.66 o                         
 -10   9   3          1.57         29.02        18.38 o                         
  -9   9   3          2.87         14.72        16.34 o                         
  -8   9   3        441.57        494.33        31.66 o                         
  -7   9   3        206.32        203.65        17.00 o                         
  -6   9   3         25.57         30.76        16.74 o                         
  -5   9   3         77.92         70.80        16.25 o                         
  -4   9   3          0.72         -6.11        14.46 o                         
  -3   9   3        158.56        178.13        16.60 o                         
  -2   9   3        456.71        481.68        20.83 o                         
  -1   9   3          5.16         -2.98        12.22 o                         
   0   9   3        395.02        374.21        32.74 o                         
   1   9   3        961.26        980.13        33.25 o                         
   2   9   3         18.04         47.28        11.77 o                         
   3   9   3        632.80        735.36        27.63 o                         
   4   9   3        455.66        532.93        21.26 o                         
   5   9   3         51.11         52.36        14.37 o                         
   6   9   3         53.40         60.82        10.61 o                         
   7   9   3         16.47          7.97        14.75 o                         
   8   9   3          3.29          0.82        15.57 o                         
   9   9   3        746.59        735.63        23.52 o                         
  10   9   3        254.87        251.59        22.75 o                         
  11   9   3          1.19          3.36        15.79 o                         
  12   9   3          4.07         -3.25        16.25 o                         
  13   9   3         70.44         79.84        19.61 o                         
 -11  10   3         10.33         17.06        20.25 o                         
 -10  10   3         14.89         11.50        14.98 o                         
  -9  10   3          4.26         13.21        16.05 o                         
  -8  10   3          7.90         52.91        17.94 o                         
  -7  10   3         73.11         42.19        24.74 o                         
  -6  10   3         24.56         29.86        14.33 o                         
  -5  10   3          1.77          4.22        13.46 o                         
  -4  10   3          0.16         -3.86         8.03 o                         
  -3  10   3         11.86          9.78        12.26 o                         
  -2  10   3        316.60        349.24        17.04 o                         
  -1  10   3        132.60        123.11        13.04 o                         
   0  10   3       1162.08       1067.14        30.12 o                         
   1  10   3        259.72        230.07        22.95 o                         
   2  10   3         28.22         16.71        19.05 o                         
   3  10   3        620.47        570.32        52.82 o                         
   4  10   3         80.41         88.20        16.01 o                         
   5  10   3        394.24        399.90        21.65 o                         
   6  10   3        377.13        391.16        17.56 o                         
   7  10   3        169.84        172.57        15.71 o                         
   8  10   3        801.27        678.83        23.01 o                         
   9  10   3        313.84        263.26        18.25 o                         
  10  10   3          9.39         15.90        15.84 o                         
  11  10   3          3.74         11.32        16.42 o                         
  12  10   3          0.91          2.12        17.34 o                         
  13  10   3          4.05          5.60        19.83 o                         
 -10  11   3          1.15         18.87        23.60 o                         
  -9  11   3         30.01         33.24        22.89 o                         
  -8  11   3          3.16          1.28        21.13 o                         
  -7  11   3         51.64         63.07        18.93 o                         
  -6  11   3          3.42         27.49        15.04 o                         
  -5  11   3        125.21        111.62        15.79 o                         
  -4  11   3          1.68          4.84        13.89 o                         
  -3  11   3        239.36        230.55        18.86 o                         
  -2  11   3          8.99         20.83        13.37 o                         
  -1  11   3         40.34         35.17        13.49 o                         
   0  11   3        516.66        435.87        27.34 o                         
   1  11   3        199.14        199.88        15.24 o                         
   2  11   3        801.49        783.01        26.02 o                         
   3  11   3        109.35        109.17        15.53 o                         
   4  11   3          8.07          5.18        13.04 o                         
   5  11   3        432.18        403.80        19.61 o                         
   6  11   3        253.06        279.03        14.56 o                         
   7  11   3        861.15        866.84        23.13 o                         
   8  11   3        382.77        376.34        29.83 o                         
   9  11   3          3.53         -6.13        15.91 o                         
  10  11   3         23.96         36.01        16.82 o                         
  11  11   3        228.92        232.10        20.25 o                         
  12  11   3         41.52         62.51        24.25 o                         
  -9  12   3         55.30         65.29        30.79 o                         
  -8  12   3          1.08         -3.88        27.63 o                         
  -7  12   3        122.31        108.70        25.39 o                         
  -6  12   3        145.91        108.96        25.11 o                         
  -5  12   3         29.61         48.29        16.80 o                         
  -4  12   3         12.76         22.15        15.46 o                         
  -3  12   3        207.76        223.34        17.98 o                         
  -2  12   3         50.19         34.99        14.86 o                         
  -1  12   3         11.37         19.36        14.53 o                         
   0  12   3         42.62         44.18        17.79 o                         
   1  12   3        300.43        308.79        18.09 o                         
   2  12   3        664.61        589.87        38.04 o                         
   3  12   3         48.02         32.00        15.70 o                         
   4  12   3          0.62         -1.65        12.88 o                         
   5  12   3          0.13         -4.70        13.10 o                         
   6  12   3        179.41        156.26        13.97 o                         
   7  12   3        272.67        258.72        16.49 o                         
   8  12   3         39.42         39.43        17.71 o                         
   9  12   3        160.91        177.80        17.03 o                         
  10  12   3         15.34          5.05        17.67 o                         
  11  12   3          1.01        -11.70        23.82 o                         
  12  12   3          0.02        -25.77        25.77 o                         
  -8  13   3          7.33         20.84        27.27 o                         
  -7  13   3         52.99         77.77        25.22 o                         
  -6  13   3          2.91         -2.34        18.38 o                         
  -5  13   3        240.78        242.76        21.43 o                         
  -4  13   3         64.70         71.99        13.22 o                         
  -3  13   3         23.08         13.17        16.64 o                         
  -2  13   3          0.39        -13.24        18.43 o                         
  -1  13   3        395.51        408.24        26.18 o                         
   0  13   3        158.70        158.39        25.27 o                         
   1  13   3          4.54         -7.35        15.34 o                         
   2  13   3        441.77        406.55        23.73 o                         
   3  13   3         31.76         32.30        15.34 o                         
   4  13   3        289.87        230.37        16.49 o                         
   5  13   3        149.16        139.14        18.70 o                         
   6  13   3         30.48         48.91        13.43 o                         
   7  13   3         10.44         20.61        14.71 o                         
   8  13   3        452.34        420.21        27.16 o                         
   9  13   3        489.51        474.33        25.39 o                         
  10  13   3         17.98         57.25        30.32 o                         
  11  13   3        221.32        291.55        52.86 o                         
  -7  14   3         19.87         24.39        26.83 o                         
  -6  14   3         15.24         13.94        25.43 o                         
  -5  14   3        281.64        333.23        27.34 o                         
  -4  14   3        110.37        131.38        22.39 o                         
  -3  14   3         78.37        131.45        19.85 o                         
  -2  14   3         19.24         19.59        17.61 o                         
  -1  14   3        671.72        722.25        32.64 o                         
   0  14   3        572.49        480.18        39.42 o                         
   1  14   3         76.32         64.82        17.30 o                         
   2  14   3        153.55        149.46        20.43 o                         
   3  14   3          4.21          8.18        16.81 o                         
   4  14   3       1172.02       1194.84        32.63 o                         
   5  14   3       1000.40        986.23        27.19 o                         
   6  14   3         47.42         67.65        21.05 o                         
   7  14   3         29.94         30.24        20.35 o                         
   8  14   3        311.54        407.63        57.78 o                         
   9  14   3       1482.99       1639.16        82.44 o                         
  10  14   3         60.11         62.34        30.27 o                         
  -5  15   3        264.94        245.30        28.44 o                         
  -4  15   3        465.45        541.18        64.74 o                         
  -3  15   3          5.85         12.23        21.80 o                         
  -2  15   3          9.77          3.64        23.62 o                         
  -1  15   3        242.69        333.35        41.28 o                         
   0  15   3        793.49        907.51        34.38 o                         
   1  15   3        237.84        254.05        30.98 o                         
   2  15   3         74.95         76.60        26.66 o                         
   3  15   3         26.10         53.09        18.58 o                         
   4  15   3        753.33        872.11        30.22 o                         
   5  15   3        768.20        813.56        29.91 o                         
   6  15   3         29.71         29.60        18.41 o                         
   7  15   3         59.99         90.84        20.00 o                         
   8  15   3        692.62        771.54        30.23 o                         
  -3  16   3         19.78         41.09        32.14 o                         
  -2  16   3          0.37         13.35        28.87 o                         
  -1  16   3         40.36         64.62        30.57 o                         
   0  16   3        225.58        227.93        31.30 o                         
   1  16   3        189.27        223.11        30.93 o                         
   2  16   3         34.22         29.11        25.77 o                         
   3  16   3         59.33         38.88        22.39 o                         
   4  16   3        223.58        232.72        26.16 o                         
   5  16   3       1213.84       1233.60        73.57 o                         
   6  16   3          6.79          2.08        20.26 o                         
  -3 -14   4        206.20        201.77        32.63 o                         
  -2 -14   4         94.05        128.39        18.95 o                         
  -1 -14   4        514.19        552.94        24.97 o                         
   0 -14   4         20.52         27.03        23.78 o                         
   1 -14   4         34.89         27.45        17.97 o                         
   2 -14   4         29.78         48.38        15.46 o                         
  -6 -13   4        425.96        439.53        25.37 o                         
  -5 -13   4       1328.49       1346.07        54.91 o                         
  -4 -13   4         53.93         92.34        19.54 o                         
  -3 -13   4        320.91        316.26        18.27 o                         
  -2 -13   4        404.81        442.73        19.82 o                         
  -1 -13   4       1206.32       1203.76        28.14 o                         
   0 -13   4        517.39        540.13        32.40 o                         
   1 -13   4         30.39         48.35        20.77 o                         
   2 -13   4        106.55        116.46        15.04 o                         
   3 -13   4        435.93        446.18        33.28 o                         
   4 -13   4        200.25        162.44        20.73 o                         
   5 -13   4          4.77         14.84        22.73 o                         
  -8 -12   4          0.62        -12.27        23.09 o                         
  -7 -12   4          7.05         20.62        21.49 o                         
  -6 -12   4        814.60        830.90        38.19 o                         
  -5 -12   4       2530.17       2510.90        49.14 o                         
  -4 -12   4        163.47        158.40        18.76 o                         
  -3 -12   4         22.27         41.06        13.43 o                         
  -2 -12   4        380.28        384.95        19.79 o                         
  -1 -12   4       1556.42       1538.63        37.86 o                         
   0 -12   4        760.81        806.80        24.99 o                         
   1 -12   4          1.02          3.98        16.64 o                         
   2 -12   4         62.67         63.50        16.25 o                         
   3 -12   4        502.37        470.92        18.63 o                         
   4 -12   4        312.86        328.15        30.94 o                         
   5 -12   4        148.75        187.66        22.09 o                         
   6 -12   4          3.62        -28.61        28.61 o                         
   7 -12   4          2.71        -15.12        40.80 o                         
  -9 -11   4        542.23        577.19        39.14 o                         
  -8 -11   4         21.39         41.97        21.78 o                         
  -7 -11   4         65.52         68.09        21.05 o                         
  -6 -11   4       1093.17       1076.04        30.73 o                         
  -5 -11   4       2396.58       2395.44        46.04 o                         
  -4 -11   4        503.66        511.16        19.95 o                         
  -3 -11   4          5.33          6.14        11.16 o                         
  -2 -11   4        120.19        137.87        14.19 o                         
  -1 -11   4       1185.75       1192.97        27.12 o                         
   0 -11   4        506.19        533.95        22.28 o                         
   1 -11   4          0.03         -5.57        16.86 o                         
   2 -11   4        238.90        239.69        28.46 o                         
   3 -11   4       1289.64       1179.63        24.80 o                         
   4 -11   4        211.28        195.52        15.56 o                         
   5 -11   4         73.93         95.03        14.27 o                         
   6 -11   4          1.67          6.29        21.24 o                         
   7 -11   4          0.85         -0.89        22.88 o                         
   8 -11   4        158.34        173.55        36.75 o                         
 -10 -10   4        292.62        328.67        33.58 o                         
  -9 -10   4        603.03        588.20        39.16 o                         
  -8 -10   4         25.38         26.13        20.47 o                         
  -7 -10   4         62.17         77.92        19.11 o                         
  -6 -10   4        415.48        417.98        21.12 o                         
  -5 -10   4        986.96       1051.56        28.40 o                         
  -4 -10   4        101.78        115.52        13.70 o                         
  -3 -10   4         86.04        109.57        13.21 o                         
  -2 -10   4        123.04         90.55        12.52 o                         
  -1 -10   4       1876.50       1902.01        33.41 o                         
   0 -10   4       1196.52       1309.98        30.70 o                         
   1 -10   4        255.89        269.66        28.99 o                         
   2 -10   4        130.33        181.40        15.70 o                         
   3 -10   4        425.12        393.39        24.99 o                         
   4 -10   4        605.45        614.32        21.17 o                         
   5 -10   4          4.37         24.75        12.60 o                         
   6 -10   4         21.57         42.64        21.47 o                         
   7 -10   4          1.60         -4.13        20.62 o                         
   8 -10   4         79.84         89.04        23.15 o                         
   9 -10   4        182.27        242.09        27.78 o                         
  10 -10   4         16.03         17.77        26.68 o                         
 -11  -9   4          3.86         -7.64        22.59 o                         
 -10  -9   4        357.34        367.66       101.06 o                         
  -9  -9   4        275.03        307.46        34.60 o                         
  -8  -9   4          0.01         -1.11        18.67 o                         
  -7  -9   4          3.44         27.88        21.72 o                         
  -6  -9   4        108.59         86.77        17.51 o                         
  -5  -9   4         95.99         89.92        14.28 o                         
  -4  -9   4        314.48        333.55        15.56 o                         
  -3  -9   4         94.64        104.05        12.29 o                         
  -2  -9   4         26.17         19.72         9.84 o                         
  -1  -9   4        205.37        189.86        12.78 o                         
   0  -9   4        354.05        320.21        17.31 o                         
   1  -9   4        114.52         87.87        13.67 o                         
   2  -9   4        707.04        611.09        24.32 o                         
   3  -9   4          0.70          2.38        11.39 o                         
   4  -9   4        229.75        198.53        14.79 o                         
   5  -9   4        153.15        130.58        13.21 o                         
   6  -9   4         54.34         16.85        17.96 o                         
   7  -9   4         11.61         43.64        19.61 o                         
   8  -9   4        124.80        169.53        22.85 o                         
   9  -9   4        160.01        183.19        20.21 o                         
  10  -9   4         41.08         16.13        20.61 o                         
  11  -9   4         19.80         29.52        22.74 o                         
 -11  -8   4         59.28         66.85        22.59 o                         
 -10  -8   4         65.35         57.71        22.37 o                         
  -9  -8   4        103.80        133.33        20.89 o                         
  -8  -8   4         74.78         58.42        18.87 o                         
  -7  -8   4        173.24        183.18        19.77 o                         
  -6  -8   4         57.27         67.96        18.52 o                         
  -5  -8   4         49.43         70.79        13.25 o                         
  -4  -8   4         44.10         70.89        11.42 o                         
  -3  -8   4        365.26        373.84        14.61 o                         
  -2  -8   4        465.29        387.19        14.47 o                         
  -1  -8   4         64.91         88.40        10.35 o                         
   0  -8   4         38.07         54.16        11.06 o                         
   1  -8   4        157.69        189.04        17.13 o                         
   2  -8   4        398.69        368.13        18.89 o                         
   3  -8   4        977.19        855.69        21.85 o                         
   4  -8   4         58.57         36.09        11.42 o                         
   5  -8   4        310.38        273.65        13.80 o                         
   6  -8   4         55.87         83.38        27.79 o                         
   7  -8   4         13.12         44.73        17.56 o                         
   8  -8   4          3.29          5.48        19.40 o                         
   9  -8   4          4.44          9.86        17.90 o                         
  10  -8   4         10.34         29.08        19.45 o                         
  11  -8   4         20.92         25.20        20.77 o                         
 -12  -7   4          5.38         21.38        26.02 o                         
 -11  -7   4         42.92         41.76        18.04 o                         
 -10  -7   4        125.56        127.16        16.49 o                         
  -9  -7   4        343.58        373.31        29.14 o                         
  -8  -7   4         31.56         13.82        17.37 o                         
  -7  -7   4         21.85         14.95        16.07 o                         
  -6  -7   4        321.09        247.68        18.73 o                         
  -5  -7   4       3631.08       3513.72        47.80 o                         
  -4  -7   4        366.60        399.06        16.54 o                         
  -3  -7   4          0.26         -7.16         9.20 o                         
  -2  -7   4         25.99         38.84         9.08 o                         
  -1  -7   4        283.88        264.51        17.30 o                         
   0  -7   4       1661.25       1465.59        25.23 o                         
   1  -7   4         66.09         30.90        10.98 o                         
   2  -7   4        103.90        108.89        13.08 o                         
   3  -7   4         22.84         43.74        10.48 o                         
   4  -7   4        507.47        492.41        27.47 o                         
   5  -7   4        243.13        166.87        11.69 o                         
   6  -7   4         14.20         25.45        15.24 o                         
   7  -7   4        238.61        259.32        36.33 o                         
   8  -7   4          1.07          0.29        14.25 o                         
   9  -7   4        165.19        167.55        17.62 o                         
  10  -7   4         20.63         26.60        16.28 o                         
  11  -7   4          0.95         20.47        15.53 o                         
  12  -7   4          0.11         -2.59        17.79 o                         
 -12  -6   4        598.99        479.39        45.49 o                         
 -11  -6   4        102.82         98.02        16.46 o                         
 -10  -6   4         30.07         30.39        14.50 o                         
  -9  -6   4         53.59         66.05        12.97 o                         
  -8  -6   4        548.33        534.45        21.36 o                         
  -7  -6   4        104.18         80.80        16.53 o                         
  -6  -6   4          2.01          3.84        14.00 o                         
  -5  -6   4       1353.62       1393.05        27.85 o                         
  -4  -6   4        484.15        451.71        13.53 o                         
  -3  -6   4          5.33         29.20         7.67 o                         
  -2  -6   4        746.77        751.32        17.52 o                         
  -1  -6   4       1267.48       1419.08        23.26 o                         
   0  -6   4         28.03         35.79        10.01 o                         
   1  -6   4        273.38        287.71        14.14 o                         
   2  -6   4        114.47        182.91        19.26 o                         
   3  -6   4        943.95        895.32        23.09 o                         
   4  -6   4       4230.16       4122.94        66.26 o                         
   5  -6   4       1340.90       1357.06        44.41 o                         
   6  -6   4         47.22         60.68        15.00 o                         
   7  -6   4        337.12        341.82        30.79 o                         
   8  -6   4         86.50        100.03        14.65 o                         
   9  -6   4         17.28         22.57        13.03 o                         
  10  -6   4          6.40         14.09        13.76 o                         
  11  -6   4         58.95         77.39        15.51 o                         
  12  -6   4          5.13         -3.45        17.03 o                         
  13  -6   4         40.64         69.67        18.63 o                         
 -13  -5   4        281.32        320.12        23.24 o                         
 -12  -5   4        102.09         94.19        18.73 o                         
 -11  -5   4        236.91        209.55        17.28 o                         
 -10  -5   4         52.97         49.66        13.97 o                         
  -9  -5   4         60.94         79.96        13.66 o                         
  -8  -5   4         80.44         77.57        19.26 o                         
  -7  -5   4        826.30        808.86        20.40 o                         
  -6  -5   4        433.17        417.61        22.09 o                         
  -5  -5   4        816.77        852.23        18.48 o                         
  -4  -5   4       2704.54       2627.83        32.90 o                         
  -3  -5   4       1305.79       1357.67        20.65 o                         
  -2  -5   4       1040.93       1177.03        20.03 o                         
  -1  -5   4        800.88        841.00        16.15 o                         
   0  -5   4       1428.34       1428.94        28.19 o                         
   1  -5   4        108.38        102.82        11.68 o                         
   2  -5   4        278.15        289.23        13.62 o                         
   3  -5   4         41.14         30.86         9.89 o                         
   4  -5   4         36.05         20.78        10.15 o                         
   5  -5   4         19.23          9.32        11.66 o                         
   6  -5   4       1395.73       1247.93        31.49 o                         
   7  -5   4       1359.70       1241.85        25.52 o                         
   8  -5   4        108.75         97.50        12.40 o                         
   9  -5   4        188.16        174.53        14.11 o                         
  10  -5   4         16.74         15.71        10.71 o                         
  11  -5   4        695.66        657.15        25.65 o                         
  12  -5   4        182.21        228.53        14.37 o                         
  13  -5   4         56.12         59.23        13.83 o                         
 -13  -4   4        234.07        174.27        20.42 o                         
 -12  -4   4         30.30         24.20        14.51 o                         
 -11  -4   4        765.87        772.74        23.35 o                         
 -10  -4   4         99.87         93.64        14.29 o                         
  -9  -4   4          2.51         30.92        12.60 o                         
  -8  -4   4        125.72        127.07        12.63 o                         
  -7  -4   4       1192.62       1243.31        24.32 o                         
  -6  -4   4       2020.57       1831.28        29.59 o                         
  -5  -4   4        939.79        947.34        18.77 o                         
  -4  -4   4       1952.51       1899.63        25.58 o                         
  -3  -4   4       1300.22       1225.50        18.51 o                         
  -2  -4   4      11356.39      11519.32       113.38 o                         
  -1  -4   4        675.42        678.39        14.77 o                         
   0  -4   4         51.30         67.51         7.21 o                         
   1  -4   4       5326.37       6241.88       109.14 o                         
   2  -4   4       3662.82       3299.08        52.05 o                         
   3  -4   4        628.37        426.27        13.17 o                         
   4  -4   4        215.17        228.46        11.11 o                         
   5  -4   4         17.80         12.32        13.29 o                         
   6  -4   4        741.56        724.01        24.01 o                         
   7  -4   4       1614.69       1549.13        23.77 o                         
   8  -4   4          4.98         -1.03         9.06 o                         
   9  -4   4        670.16        594.10        21.39 o                         
  10  -4   4          0.18         -0.63        10.30 o                         
  11  -4   4        459.55        469.05        26.71 o                         
  12  -4   4        884.27        970.85        31.68 o                         
  13  -4   4         14.49         11.95        13.16 o                         
  14  -4   4          9.25          7.03        14.22 o                         
 -13  -3   4         36.45         27.39        17.96 o                         
 -12  -3   4        352.41        339.53        17.59 o                         
 -11  -3   4       1057.19       1068.61        24.44 o                         
 -10  -3   4        306.07        294.94        16.06 o                         
  -9  -3   4        143.63        198.15        18.42 o                         
  -8  -3   4        807.28        818.07        26.51 o                         
  -7  -3   4       7392.73       7340.99        86.19 o                         
  -6  -3   4       4527.09       4302.63        53.93 o                         
  -5  -3   4        107.11        112.64         9.66 o                         
  -4  -3   4         73.03         89.30         8.40 o                         
  -3  -3   4       7379.08       7863.58        79.42 o                         
  -2  -3   4      34488.73      37286.20       324.56 o                         
  -1  -3   4      12679.21      13766.85       144.99 o                         
   0  -3   4        220.83        272.45         8.01 o                         
   1  -3   4         48.19        148.27        14.45 o                         
   2  -3   4       1570.80       1298.65        33.15 o                         
   3  -3   4        489.11        634.10        27.74 o                         
   4  -3   4        832.47        808.68        17.76 o                         
   5  -3   4        410.54        398.80        12.14 o                         
   6  -3   4       1884.48       1730.00        28.76 o                         
   7  -3   4       5893.85       5527.97        66.14 o                         
   8  -3   4        162.44        168.96        11.45 o                         
   9  -3   4        833.36        788.59        17.71 o                         
  10  -3   4         83.13         60.21        10.96 o                         
  11  -3   4       1335.44       1390.18        26.68 o                         
  12  -3   4       1401.40       1524.97        29.94 o                         
  13  -3   4         26.68         29.36        13.61 o                         
  14  -3   4         26.77         21.56        14.33 o                         
 -14  -2   4        203.14        230.93        43.96 o                         
 -13  -2   4         25.15         35.73        19.72 o                         
 -12  -2   4         72.45         98.55        14.62 o                         
 -11  -2   4        891.32        841.24        36.99 o                         
 -10  -2   4       1206.40       1170.82        26.03 o                         
  -9  -2   4          1.30          5.18        11.84 o                         
  -8  -2   4         56.70         42.87        11.59 o                         
  -7  -2   4      12941.22      12340.95       152.37 o                         
  -6  -2   4       9361.37       9378.18       104.79 o                         
  -5  -2   4       1406.23       1431.07        19.83 o                         
  -4  -2   4        205.79        161.50         9.39 o                         
  -3  -2   4       5105.37       5770.66        59.12 o                         
  -2  -2   4      31563.58      33954.24       318.78 o                         
  -1  -2   4       1437.01       1440.83        18.97 o                         
   0  -2   4         72.82        106.21         5.90 o                         
   1  -2   4        745.44        628.23        11.46 o                         
   2  -2   4       6017.42       5534.91        68.48 o                         
   3  -2   4       2463.03       1968.02        29.22 o                         
   4  -2   4          1.18         -5.31         6.52 o                         
   5  -2   4        590.16        530.01        12.61 o                         
   6  -2   4        773.30        773.83        17.52 o                         
   7  -2   4       9313.49       9085.11       114.54 o                         
   8  -2   4        825.17        746.94        20.79 o                         
   9  -2   4        305.69        273.01        19.71 o                         
  10  -2   4         47.87         42.38        14.45 o                         
  11  -2   4       2936.73       2961.02        66.92 o                         
  12  -2   4       1331.89       1382.49        70.58 o                         
  13  -2   4        446.28        494.36        22.99 o                         
  14  -2   4          3.37         27.02        18.31 o                         
 -14  -1   4          0.47        -20.05        31.83 o                         
 -13  -1   4          4.36          9.45        20.84 o                         
 -12  -1   4        116.83        155.74        17.29 o                         
 -11  -1   4        737.91        776.72        28.81 o                         
 -10  -1   4       1284.45       1264.82        26.61 o                         
  -9  -1   4        133.05        109.27        12.04 o                         
  -8  -1   4         94.01        106.48        11.19 o                         
  -7  -1   4       7361.30       7237.67        93.87 o                         
  -6  -1   4      14444.07      14627.61       202.67 o                         
  -5  -1   4       5018.90       4831.14        83.42 o                         
  -4  -1   4       1670.53       1740.78        30.00 o                         
  -3  -1   4         67.54         47.33         8.38 o                         
  -2  -1   4       9401.27       9375.05       111.49 o                         
  -1  -1   4       9203.65       9677.59       113.79 o                         
   0  -1   4        585.63        687.31        13.95 o                         
   1  -1   4       5113.95       5452.86        64.62 o                         
   2  -1   4       1271.66       1251.23        19.55 o                         
   3  -1   4       6356.33       5992.02        72.47 o                         
   4  -1   4        419.65        396.07        11.00 o                         
   5  -1   4        202.86        210.83        19.03 o                         
   6  -1   4         20.55         21.39         9.97 o                         
   7  -1   4       4594.10       4830.40        75.80 o                         
   8  -1   4       2190.20       2097.16        36.43 o                         
   9  -1   4          1.05          3.15        16.00 o                         
  10  -1   4        375.24        347.19        24.22 o                         
  11  -1   4       1768.86       1791.54        51.48 o                         
  12  -1   4       1688.41       1620.88        50.84 o                         
  13  -1   4        337.05        361.66        22.27 o                         
  14  -1   4          4.56        -11.79        19.24 o                         
  15  -1   4         53.19         72.07        21.64 o                         
 -14   0   4         21.87         27.09        21.81 o                         
 -13   0   4         25.86         34.23        20.19 o                         
 -12   0   4        105.50        116.45        18.20 o                         
 -11   0   4        857.95        794.45        87.76 o                         
 -10   0   4       1008.70        920.23        29.11 o                         
  -9   0   4        348.82        366.73        15.99 o                         
  -8   0   4          3.07          6.19        10.07 o                         
  -7   0   4       2785.97       2505.81        39.47 o                         
  -6   0   4       4407.27       4178.63        78.17 o                         
  -5   0   4        453.37        389.87        15.41 o                         
  -4   0   4        588.87        622.82        21.60 o                         
  -3   0   4         17.68         19.02        11.35 o                         
  -2   0   4       7213.05       7514.61       103.16 o                         
  -1   0   4        698.17        885.46        27.19 o                         
   0   0   4        254.08        244.86         8.13 o                         
   1   0   4         27.83         53.03        15.95 o                         
   2   0   4         23.68         27.85        11.10 o                         
   3   0   4       4496.50       4897.40        59.20 o                         
   4   0   4        523.83        524.16        12.47 o                         
   5   0   4        181.48        224.08        11.66 o                         
   6   0   4         51.37         62.74        19.85 o                         
   7   0   4       3767.48       3608.39       125.56 o                         
   8   0   4       2914.76       2527.56        70.91 o                         
   9   0   4         30.02         21.21        20.75 o                         
  10   0   4         76.11         61.05        23.01 o                         
  11   0   4       1262.37       1242.72        55.69 o                         
  12   0   4        790.00        798.20        48.93 o                         
  13   0   4          6.28         15.24        30.13 o                         
  14   0   4         56.77         31.27        19.97 o                         
  15   0   4          6.28          6.90        20.02 o                         
 -14   1   4         81.03         42.01        20.61 o                         
 -13   1   4         14.78         27.44        39.18 o                         
 -12   1   4         21.23         54.36        27.47 o                         
 -11   1   4         88.15         74.45        25.64 o                         
 -10   1   4        484.87        525.09        32.15 o                         
  -9   1   4         75.25         86.32        21.66 o                         
  -8   1   4          0.77        -19.22        19.22 o                         
  -7   1   4       1095.18       1092.45        28.95 o                         
  -6   1   4        794.03        815.25        22.98 o                         
  -5   1   4        214.97        196.35         9.23 o                         
  -4   1   4         19.09         40.66        11.82 o                         
  -3   1   4        278.46        279.43        16.16 o                         
  -2   1   4        430.23        528.31        15.50 o                         
  -1   1   4          2.31         49.77         6.98 o                         
   0   1   4       2769.96       2632.86        48.16 o                         
   1   1   4        242.81        331.52        11.14 o                         
   2   1   4       1537.92       1365.12        43.47 o                         
   3   1   4      10493.14      12170.04       314.44 o                         
   4   1   4        229.24        292.78        15.12 o                         
   5   1   4        119.14        104.92        10.06 o                         
   6   1   4       1349.16       1354.70        31.65 o                         
   7   1   4         20.72         19.70        11.65 o                         
   8   1   4       1977.81       1928.43        45.02 o                         
   9   1   4        281.07        280.34        27.30 o                         
  10   1   4        347.40        327.69        21.36 o                         
  11   1   4        234.99        209.81        21.69 o                         
  12   1   4        315.92        350.75        45.42 o                         
  13   1   4         38.61         44.56        31.12 o                         
  14   1   4        147.74        127.74        38.09 o                         
  15   1   4          6.92        -12.95        36.03 o                         
 -14   2   4         15.73          3.30        46.73 o                         
 -13   2   4         20.06        111.05        41.92 o                         
 -12   2   4         47.93         23.98        26.37 o                         
 -11   2   4         25.71         61.81        24.83 o                         
 -10   2   4         50.78         45.19        23.09 o                         
  -9   2   4        121.32        166.80        42.44 o                         
  -8   2   4        223.83        176.36        17.57 o                         
  -7   2   4        310.20        258.84        17.28 o                         
  -6   2   4        274.87        295.10        22.60 o                         
  -5   2   4        554.70        539.81        12.88 o                         
  -4   2   4       1856.79       1770.71        33.32 o                         
  -3   2   4          1.06         38.15        11.25 o                         
  -2   2   4        122.67         89.20         8.56 o                         
  -1   2   4         41.36         54.01         7.46 o                         
   0   2   4       6364.36       6715.30       112.05 o                         
   1   2   4       9489.25      10056.79       233.94 o                         
   2   2   4         21.30         16.58         9.51 o                         
   3   2   4         23.84         28.41         7.82 o                         
   4   2   4        219.55        346.37        19.17 o                         
   5   2   4        945.78       1308.20        30.08 o                         
   6   2   4       3264.33       3714.32        70.26 o                         
   7   2   4        736.55        892.58        26.78 o                         
   8   2   4        298.99        383.98        28.46 o                         
   9   2   4        703.55        625.53        39.45 o                         
  10   2   4        280.14        245.42        20.64 o                         
  11   2   4         11.35         12.42        17.29 o                         
  12   2   4         27.87         58.87        20.26 o                         
  13   2   4         56.99         48.99        22.19 o                         
  14   2   4        166.54        181.58        32.52 o                         
  15   2   4          1.45         13.12        28.56 o                         
 -13   3   4          0.65         -3.14        39.92 o                         
 -12   3   4          4.52         23.87        27.30 o                         
 -11   3   4         29.49         44.73        20.13 o                         
 -10   3   4        138.74        153.30        28.59 o                         
  -9   3   4        269.06        275.29        20.77 o                         
  -8   3   4         64.76         54.21        15.87 o                         
  -7   3   4       1005.52        941.06        27.67 o                         
  -6   3   4        545.54        502.12        14.30 o                         
  -5   3   4       1690.08       1635.23        27.28 o                         
  -4   3   4        140.51         82.46         8.12 o                         
  -3   3   4         96.42         39.08        12.16 o                         
  -2   3   4        562.05        484.72        15.52 o                         
  -1   3   4        166.23         84.79         9.87 o                         
   0   3   4        355.52        482.07        21.90 o                         
   1   3   4          0.09         13.16         9.22 o                         
   2   3   4       1041.21       1027.56        51.84 o                         
   3   3   4        925.24       1068.76        32.26 o                         
   4   3   4       4325.45       5081.74        90.96 o                         
   5   3   4       1777.18       2169.57        46.03 o                         
   6   3   4         66.72         79.32        14.51 o                         
   7   3   4       1221.89       1227.91        27.50 o                         
   8   3   4        254.52        289.68        26.50 o                         
   9   3   4       1103.06       1128.00        34.86 o                         
  10   3   4          0.96         -0.59        18.84 o                         
  11   3   4        130.64        119.40        17.20 o                         
  12   3   4          3.18         17.18        17.02 o                         
  13   3   4         52.18         83.18        21.36 o                         
  14   3   4         50.94         49.84        21.61 o                         
  15   3   4          1.06        -26.76        26.94 o                         
 -13   4   4         28.61         45.03        42.02 o                         
 -12   4   4         40.70         53.01        22.75 o                         
 -11   4   4         11.15         40.27        21.11 o                         
 -10   4   4        475.36        599.02        33.85 o                         
  -9   4   4         97.17         96.44        18.73 o                         
  -8   4   4        227.96        258.23        20.11 o                         
  -7   4   4        519.58        457.86        21.66 o                         
  -6   4   4       4079.47       3784.85        72.11 o                         
  -5   4   4         21.73         23.41         6.97 o                         
  -4   4   4       2597.62       2615.80        34.78 o                         
  -3   4   4        310.88        416.21        28.07 o                         
  -2   4   4       2639.31       2664.09        50.45 o                         
  -1   4   4       4527.90       4053.12        72.05 o                         
   0   4   4          3.84          8.41         7.94 o                         
   1   4   4        427.75        681.14        18.28 o                         
   2   4   4        548.14        462.05        11.05 o                         
   3   4   4        161.23         71.55         9.22 o                         
   4   4   4       5674.46       5820.54       102.43 o                         
   5   4   4       1327.25       1173.75        31.14 o                         
   6   4   4         65.48         42.11        13.04 o                         
   7   4   4        100.57        158.65        24.91 o                         
   8   4   4        437.50        371.38        21.62 o                         
   9   4   4          0.96          7.43        11.43 o                         
  10   4   4        927.69        849.14        24.27 o                         
  11   4   4        198.27        195.33        17.16 o                         
  12   4   4         84.98         63.60        16.06 o                         
  13   4   4        606.84        593.25        25.21 o                         
  14   4   4        239.09        210.27        32.72 o                         
  15   4   4         14.71         29.21        23.08 o                         
 -13   5   4         39.32         27.38        19.32 o                         
 -12   5   4        219.83        227.56        25.33 o                         
 -11   5   4          5.29        -12.38        12.38 o                         
 -10   5   4        328.18        256.33        17.70 o                         
  -9   5   4        565.71        501.88        24.47 o                         
  -8   5   4        240.83        205.47        11.29 o                         
  -7   5   4          9.66          7.06         8.29 o                         
  -6   5   4       4038.54       3732.44        81.63 o                         
  -5   5   4         52.22         33.92        13.31 o                         
  -4   5   4       5256.37       5400.08       107.50 o                         
  -3   5   4       6983.42       7185.07       126.54 o                         
  -2   5   4       2075.38       2385.83        38.43 o                         
  -1   5   4       1501.50       1318.28        40.67 o                         
   0   5   4        109.66        154.71        13.16 o                         
   1   5   4       7955.77       8176.91       168.08 o                         
   2   5   4       4003.41       4837.62        84.75 o                         
   3   5   4         48.35         65.75         7.64 o                         
   4   5   4         37.23          8.27        10.43 o                         
   5   5   4        274.69        226.90        15.13 o                         
   6   5   4       7600.95       7944.46       141.22 o                         
   7   5   4        346.69        242.26        18.62 o                         
   8   5   4        335.81        302.74        21.35 o                         
   9   5   4        103.30        136.75        20.69 o                         
  10   5   4       1216.04       1268.60        41.82 o                         
  11   5   4        951.23        919.03        37.24 o                         
  12   5   4        378.82        354.96        20.73 o                         
  13   5   4        658.28        673.14        30.39 o                         
  14   5   4        554.93        523.49        25.84 o                         
  15   5   4         86.38        126.27        32.05 o                         
 -13   6   4         53.22         54.41        45.81 o                         
 -12   6   4        476.89        413.53        38.58 o                         
 -11   6   4         32.36         42.17        21.98 o                         
 -10   6   4         36.82         22.89        20.88 o                         
  -9   6   4        230.52        216.73        22.72 o                         
  -8   6   4        549.87        531.38        26.27 o                         
  -7   6   4        647.82        544.96        21.38 o                         
  -6   6   4          5.82         -1.00        14.33 o                         
  -5   6   4          7.71          3.22         9.76 o                         
  -4   6   4       5074.16       5097.62        77.17 o                         
  -3   6   4      11568.15      11324.73       134.74 o                         
  -2   6   4       1487.24       1676.87        31.49 o                         
  -1   6   4       1980.61       1764.51        51.89 o                         
   0   6   4       1214.41       1496.32        35.61 o                         
   1   6   4        675.52        612.90        15.51 o                         
   2   6   4        137.88         60.11        10.71 o                         
   3   6   4         64.78         84.89        11.67 o                         
   4   6   4        936.29        887.64        33.71 o                         
   5   6   4       1568.01       1799.99        41.38 o                         
   6   6   4      13249.53      13949.40       238.32 o                         
   7   6   4        243.52        208.94        14.76 o                         
   8   6   4       1321.60       1416.18        33.05 o                         
   9   6   4         80.48         95.21        14.94 o                         
  10   6   4       5843.85       5744.23        94.18 o                         
  11   6   4       1129.41       1185.16       175.94 o                         
  12   6   4         10.95         26.29        18.02 o                         
  13   6   4         40.32         71.95        21.09 o                         
  14   6   4         53.43         90.58        23.55 o                         
  15   6   4        502.73        471.45        39.40 o                         
 -12   7   4        569.41        701.55        65.66 o                         
 -11   7   4        166.37        224.69        27.18 o                         
 -10   7   4          2.93         17.54        20.86 o                         
  -9   7   4        267.25        242.18        58.87 o                         
  -8   7   4       1060.00       1069.97        43.42 o                         
  -7   7   4       1237.45       1384.06        70.48 o                         
  -6   7   4         54.33         53.82        11.90 o                         
  -5   7   4         45.62         44.25        11.46 o                         
  -4   7   4       1560.55       1578.51        32.84 o                         
  -3   7   4       7147.43       6674.54       120.80 o                         
  -2   7   4        956.61       1074.36        50.43 o                         
  -1   7   4       2200.67       2155.57        69.82 o                         
   0   7   4        958.21       1055.79        34.55 o                         
   1   7   4        169.04        158.35        16.12 o                         
   2   7   4        191.42        154.33        11.84 o                         
   3   7   4         51.97         99.99        16.55 o                         
   4   7   4          5.43         42.64        10.08 o                         
   5   7   4       7563.12       7787.20       138.89 o                         
   6   7   4      10209.75      10694.55       186.85 o                         
   7   7   4       4049.68       4344.08       112.36 o                         
   8   7   4       5465.61       5208.52        84.48 o                         
   9   7   4       1607.21       1612.92        62.32 o                         
  10   7   4       8342.10       8224.03       154.98 o                         
  11   7   4        821.66        918.24        52.83 o                         
  12   7   4        144.71        119.46        20.50 o                         
  13   7   4        167.77        148.81        22.66 o                         
  14   7   4         59.49         94.05        23.86 o                         
 -12   8   4        656.27        642.03        39.48 o                         
 -11   8   4        137.10        162.96        28.30 o                         
 -10   8   4         48.44         94.10        27.59 o                         
  -9   8   4        234.03        159.30        27.87 o                         
  -8   8   4       1138.44       1031.91        35.27 o                         
  -7   8   4       1919.33       2017.37        49.68 o                         
  -6   8   4          1.44          9.57         9.69 o                         
  -5   8   4         39.22         54.45         8.82 o                         
  -4   8   4        846.16        801.03        23.35 o                         
  -3   8   4       9536.20       9283.01       135.09 o                         
  -2   8   4       1716.64       1550.41        39.56 o                         
  -1   8   4        373.68        396.96        22.48 o                         
   0   8   4        976.03       1381.82        52.56 o                         
   1   8   4       1137.46        768.10        22.65 o                         
   2   8   4        998.61        914.79        20.39 o                         
   3   8   4         20.14          9.14        10.95 o                         
   4   8   4        165.73        212.82        36.25 o                         
   5   8   4       2711.25       3108.24        64.00 o                         
   6   8   4      12140.58      12798.68       181.85 o                         
   7   8   4       6237.86       6153.63        96.94 o                         
   8   8   4       2957.14       3042.80        93.85 o                         
   9   8   4        863.84        977.09        35.97 o                         
  10   8   4       7909.04       8579.78       170.50 o                         
  11   8   4       1172.80       1168.50        43.32 o                         
  12   8   4        485.92        515.81        33.45 o                         
  13   8   4        163.33        178.08        18.57 o                         
  14   8   4        201.25        220.25        34.45 o                         
 -11   9   4        145.87        163.97        35.56 o                         
 -10   9   4         26.32         47.39        19.18 o                         
  -9   9   4         20.89         45.90        17.38 o                         
  -8   9   4       1293.77       1216.51        39.24 o                         
  -7   9   4       1764.14       1600.64        47.23 o                         
  -6   9   4         81.56         69.64        13.27 o                         
  -5   9   4         83.68         61.41        19.31 o                         
  -4   9   4        822.41        798.55        49.16 o                         
  -3   9   4       1880.39       1681.76        38.99 o                         
  -2   9   4        245.30        184.45        16.01 o                         
  -1   9   4        116.04        125.84        18.75 o                         
   0   9   4       1027.50       1131.45        30.80 o                         
   1   9   4        196.70        205.37        15.81 o                         
   2   9   4       2234.42       2381.77        56.99 o                         
   3   9   4        155.47        187.80        13.81 o                         
   4   9   4        209.82        255.40        12.30 o                         
   5   9   4       2133.31       2326.66        35.15 o                         
   6   9   4       7231.30       7930.17       145.93 o                         
   7   9   4       4147.94       4533.61       156.17 o                         
   8   9   4         29.78         25.73        26.27 o                         
   9   9   4         54.41         67.16        28.23 o                         
  10   9   4       4369.45       4413.15       133.72 o                         
  11   9   4       1570.35       1614.87        40.60 o                         
  12   9   4        391.67        446.81        24.86 o                         
  13   9   4         50.49         63.81        19.73 o                         
  14   9   4         72.50         72.50        18.18 o                         
 -11  10   4        168.17        178.88        20.28 o                         
 -10  10   4         18.47         39.65        14.59 o                         
  -9  10   4         15.00         36.00        14.32 o                         
  -8  10   4        407.27        386.27        24.87 o                         
  -7  10   4        636.29        669.96        26.75 o                         
  -6  10   4          2.85          7.43        13.66 o                         
  -5  10   4        449.43        481.20        24.83 o                         
  -4  10   4         21.47         13.52        19.04 o                         
  -3  10   4        540.66        575.46        19.96 o                         
  -2  10   4        417.80        443.88        18.01 o                         
  -1  10   4          0.35          0.41        14.15 o                         
   0  10   4          2.94          9.35        14.09 o                         
   1  10   4        299.88        276.00        13.80 o                         
   2  10   4       3369.00       3373.16        60.80 o                         
   3  10   4          2.40         12.41        13.92 o                         
   4  10   4          4.95         14.03        13.85 o                         
   5  10   4       2358.08       2189.54        54.56 o                         
   6  10   4       1143.14       1227.75        28.26 o                         
   7  10   4        694.71        788.56        43.03 o                         
   8  10   4         86.59         80.19        17.00 o                         
   9  10   4        124.35        125.23        18.36 o                         
  10  10   4        224.21        190.08        19.98 o                         
  11  10   4        910.00        898.28        28.15 o                         
  12  10   4         24.11         29.48        19.21 o                         
  13  10   4         21.33         37.75        29.70 o                         
 -10  11   4          7.99          2.55        15.29 o                         
  -9  11   4          7.90         29.65        28.57 o                         
  -8  11   4          8.27        -20.41        20.41 o                         
  -7  11   4         32.13         17.28        16.30 o                         
  -6  11   4          6.76         28.75        14.88 o                         
  -5  11   4         11.96         34.95        14.24 o                         
  -4  11   4         13.85         11.92        13.90 o                         
  -3  11   4        406.35        311.96        19.97 o                         
  -2  11   4        450.51        499.61        21.11 o                         
  -1  11   4          0.79         16.96        15.67 o                         
   0  11   4        369.69        403.25        21.75 o                         
   1  11   4          0.55          9.22        18.18 o                         
   2  11   4        312.87        295.39        64.54 o                         
   3  11   4         17.73         -4.85        18.14 o                         
   4  11   4        425.50        400.69        17.78 o                         
   5  11   4        145.52        117.42        14.16 o                         
   6  11   4         29.54         31.11        12.51 o                         
   7  11   4         17.46         27.92        21.26 o                         
   8  11   4         86.97        101.39        18.45 o                         
   9  11   4          4.66         -6.89        17.83 o                         
  10  11   4         47.33         87.47        17.50 o                         
  11  11   4        487.57        475.29        32.23 o                         
  12  11   4         12.54         31.07        20.24 o                         
  13  11   4         83.01         68.30        21.99 o                         
  -9  12   4         17.79        -11.28        32.82 o                         
  -8  12   4          0.50        -22.88        22.88 o                         
  -7  12   4          7.94         39.69        18.15 o                         
  -6  12   4          2.95         27.06        16.21 o                         
  -5  12   4         10.03         25.49        16.65 o                         
  -4  12   4         55.09         29.00        15.30 o                         
  -3  12   4         80.19         82.26        15.77 o                         
  -2  12   4         11.56         20.46        17.40 o                         
  -1  12   4        140.26        142.46        19.38 o                         
   0  12   4        151.79        179.67        19.69 o                         
   1  12   4         21.32         13.53        13.05 o                         
   2  12   4        345.13        354.31        21.52 o                         
   3  12   4        223.98        264.42        20.82 o                         
   4  12   4        119.45        136.12        19.78 o                         
   5  12   4        373.80        309.54        21.80 o                         
   6  12   4         46.59         37.05        14.98 o                         
   7  12   4         15.28         15.11        13.78 o                         
   8  12   4          2.77          0.00        19.14 o                         
   9  12   4         17.72         47.70        16.56 o                         
  10  12   4         94.37         65.86        17.88 o                         
  11  12   4         90.20         67.15        24.46 o                         
  12  12   4          6.43          9.92        25.57 o                         
  -8  13   4         39.14         31.15        20.63 o                         
  -7  13   4         27.15         42.74        20.13 o                         
  -6  13   4         58.19        105.39        18.68 o                         
  -5  13   4          9.62        -17.65        17.65 o                         
  -4  13   4         13.86         26.28        17.05 o                         
  -3  13   4         65.08         72.42        16.89 o                         
  -2  13   4          2.69          7.54        19.27 o                         
  -1  13   4         33.57         49.86        21.99 o                         
   0  13   4         77.07         78.57        20.47 o                         
   1  13   4         27.16         24.98        15.02 o                         
   2  13   4        957.61        780.51        29.02 o                         
   3  13   4         72.99         63.36        17.17 o                         
   4  13   4         43.52         56.30        15.41 o                         
   5  13   4        137.38        137.84        18.17 o                         
   6  13   4          1.04         -2.36        14.21 o                         
   7  13   4          0.50         -1.96        13.37 o                         
   8  13   4         30.51         43.71        17.58 o                         
   9  13   4          8.70         -5.69        21.21 o                         
  10  13   4         36.21         94.90        37.24 o                         
  11  13   4         13.60         -0.18        24.43 o                         
  -7  14   4         38.66         26.16        25.39 o                         
  -6  14   4         75.89         82.47        21.92 o                         
  -5  14   4         10.19          1.55        20.60 o                         
  -4  14   4         13.82         21.34        10.99 o                         
  -3  14   4         87.34        105.33        22.66 o                         
  -2  14   4         37.47         30.46        21.39 o                         
  -1  14   4         26.07         66.48        21.50 o                         
   0  14   4        196.48        222.01        33.79 o                         
   1  14   4         97.50        138.81        17.58 o                         
   2  14   4        343.18        371.92        27.36 o                         
   3  14   4        121.44        124.89        25.26 o                         
   4  14   4         90.13        117.06        16.95 o                         
   5  14   4        177.26        163.30        16.94 o                         
   6  14   4          3.60         29.07        14.22 o                         
   7  14   4        141.88        149.66        16.03 o                         
   8  14   4         49.80         52.26        19.32 o                         
   9  14   4         22.94         37.71        25.04 o                         
  10  14   4        143.41        180.67        43.33 o                         
  -5  15   4         88.86         72.20        35.93 o                         
  -4  15   4        205.29        189.21        52.89 o                         
  -3  15   4          1.34        -27.88        28.23 o                         
  -2  15   4        156.81        148.88        24.73 o                         
  -1  15   4         49.28         73.35        23.17 o                         
   0  15   4        501.12        480.40        28.29 o                         
   1  15   4          5.59         10.11        17.87 o                         
   2  15   4          3.58          7.47        18.92 o                         
   3  15   4        282.45        336.53        24.83 o                         
   4  15   4         93.95        110.50        18.89 o                         
   5  15   4        245.46        309.97        22.87 o                         
   6  15   4         37.52         29.25        16.16 o                         
   7  15   4         41.10         47.18        18.87 o                         
   8  15   4         20.92         23.08        23.91 o                         
   9  15   4        798.07        765.63        36.78 o                         
  -3  16   4         25.48         81.43        30.73 o                         
  -2  16   4        138.59        197.65        45.43 o                         
  -1  16   4         11.00         38.77        29.20 o                         
   0  16   4        253.12        300.26        38.19 o                         
   1  16   4        314.28        319.61        31.79 o                         
   2  16   4         34.87         21.73        24.36 o                         
   3  16   4         29.14         66.54        25.08 o                         
   4  16   4         47.00         53.59        26.29 o                         
   5  16   4        548.19        543.50        30.99 o                         
   6  16   4        156.20        157.94        22.01 o                         
   7  16   4        159.27        184.77        22.06 o                         
   0  17   4        249.14        266.78        51.12 o                         
   1  17   4        306.81        334.37        31.32 o                         
   2  17   4          0.11         18.63        26.80 o                         
   3  17   4         12.32         -3.55        23.79 o                         
  -4 -13   5          9.07        -10.64        18.86 o                         
  -3 -13   5        571.92        567.92        33.59 o                         
  -2 -13   5          2.93          2.17        15.64 o                         
  -1 -13   5        268.03        285.26        19.82 o                         
   0 -13   5         15.54         26.19        15.93 o                         
   1 -13   5         58.00         55.82        29.95 o                         
   2 -13   5         18.06         27.22        16.93 o                         
   3 -13   5          9.28         25.73        15.93 o                         
   4 -13   5         34.21         52.62        16.00 o                         
  -7 -12   5         71.14        133.71        23.91 o                         
  -6 -12   5        251.59        264.01        21.78 o                         
  -5 -12   5       1174.75       1203.14        33.79 o                         
  -4 -12   5        109.84        126.11        16.32 o                         
  -3 -12   5        552.37        625.18        21.93 o                         
  -2 -12   5         32.93         24.22        13.88 o                         
  -1 -12   5        674.04        731.55        23.43 o                         
   0 -12   5        128.66        165.90        16.36 o                         
   1 -12   5         15.63         43.33        19.42 o                         
   2 -12   5         15.81         46.22        14.82 o                         
   3 -12   5        117.05        150.13        25.28 o                         
   4 -12   5        384.29        442.08        20.47 o                         
   5 -12   5          8.45         32.38        14.92 o                         
   6 -12   5        148.46        207.32        31.45 o                         
  -8 -11   5          2.21         18.10        21.91 o                         
  -7 -11   5         45.67         77.16        22.01 o                         
  -6 -11   5        345.35        354.58        21.98 o                         
  -5 -11   5       2723.92       2765.06        50.79 o                         
  -4 -11   5        344.28        342.48        18.22 o                         
  -3 -11   5         37.92         54.55        13.53 o                         
  -2 -11   5         28.26         18.39        13.31 o                         
  -1 -11   5       1350.05       1426.54        35.50 o                         
   0 -11   5        639.46        629.92        20.99 o                         
   1 -11   5         34.79         22.98        15.52 o                         
   2 -11   5        155.90        153.84        15.07 o                         
   3 -11   5        543.10        572.09        26.03 o                         
   4 -11   5        817.29        823.03        25.75 o                         
   5 -11   5         53.64         87.56        16.21 o                         
   6 -11   5        203.17        229.11        30.98 o                         
   7 -11   5         10.86         12.98        28.40 o                         
   8 -11   5        294.83        318.91        36.56 o                         
  -9 -10   5       1269.73       1171.84        49.87 o                         
  -8 -10   5         41.26         36.56        25.98 o                         
  -7 -10   5        182.36        220.07        29.49 o                         
  -6 -10   5        769.03        742.65        36.79 o                         
  -5 -10   5       2934.59       2889.11        50.23 o                         
  -4 -10   5       1062.05       1126.30        26.04 o                         
  -3 -10   5         34.40         32.39        11.17 o                         
  -2 -10   5        272.85        264.79        15.16 o                         
  -1 -10   5       1909.19       1946.30        34.15 o                         
   0 -10   5       1174.79       1069.29        24.56 o                         
   1 -10   5         15.98         16.73        13.89 o                         
   2 -10   5        333.39        313.48        18.45 o                         
   3 -10   5        480.67        431.33        18.02 o                         
   4 -10   5        278.04        264.29        17.76 o                         
   5 -10   5        270.31        299.70        18.06 o                         
   6 -10   5         62.86         70.36        16.23 o                         
   7 -10   5         15.22         18.52        25.23 o                         
   8 -10   5        301.66        298.52        27.86 o                         
   9 -10   5        384.45        437.09        33.67 o                         
 -10  -9   5        492.29        500.13        36.47 o                         
  -9  -9   5       1463.11       1368.07        49.96 o                         
  -8  -9   5        206.64        190.36        22.44 o                         
  -7  -9   5        164.92        153.75        25.05 o                         
  -6  -9   5        455.01        502.39        30.83 o                         
  -5  -9   5       2305.03       2338.86        42.20 o                         
  -4  -9   5       1189.66       1222.94        25.78 o                         
  -3  -9   5         72.55         93.59        15.90 o                         
  -2  -9   5         13.85         10.84        11.11 o                         
  -1  -9   5       2591.89       2510.18        38.91 o                         
   0  -9   5       1804.76       1650.08        29.53 o                         
   1  -9   5        655.70        586.38        18.81 o                         
   2  -9   5          7.09         10.21        13.06 o                         
   3  -9   5        542.52        510.13        17.87 o                         
   4  -9   5        708.70        731.21        22.33 o                         
   5  -9   5        542.50        534.97        20.16 o                         
   6  -9   5          0.76         -0.57        14.57 o                         
   7  -9   5         25.00         36.23        23.53 o                         
   8  -9   5        314.92        406.99        28.15 o                         
   9  -9   5        556.38        471.73        30.45 o                         
  10  -9   5        187.40        224.44        24.89 o                         
 -11  -8   5          1.04         -4.14        21.92 o                         
 -10  -8   5        679.12        708.72        32.09 o                         
  -9  -8   5        743.28        805.98        32.74 o                         
  -8  -8   5         14.69         30.31        18.77 o                         
  -7  -8   5        157.63        152.45        19.60 o                         
  -6  -8   5         42.91         39.42        14.17 o                         
  -5  -8   5       1117.12       1066.74        31.78 o                         
  -4  -8   5       1217.34       1178.28        24.26 o                         
  -3  -8   5        309.05        331.72        21.19 o                         
  -2  -8   5        241.48        202.22        11.63 o                         
  -1  -8   5        479.29        556.31        15.20 o                         
   0  -8   5       1995.11       2021.53        29.67 o                         
   1  -8   5         13.34          9.06        13.06 o                         
   2  -8   5        165.01        186.74        18.25 o                         
   3  -8   5         76.18         72.54        11.20 o                         
   4  -8   5        815.83        799.13        22.20 o                         
   5  -8   5        986.58        941.73        37.47 o                         
   6  -8   5         26.57         22.97        14.02 o                         
   7  -8   5         22.09         38.47        18.30 o                         
   8  -8   5        408.22        403.25        26.24 o                         
   9  -8   5        883.91        901.93        35.69 o                         
  10  -8   5         56.76         41.13        17.91 o                         
  11  -8   5          6.06          7.11        20.56 o                         
 -11  -7   5         22.27         45.46        22.07 o                         
 -10  -7   5        244.45        256.46        21.31 o                         
  -9  -7   5         56.96         91.91        20.25 o                         
  -8  -7   5          2.42         14.22        17.81 o                         
  -7  -7   5          4.97         19.92        16.80 o                         
  -6  -7   5          3.75          1.71        13.02 o                         
  -5  -7   5        340.71        323.25        16.56 o                         
  -4  -7   5        204.73        248.39        11.77 o                         
  -3  -7   5         53.80         57.94         9.26 o                         
  -2  -7   5         30.66         55.18         8.81 o                         
  -1  -7   5          7.89          6.53         7.88 o                         
   0  -7   5        871.88        896.00        17.39 o                         
   1  -7   5         54.04         84.26        12.06 o                         
   2  -7   5         54.80         73.00        10.60 o                         
   3  -7   5         11.95          6.81         9.66 o                         
   4  -7   5        161.68        158.43        12.69 o                         
   5  -7   5        730.20        732.84        20.97 o                         
   6  -7   5        731.00        767.61        31.10 o                         
   7  -7   5         81.20         72.17        17.59 o                         
   8  -7   5        127.79        122.56        16.55 o                         
   9  -7   5        255.71        264.92        22.34 o                         
  10  -7   5         10.44         13.32        16.91 o                         
  11  -7   5         26.69         48.49        28.99 o                         
  12  -7   5          3.01        -16.38        35.17 o                         
 -12  -6   5          0.14          1.02        23.62 o                         
 -11  -6   5         35.72         48.20        21.43 o                         
 -10  -6   5         69.46         81.82        16.05 o                         
  -9  -6   5          0.20         -5.08        14.13 o                         
  -8  -6   5        528.38        565.37        32.15 o                         
  -7  -6   5          0.13         -2.71        15.81 o                         
  -6  -6   5         13.43         13.26        10.75 o                         
  -5  -6   5         84.02         84.28        10.72 o                         
  -4  -6   5         49.92         49.78         8.08 o                         
  -3  -6   5          9.93          5.54         7.68 o                         
  -2  -6   5        123.90         91.75         8.11 o                         
  -1  -6   5        392.50        371.69        10.99 o                         
   0  -6   5        158.77        133.32         9.20 o                         
   1  -6   5        167.93        175.11        12.38 o                         
   2  -6   5         47.89         39.08         9.19 o                         
   3  -6   5          1.40          1.11         8.48 o                         
   4  -6   5        154.61        141.86        13.44 o                         
   5  -6   5          4.61          2.75        12.56 o                         
   6  -6   5         41.16         32.91        11.80 o                         
   7  -6   5          9.40         15.91        15.27 o                         
   8  -6   5         33.85         23.67        13.54 o                         
   9  -6   5         95.19         96.95        16.03 o                         
  10  -6   5        177.47        237.02        24.62 o                         
  11  -6   5         52.98         82.74        22.96 o                         
  12  -6   5          2.77         -1.23        17.90 o                         
 -12  -5   5        156.14        209.21        34.00 o                         
 -11  -5   5         53.94         73.86        18.67 o                         
 -10  -5   5        107.75         95.63        22.04 o                         
  -9  -5   5        161.13        173.18        15.77 o                         
  -8  -5   5        805.98        829.92        22.32 o                         
  -7  -5   5         12.38          7.70        13.11 o                         
  -6  -5   5         31.10         39.74        10.47 o                         
  -5  -5   5         11.43          5.49         9.13 o                         
  -4  -5   5       1392.99       1398.75        23.24 o                         
  -3  -5   5        507.59        508.42        11.73 o                         
  -2  -5   5        212.07        217.53         9.74 o                         
  -1  -5   5        117.50        102.74         8.85 o                         
   0  -5   5        959.47        854.47        17.66 o                         
   1  -5   5        359.07        375.43        14.48 o                         
   2  -5   5        952.44       1037.65        49.26 o                         
   3  -5   5        643.92        601.47        23.84 o                         
   4  -5   5        628.30        551.82        18.59 o                         
   5  -5   5         99.44         92.11        16.06 o                         
   6  -5   5        261.17        247.24        14.70 o                         
   7  -5   5        580.25        600.17        19.31 o                         
   8  -5   5        227.30        219.20        16.09 o                         
   9  -5   5          0.55          1.30        12.09 o                         
  10  -5   5        105.73        101.55        14.27 o                         
  11  -5   5         48.42         53.08        12.58 o                         
  12  -5   5          4.14          4.60        12.66 o                         
  13  -5   5         24.07         29.27        13.98 o                         
 -13  -4   5        137.59         96.33        19.52 o                         
 -12  -4   5          7.47         11.29        16.97 o                         
 -11  -4   5         48.87         49.36        15.01 o                         
 -10  -4   5         29.76         26.72        13.71 o                         
  -9  -4   5        559.32        557.89        20.58 o                         
  -8  -4   5        108.09        104.37        14.43 o                         
  -7  -4   5         39.03         43.96        11.31 o                         
  -6  -4   5          2.15         -3.47         9.33 o                         
  -5  -4   5        911.86        992.24        18.05 o                         
  -4  -4   5       2972.06       2827.47        34.77 o                         
  -3  -4   5        224.31        239.44         9.32 o                         
  -2  -4   5       1800.01       1720.79        24.83 o                         
  -1  -4   5        425.16        515.71        13.00 o                         
   0  -4   5       6740.65       7291.48        89.85 o                         
   1  -4   5       1608.13       1709.70        31.13 o                         
   2  -4   5        526.99        584.42        16.79 o                         
   3  -4   5        211.55        208.03        10.73 o                         
   4  -4   5        717.55        697.03        17.30 o                         
   5  -4   5       1319.04       1362.96        37.51 o                         
   6  -4   5         34.46         26.86        10.10 o                         
   7  -4   5       1230.13       1163.38        27.12 o                         
   8  -4   5         19.48         27.95        10.31 o                         
   9  -4   5        549.69        559.59        16.14 o                         
  10  -4   5         14.77         12.58        10.80 o                         
  11  -4   5         24.43         28.88        12.54 o                         
  12  -4   5        398.57        405.65        21.74 o                         
  13  -4   5         70.58         93.27        17.20 o                         
  14  -4   5        133.51        107.20        17.27 o                         
 -13  -3   5        224.14        248.15        21.15 o                         
 -12  -3   5         38.35         41.07        16.94 o                         
 -11  -3   5        358.26        318.81        17.59 o                         
 -10  -3   5         55.37         47.91        13.29 o                         
  -9  -3   5        208.83        217.79        14.61 o                         
  -8  -3   5        145.01        145.81        14.54 o                         
  -7  -3   5        231.87        247.93        13.76 o                         
  -6  -3   5       1981.84       1962.50        27.14 o                         
  -5  -3   5        158.42        158.87        10.59 o                         
  -4  -3   5       4601.61       4959.93        58.37 o                         
  -3  -3   5        178.71        169.39         9.17 o                         
  -2  -3   5       6884.39       7560.29        75.79 o                         
  -1  -3   5        958.18       1004.25        16.37 o                         
   0  -3   5       3556.13       3972.29        50.76 o                         
   1  -3   5         13.58          7.97         5.68 o                         
   2  -3   5        505.87        524.07        14.87 o                         
   3  -3   5        253.95        208.93        10.32 o                         
   4  -3   5        423.87        562.01        17.74 o                         
   5  -3   5        580.36        555.93        13.20 o                         
   6  -3   5          2.30          2.40         9.01 o                         
   7  -3   5       2862.33       2623.06        36.59 o                         
   8  -3   5        364.95        381.24        24.83 o                         
   9  -3   5        308.23        286.11        13.93 o                         
  10  -3   5         62.73         63.27        11.26 o                         
  11  -3   5        265.49        275.64        14.41 o                         
  12  -3   5        409.96        435.66        18.35 o                         
  13  -3   5          3.15          4.98        13.95 o                         
  14  -3   5        287.86        245.54        17.71 o                         
 -13  -2   5         32.71         38.97        17.20 o                         
 -12  -2   5         33.80         31.11        13.93 o                         
 -11  -2   5        457.75        489.23        19.24 o                         
 -10  -2   5        603.77        571.95        19.41 o                         
  -9  -2   5        209.06        213.63        14.25 o                         
  -8  -2   5         56.17         51.53        13.24 o                         
  -7  -2   5       2995.54       2875.72        44.66 o                         
  -6  -2   5       1896.17       1728.34        28.47 o                         
  -5  -2   5         15.78          7.40         7.51 o                         
  -4  -2   5       4683.00       4421.55        47.33 o                         
  -3  -2   5        704.71        657.47        12.59 o                         
  -2  -2   5      10490.26      10846.38       129.68 o                         
  -1  -2   5       4737.52       4756.31        52.84 o                         
   0  -2   5       2808.83       2870.81        36.84 o                         
   1  -2   5          0.62         23.78         5.13 o                         
   2  -2   5       4370.84       4238.24        62.23 o                         
   3  -2   5        963.01        645.02        13.35 o                         
   4  -2   5         49.37         31.23         6.61 o                         
   5  -2   5        739.59        624.61        12.51 o                         
   6  -2   5        386.55        477.07        14.16 o                         
   7  -2   5       5358.66       5292.62        63.51 o                         
   8  -2   5       1793.51       1592.77        26.94 o                         
   9  -2   5       1041.28       1016.84        25.24 o                         
  10  -2   5        273.17        250.35        19.37 o                         
  11  -2   5       1400.39       1492.05        38.83 o                         
  12  -2   5        777.83        771.31        28.45 o                         
  13  -2   5        125.00        127.88        23.77 o                         
  14  -2   5         27.64         25.19        17.34 o                         
 -13  -1   5         23.03         12.25        20.85 o                         
 -12  -1   5          1.01         11.82        15.59 o                         
 -11  -1   5       1002.82        986.27        27.42 o                         
 -10  -1   5       1905.40       1826.67        36.54 o                         
  -9  -1   5        369.42        340.54        19.04 o                         
  -8  -1   5        948.69        826.50        24.22 o                         
  -7  -1   5       7591.02       7366.33       109.95 o                         
  -6  -1   5      15182.98      14964.54       257.29 o                         
  -5  -1   5       2375.68       2371.24        39.63 o                         
  -4  -1   5          4.99         -4.23         7.83 o                         
  -3  -1   5        702.28        909.99        15.60 o                         
  -2  -1   5       8957.20       9413.46       100.18 o                         
  -1  -1   5       6118.46       5854.79        71.12 o                         
   0  -1   5         49.12        123.15         7.56 o                         
   1  -1   5        906.52        899.01        14.23 o                         
   2  -1   5       1615.34       1836.48        26.44 o                         
   3  -1   5       1104.07       1138.39        22.64 o                         
   4  -1   5        199.81        342.37         9.25 o                         
   5  -1   5       4361.52       4551.89        59.19 o                         
   6  -1   5        676.08        717.78        20.66 o                         
   7  -1   5       7819.68       7980.47       116.40 o                         
   8  -1   5       7283.97       7320.70       110.44 o                         
   9  -1   5          4.50         17.44        13.79 o                         
  10  -1   5        107.70         95.27        16.46 o                         
  11  -1   5       2366.96       2331.85        71.34 o                         
  12  -1   5       2141.18       2244.14        63.18 o                         
  13  -1   5        147.73        182.78        22.82 o                         
  14  -1   5        124.71        132.33        18.65 o                         
  15  -1   5          5.68        -20.27        20.27 o                         
 -13   0   5         30.41         20.81        19.80 o                         
 -12   0   5         72.01         55.51        21.68 o                         
 -11   0   5        656.06        636.65        33.22 o                         
 -10   0   5       3386.16       3491.78        62.78 o                         
  -9   0   5        154.01        126.26        13.21 o                         
  -8   0   5          1.65          1.72        11.28 o                         
  -7   0   5       7018.78       6807.73       101.78 o                         
  -6   0   5      17434.03      17243.82       293.16 o                         
  -5   0   5       3017.02       2723.37        55.17 o                         
  -4   0   5        343.67        507.93        43.29 o                         
  -3   0   5        511.09        511.96        13.69 o                         
  -2   0   5       4836.80       4613.29        58.09 o                         
  -1   0   5       1137.87       1272.19        18.84 o                         
   0   0   5        159.43        181.24        10.42 o                         
   1   0   5       3652.40       4081.51        71.51 o                         
   2   0   5        443.57        530.29        20.10 o                         
   3   0   5       3206.89       3189.61        60.57 o                         
   4   0   5        967.86        763.15        16.56 o                         
   5   0   5       5877.57       5836.04        82.85 o                         
   6   0   5       1927.86       1759.90        31.24 o                         
   7   0   5      10821.88      10703.81       181.84 o                         
   8   0   5      13229.69      12927.06       223.89 o                         
   9   0   5       1275.40       1290.76        32.02 o                         
  10   0   5        121.76        115.38        16.40 o                         
  11   0   5       1697.10       1572.03        39.33 o                         
  12   0   5       1348.85       1462.71        40.20 o                         
  13   0   5        249.50        334.49        25.45 o                         
  14   0   5         63.23         63.08        24.90 o                         
  15   0   5          4.81         -0.48        43.46 o                         
 -13   1   5          5.99         27.89        22.15 o                         
 -12   1   5        529.14        515.95        43.97 o                         
 -11   1   5        933.42        910.65        39.74 o                         
 -10   1   5       3012.17       2975.11        87.21 o                         
  -9   1   5        321.21        273.88        19.04 o                         
  -8   1   5          6.02         15.12        10.69 o                         
  -7   1   5       1818.95       1666.32        40.50 o                         
  -6   1   5       4151.99       4431.98       114.82 o                         
  -5   1   5       1787.95       1900.71        43.45 o                         
  -4   1   5        483.21        625.95        49.18 o                         
  -3   1   5         35.66         22.82         6.48 o                         
  -2   1   5       3032.36       2613.24        45.93 o                         
  -1   1   5        483.88        549.22         9.60 o                         
   0   1   5       3030.83       3331.95        42.51 o                         
   1   1   5          6.50          3.09         7.50 o                         
   2   1   5       9362.90       9458.13       158.40 o                         
   3   1   5      14870.66      15431.25       206.25 o                         
   4   1   5       1122.10        963.84        25.05 o                         
   5   1   5       2936.96       3236.50        43.56 o                         
   6   1   5        719.09        764.49        16.68 o                         
   7   1   5      13121.08      13708.87       230.51 o                         
   8   1   5       9145.99       9050.65       130.93 o                         
   9   1   5        550.18        551.90        33.27 o                         
  10   1   5        182.82        170.19        31.11 o                         
  11   1   5        534.08        503.04        24.89 o                         
  12   1   5       1302.71       1296.42        55.58 o                         
  13   1   5        287.96        317.95        29.56 o                         
  14   1   5        127.40        161.74        42.54 o                         
  15   1   5          1.78         34.70        36.71 o                         
 -13   2   5          2.27          8.63        16.93 o                         
 -12   2   5        102.55         51.04        19.68 o                         
 -11   2   5        573.11        556.83        21.95 o                         
 -10   2   5        507.95        478.62        42.77 o                         
  -9   2   5         26.88         32.78        11.33 o                         
  -8   2   5         56.52         70.36        12.14 o                         
  -7   2   5        943.28        901.22        30.58 o                         
  -6   2   5       4452.47       4389.17        79.55 o                         
  -5   2   5       2229.32       2105.06        35.60 o                         
  -4   2   5        589.62        513.06        27.33 o                         
  -3   2   5         50.85         83.61         9.46 o                         
  -2   2   5       2352.94       2024.69        38.47 o                         
  -1   2   5       7449.69       7114.87        85.12 o                         
   0   2   5       1470.70       1726.49        24.24 o                         
   1   2   5        755.24        691.34        11.80 o                         
   2   2   5       5097.14       5577.45        78.34 o                         
   3   2   5       1421.29       1350.79        31.18 o                         
   4   2   5       1707.76       1833.16        31.61 o                         
   5   2   5         13.19          8.35        10.98 o                         
   6   2   5         25.72         19.15        10.33 o                         
   7   2   5       6077.14       6392.22       199.36 o                         
   8   2   5       2254.03       2205.01        61.61 o                         
   9   2   5        499.03        463.25        31.96 o                         
  10   2   5        101.37         66.20        19.23 o                         
  11   2   5        218.19        217.98        21.07 o                         
  12   2   5        687.57        725.84        51.35 o                         
  13   2   5         38.93         44.87        21.65 o                         
  14   2   5        287.12        365.76        30.99 o                         
  15   2   5        143.84         78.65        39.03 o                         
 -13   3   5         12.26          8.45        23.51 o                         
 -12   3   5         19.28         28.96        27.20 o                         
 -11   3   5        245.22        227.34        29.49 o                         
 -10   3   5         66.61         51.45        21.01 o                         
  -9   3   5         10.61         43.76        17.28 o                         
  -8   3   5          1.16          7.75        15.14 o                         
  -7   3   5        252.75        286.52        18.43 o                         
  -6   3   5       1366.47       1364.52        24.69 o                         
  -5   3   5        279.45        241.19        10.77 o                         
  -4   3   5          0.66          2.50         9.39 o                         
  -3   3   5          0.31         14.50         8.79 o                         
  -2   3   5        103.13         50.70         8.70 o                         
  -1   3   5       1779.61       2015.36        28.23 o                         
   0   3   5       1286.69       1222.30        22.00 o                         
   1   3   5       1036.04       1180.84        25.93 o                         
   2   3   5       4203.82       4970.77        71.27 o                         
   3   3   5        118.20        112.38        12.65 o                         
   4   3   5         88.51         72.97         9.61 o                         
   5   3   5        976.06       1120.92        24.26 o                         
   6   3   5        948.78        958.44        28.01 o                         
   7   3   5         28.29         56.43        13.76 o                         
   8   3   5       1187.96       1115.94        46.33 o                         
   9   3   5        105.80        135.12        29.28 o                         
  10   3   5        839.05        756.38        29.67 o                         
  11   3   5         38.43         59.05        18.24 o                         
  12   3   5        119.29        133.30        21.96 o                         
  13   3   5          0.55         13.70        21.50 o                         
  14   3   5        270.39        226.05        36.29 o                         
  15   3   5        116.78        115.25        36.76 o                         
 -13   4   5         24.09         63.98        41.72 o                         
 -12   4   5         26.74         51.35        28.11 o                         
 -11   4   5         53.91         81.05        21.68 o                         
 -10   4   5         56.52         35.12        20.10 o                         
  -9   4   5         96.97         84.23        19.02 o                         
  -8   4   5         59.53         62.60        16.59 o                         
  -7   4   5         25.63         16.66        14.99 o                         
  -6   4   5        628.75        673.78        14.80 o                         
  -5   4   5        539.19        559.28        13.03 o                         
  -4   4   5        400.19        412.25        13.91 o                         
  -3   4   5          7.37          9.69        12.80 o                         
  -2   4   5       1497.10       1366.87        21.02 o                         
  -1   4   5         93.74         59.05        11.00 o                         
   0   4   5        403.70        459.25        12.75 o                         
   1   4   5        397.85        417.89        40.46 o                         
   2   4   5        774.99        687.18        21.19 o                         
   3   4   5       3738.85       4442.55        89.80 o                         
   4   4   5       4457.68       4772.54        88.11 o                         
   5   4   5       3183.47       3645.99        70.88 o                         
   6   4   5       2985.53       3243.80        65.69 o                         
   7   4   5       1188.90       1355.82        36.50 o                         
   8   4   5        376.16        372.22        32.51 o                         
   9   4   5        132.63        135.06        21.17 o                         
  10   4   5        722.99        712.53        24.98 o                         
  11   4   5          4.62          8.94        15.95 o                         
  12   4   5         12.40         19.13        17.13 o                         
  13   4   5         80.69         95.41        20.20 o                         
  14   4   5         90.99        120.32        26.78 o                         
  15   4   5          1.41        -13.51        23.68 o                         
 -13   5   5          6.00        -14.71        20.06 o                         
 -12   5   5         45.23         37.78        20.35 o                         
 -11   5   5          2.72        -11.19        12.60 o                         
 -10   5   5        731.30        678.71        59.55 o                         
  -9   5   5        463.15        335.81        16.15 o                         
  -8   5   5        107.70         67.76        10.69 o                         
  -7   5   5         72.35        109.47         9.31 o                         
  -6   5   5         20.23         31.27         6.06 o                         
  -5   5   5        272.42        304.47        14.47 o                         
  -4   5   5        570.85        509.85        25.54 o                         
  -3   5   5         11.70         22.88        10.85 o                         
  -2   5   5       1420.00       1455.22        27.55 o                         
  -1   5   5       1438.93       1500.06        43.96 o                         
   0   5   5         17.96         13.62        10.23 o                         
   1   5   5         80.05         68.50        10.26 o                         
   2   5   5        104.11        156.22         7.46 o                         
   3   5   5        581.51        548.37        13.69 o                         
   4   5   5       2424.25       2421.63        47.91 o                         
   5   5   5          5.95         32.71         9.33 o                         
   6   5   5          0.91         -5.91        10.04 o                         
   7   5   5        579.94        647.40        38.28 o                         
   8   5   5         25.48         51.59        21.44 o                         
   9   5   5        108.56         95.20        17.71 o                         
  10   5   5        114.39         55.38        18.72 o                         
  11   5   5         17.19         24.03        23.94 o                         
  12   5   5        116.99        116.08        19.86 o                         
  13   5   5        863.40        922.36        78.51 o                         
  14   5   5          0.11        -20.79        26.82 o                         
  15   5   5        158.70        206.08        39.08 o                         
 -12   6   5         83.11        124.24        44.10 o                         
 -11   6   5         14.53         40.83        22.39 o                         
 -10   6   5        916.60        940.33        52.98 o                         
  -9   6   5       1127.60       1102.05        36.83 o                         
  -8   6   5        526.24        469.89        25.78 o                         
  -7   6   5        323.23        271.37        14.94 o                         
  -6   6   5        307.94        297.77        12.20 o                         
  -5   6   5         24.11         45.17         8.78 o                         
  -4   6   5          3.18          2.61        11.95 o                         
  -3   6   5         24.40         18.63         8.16 o                         
  -2   6   5        142.14        134.99        11.64 o                         
  -1   6   5       4375.72       4241.69        91.28 o                         
   0   6   5        921.47        956.07        36.00 o                         
   1   6   5        116.84        125.44        10.60 o                         
   2   6   5        251.67        322.65        11.07 o                         
   3   6   5         25.95         40.98         9.49 o                         
   4   6   5        230.12        200.68        12.96 o                         
   5   6   5        420.95        452.25        26.72 o                         
   6   6   5       1168.40       1324.10        41.91 o                         
   7   6   5         85.37        113.18        12.74 o                         
   8   6   5       1110.59       1082.33        27.90 o                         
   9   6   5        274.38        338.32        18.39 o                         
  10   6   5         79.72         70.00        16.01 o                         
  11   6   5        767.58        828.84        28.89 o                         
  12   6   5         56.93         63.01        16.57 o                         
  13   6   5       1261.89       1364.60        35.44 o                         
  14   6   5         55.53         48.94        21.66 o                         
  15   6   5        278.76        219.64        33.62 o                         
 -12   7   5          3.74         25.62        39.33 o                         
 -11   7   5         89.06         99.06        24.39 o                         
 -10   7   5        290.96        296.03        23.38 o                         
  -9   7   5        432.22        469.99        18.47 o                         
  -8   7   5        908.54        876.41        57.76 o                         
  -7   7   5       1583.28       1476.44        28.74 o                         
  -6   7   5         39.42         20.74        10.03 o                         
  -5   7   5        204.85        180.30        12.63 o                         
  -4   7   5        184.26        144.67        11.98 o                         
  -3   7   5       2459.04       2270.00        58.86 o                         
  -2   7   5        756.47        755.60        38.00 o                         
  -1   7   5       2464.09       2731.59        56.50 o                         
   0   7   5        485.55        589.63        29.84 o                         
   1   7   5        683.79        771.77        32.17 o                         
   2   7   5        107.91        161.94        17.94 o                         
   3   7   5       1984.90       2190.01        45.94 o                         
   4   7   5        112.59        107.33        12.55 o                         
   5   7   5          7.52         34.26        16.82 o                         
   6   7   5       1491.27       1368.93        39.45 o                         
   7   7   5        932.08        992.06        26.08 o                         
   8   7   5       3035.30       2788.45        51.96 o                         
   9   7   5         74.12         62.40        15.03 o                         
  10   7   5        359.80        307.21        20.62 o                         
  11   7   5       1489.67       1520.28        39.42 o                         
  12   7   5         50.99         92.15        29.58 o                         
  13   7   5        424.89        468.83        24.26 o                         
  14   7   5          9.07         26.55        22.14 o                         
 -12   8   5         52.76         67.39        18.90 o                         
 -11   8   5         92.48        109.19        19.23 o                         
 -10   8   5         18.01         49.22        15.72 o                         
  -9   8   5         24.76         22.49        13.80 o                         
  -8   8   5        823.34        839.05        38.01 o                         
  -7   8   5       1875.15       1801.54        61.55 o                         
  -6   8   5         14.50         29.28        18.40 o                         
  -5   8   5        326.85        309.85        15.99 o                         
  -4   8   5        273.59        250.37         9.97 o                         
  -3   8   5       3585.85       3426.15        83.28 o                         
  -2   8   5        457.87        458.80        32.13 o                         
  -1   8   5        187.43        211.05        17.43 o                         
   0   8   5        641.82        828.20        27.80 o                         
   1   8   5        910.89        735.62        17.96 o                         
   2   8   5       3598.78       3513.28        56.82 o                         
   3   8   5        731.27        697.38        23.27 o                         
   4   8   5        141.04         89.35        14.47 o                         
   5   8   5          2.69          5.04        13.13 o                         
   6   8   5       4127.10       3791.49        63.63 o                         
   7   8   5       3728.86       3535.36        53.76 o                         
   8   8   5       1560.33       1584.56        36.63 o                         
   9   8   5        400.99        313.29        20.02 o                         
  10   8   5       4620.97       4698.72        81.43 o                         
  11   8   5        345.90        349.08        23.91 o                         
  12   8   5         34.99         13.90        22.37 o                         
  13   8   5          2.43         -7.95        21.07 o                         
  14   8   5         62.27         68.83        22.96 o                         
 -11   9   5         64.91         71.73        16.31 o                         
 -10   9   5          7.96         -5.10        12.41 o                         
  -9   9   5          1.66          3.63        11.71 o                         
  -8   9   5       1035.32       1160.48        49.47 o                         
  -7   9   5       1634.14       1637.10        45.69 o                         
  -6   9   5        288.12        229.87        26.02 o                         
  -5   9   5        518.84        527.11        35.41 o                         
  -4   9   5        894.42        860.02        25.11 o                         
  -3   9   5       1833.56       1850.00        69.57 o                         
  -2   9   5        682.77        527.02        37.53 o                         
  -1   9   5          3.03          8.59        22.79 o                         
   0   9   5       1091.58       1122.64        41.17 o                         
   1   9   5        184.56        145.47        10.73 o                         
   2   9   5       7216.53       7243.92        93.41 o                         
   3   9   5          2.88          0.33        11.32 o                         
   4   9   5         65.22         54.39        10.24 o                         
   5   9   5        417.85        403.35        17.76 o                         
   6   9   5      13199.15      13818.11       195.98 o                         
   7   9   5       9625.23       9779.33       158.66 o                         
   8   9   5       1519.29       1454.35        36.04 o                         
   9   9   5        206.73        189.40        19.39 o                         
  10   9   5       6933.20       6946.17       135.80 o                         
  11   9   5        933.20        966.47        75.57 o                         
  12   9   5        685.59        716.10        36.83 o                         
  13   9   5         52.94         51.05        25.70 o                         
  14   9   5         57.72         56.08        24.46 o                         
 -11  10   5        137.23        175.84        29.03 o                         
 -10  10   5         12.86          9.50        20.70 o                         
  -9  10   5         25.08         55.03        16.80 o                         
  -8  10   5        513.85        513.58        22.00 o                         
  -7  10   5       2263.28       2135.15        81.52 o                         
  -6  10   5        181.47        244.13        30.58 o                         
  -5  10   5        674.92        621.08        36.55 o                         
  -4  10   5         30.71         65.56        28.01 o                         
  -3  10   5        391.29        441.96        38.49 o                         
  -2  10   5        249.33        168.44        29.70 o                         
  -1  10   5        106.85         98.04        27.25 o                         
   0  10   5        286.18        263.61        15.31 o                         
   1  10   5        653.62        646.95        22.78 o                         
   2  10   5      11502.66      12009.56       135.00 o                         
   3  10   5       1583.22       1799.39        33.09 o                         
   4  10   5        206.05        243.85        13.83 o                         
   5  10   5        451.93        493.53        19.67 o                         
   6  10   5      14606.64      15307.25       277.84 o                         
   7  10   5      10089.61      10460.27       159.02 o                         
   8  10   5        254.69        244.43        23.19 o                         
   9  10   5        216.58        236.05        23.63 o                         
  10  10   5        994.48       1048.02        39.96 o                         
  11  10   5       2560.57       2519.57        90.10 o                         
  12  10   5         41.32         90.83        19.85 o                         
  13  10   5         14.39         23.46        19.73 o                         
 -10  11   5          3.28         14.18        22.16 o                         
  -9  11   5          2.32         -3.16        13.59 o                         
  -8  11   5         18.11         42.49        20.46 o                         
  -7  11   5        835.16        850.24        30.10 o                         
  -6  11   5         99.38        112.11        17.75 o                         
  -5  11   5        350.07        371.37        25.35 o                         
  -4  11   5        177.53        151.63        20.40 o                         
  -3  11   5        338.19        301.64        27.29 o                         
  -2  11   5        798.69        719.15        32.46 o                         
  -1  11   5        955.93       1032.71        43.47 o                         
   0  11   5        221.92        187.28        18.15 o                         
   1  11   5       1765.57       1773.37        31.43 o                         
   2  11   5       5040.17       5044.09        73.46 o                         
   3  11   5       2155.95       2455.48        50.48 o                         
   4  11   5        181.93        193.56        18.52 o                         
   5  11   5        693.74        672.13        23.12 o                         
   6  11   5       5932.63       5810.60        82.37 o                         
   7  11   5       2464.70       2442.72        53.18 o                         
   8  11   5        642.56        589.34        36.28 o                         
   9  11   5         24.49         30.24        22.42 o                         
  10  11   5          2.67          2.19        16.00 o                         
  11  11   5        748.92        809.06        27.60 o                         
  12  11   5         30.72         58.23        20.70 o                         
  13  11   5          6.21         22.92        20.56 o                         
  -9  12   5          0.02         -2.25        21.30 o                         
  -8  12   5         17.97         20.85        21.45 o                         
  -7  12   5         78.12         69.02        19.15 o                         
  -6  12   5        235.76        280.74        26.49 o                         
  -5  12   5         13.49         19.48        17.40 o                         
  -4  12   5          0.60         -8.15        18.83 o                         
  -3  12   5        387.10        354.15        24.14 o                         
  -2  12   5        619.82        645.88        28.64 o                         
  -1  12   5         69.53         87.66        18.49 o                         
   0  12   5         13.03         33.06        17.12 o                         
   1  12   5        165.65        175.28        12.82 o                         
   2  12   5       2211.78       1948.18        34.08 o                         
   3  12   5         96.52         95.54        19.00 o                         
   4  12   5        400.76        400.39        21.97 o                         
   5  12   5        726.37        645.14        22.61 o                         
   6  12   5        958.10        925.80        26.94 o                         
   7  12   5        846.86        983.40        35.05 o                         
   8  12   5         16.07         40.89        21.97 o                         
   9  12   5         84.40        110.81        36.19 o                         
  10  12   5          7.11         12.13        17.34 o                         
  11  12   5        261.33        327.42        25.02 o                         
  12  12   5        280.01        273.17        25.40 o                         
  -8  13   5         19.45         29.88        33.89 o                         
  -7  13   5         17.87         15.57        22.49 o                         
  -6  13   5         67.26         23.76        19.84 o                         
  -5  13   5         27.48         25.75        18.65 o                         
  -4  13   5        171.26        129.96        22.58 o                         
  -3  13   5         14.74         16.91        19.82 o                         
  -2  13   5        135.78        159.08        21.80 o                         
  -1  13   5          2.33         10.79        19.30 o                         
   0  13   5        183.00        259.35        22.81 o                         
   1  13   5         29.01         22.41         6.39 o                         
   2  13   5        391.66        350.64        18.15 o                         
   3  13   5        205.84        188.04        19.05 o                         
   4  13   5          0.48         -0.80        14.70 o                         
   5  13   5         48.95         61.04        15.32 o                         
   6  13   5        367.67        350.91        19.86 o                         
   7  13   5        277.52        280.42        19.53 o                         
   8  13   5         20.66         31.43        20.49 o                         
   9  13   5         41.46         76.73        25.06 o                         
  10  13   5          6.04         14.91        36.00 o                         
  11  13   5        133.32        132.51        22.85 o                         
  -7  14   5          4.37          2.15        25.18 o                         
  -6  14   5          8.96         35.16        27.63 o                         
  -5  14   5          2.97         -3.53        38.28 o                         
  -4  14   5         97.64        128.85        30.33 o                         
  -3  14   5          7.34         11.06        21.37 o                         
  -2  14   5         72.07         86.47        26.71 o                         
  -1  14   5         12.14         -5.21        20.77 o                         
   0  14   5        118.26        113.44        21.51 o                         
   1  14   5          4.67         18.04        20.63 o                         
   2  14   5        406.20        417.20        23.87 o                         
   3  14   5        215.65        240.09        21.09 o                         
   4  14   5         17.34         17.80        15.23 o                         
   5  14   5         38.86         50.97        15.95 o                         
   6  14   5        117.47        105.00        17.46 o                         
   7  14   5         67.92         69.38        15.94 o                         
   8  14   5         67.44         79.16        22.27 o                         
   9  14   5         67.90         77.96        28.59 o                         
  10  14   5          3.68         15.89        36.53 o                         
  -5  15   5          6.63        -29.55        29.55 o                         
  -4  15   5         41.15         48.31        29.51 o                         
  -3  15   5          4.01        -27.45        27.45 o                         
  -2  15   5         72.01        118.02        39.54 o                         
  -1  15   5         95.22         58.84        29.83 o                         
   0  15   5         18.87         32.87        22.75 o                         
   1  15   5         27.51         51.40        17.67 o                         
   2  15   5        205.56        213.95        22.03 o                         
   3  15   5        110.51        154.56        20.98 o                         
   4  15   5          8.36         15.59        18.99 o                         
   5  15   5         38.61         35.35        17.53 o                         
   6  15   5         14.76         33.58        16.12 o                         
   7  15   5          0.74         -1.36        17.81 o                         
   8  15   5         25.91         67.38        23.15 o                         
   9  15   5         10.31         45.14        29.24 o                         
  -4  16   5          0.41          0.62        31.78 o                         
  -3  16   5         10.69         -0.43        30.01 o                         
  -2  16   5        264.92        319.00        35.78 o                         
  -1  16   5         46.92         55.59        29.03 o                         
   0  16   5        175.67        116.45        38.96 o                         
   1  16   5         21.08         15.36        21.67 o                         
   2  16   5        176.20        134.87        26.50 o                         
   3  16   5        118.61        153.50        27.14 o                         
   4  16   5        104.73        104.43        21.72 o                         
   5  16   5        252.74        189.79        27.01 o                         
   6  16   5          6.99         13.07        21.08 o                         
   7  16   5         18.71         21.55        19.27 o                         
  -1  17   5         20.48         -4.54        30.60 o                         
   0  17   5         47.55         62.70        23.68 o                         
   1  17   5         63.98         15.63        23.36 o                         
   2  17   5         28.27         33.66        26.98 o                         
   3  17   5        129.68        107.40        28.00 o                         
   4  17   5         24.22         21.83        31.43 o                         
  -2 -13   6         34.40         15.49        15.78 o                         
  -1 -13   6         83.40         90.39        17.81 o                         
   0 -13   6         88.68         98.95        18.45 o                         
   1 -13   6        184.91        171.64        17.42 o                         
   2 -13   6         34.81         36.75        17.49 o                         
  -5 -12   6         47.52         35.64        18.18 o                         
  -4 -12   6         94.47        106.12        17.33 o                         
  -3 -12   6        542.62        501.94        21.50 o                         
  -2 -12   6        249.89        229.85        18.27 o                         
  -1 -12   6         14.39         22.39        14.35 o                         
   0 -12   6         60.59         71.71        23.76 o                         
   1 -12   6        392.54        387.08        19.10 o                         
   2 -12   6         89.89        158.79        18.20 o                         
   3 -12   6          6.79         17.47        16.21 o                         
   4 -12   6         14.90         36.27        15.67 o                         
   5 -12   6          3.80        -13.42        15.58 o                         
  -7 -11   6        453.81        561.21        35.79 o                         
  -6 -11   6         29.96         15.25        24.63 o                         
  -5 -11   6        358.52        347.41        24.19 o                         
  -4 -11   6         29.54         28.74        14.01 o                         
  -3 -11   6        534.31        540.50        20.31 o                         
  -2 -11   6        251.43        234.18        16.31 o                         
  -1 -11   6         83.89         98.34        14.18 o                         
   0 -11   6         25.21         25.46        12.90 o                         
   1 -11   6         21.89         19.53        12.94 o                         
   2 -11   6         57.43         77.29        18.26 o                         
   3 -11   6         10.37         16.30        14.27 o                         
   4 -11   6        205.71        213.27        18.28 o                         
   5 -11   6         49.53         45.80        16.56 o                         
   6 -11   6        347.26        325.36        32.28 o                         
   7 -11   6          7.35          3.14        27.83 o                         
  -8 -10   6          0.90        -10.13        25.57 o                         
  -7 -10   6        431.16        507.29        33.61 o                         
  -6 -10   6          1.78          1.29        23.92 o                         
  -5 -10   6       2034.49       2088.66        41.16 o                         
  -4 -10   6        547.54        601.25        20.67 o                         
  -3 -10   6         94.77         90.49        13.09 o                         
  -2 -10   6        108.34        135.29        16.50 o                         
  -1 -10   6        351.76        357.65        16.35 o                         
   0 -10   6        640.77        770.58        19.73 o                         
   1 -10   6        117.53        136.44        12.24 o                         
   2 -10   6         84.73        100.29        12.91 o                         
   3 -10   6         33.48         30.96        13.57 o                         
   4 -10   6        875.05        801.78        25.39 o                         
   5 -10   6        112.90        123.86        16.18 o                         
   6 -10   6        295.90        273.50        21.91 o                         
   7 -10   6         26.56         67.99        26.88 o                         
   8 -10   6        374.88        301.12        34.70 o                         
   9 -10   6        310.37        277.04        50.85 o                         
  -9  -9   6       1156.52       1090.53        46.14 o                         
  -8  -9   6        310.22        351.44        34.25 o                         
  -7  -9   6        722.80        758.98        36.45 o                         
  -6  -9   6        233.33        226.23        20.78 o                         
  -5  -9   6       2905.41       2740.33        47.08 o                         
  -4  -9   6       1574.87       1608.39        30.41 o                         
  -3  -9   6         11.84         19.50        11.05 o                         
  -2  -9   6         21.37         22.34        10.26 o                         
  -1  -9   6        865.44        823.98        21.28 o                         
   0  -9   6        935.27        881.53        19.89 o                         
   1  -9   6        108.26         97.14        11.19 o                         
   2  -9   6         23.86         29.14        13.22 o                         
   3  -9   6          9.12          1.02        12.11 o                         
   4  -9   6        585.34        594.29        26.22 o                         
   5  -9   6        819.33        820.48        38.91 o                         
   6  -9   6         72.53         51.35        14.24 o                         
   7  -9   6         88.96         98.33        21.34 o                         
   8  -9   6        312.81        315.85        30.70 o                         
   9  -9   6        528.14        598.21        51.01 o                         
  10  -9   6         89.27        118.46        44.29 o                         
 -10  -8   6        377.63        376.26        27.12 o                         
  -9  -8   6       1982.52       1968.06        60.06 o                         
  -8  -8   6        547.98        525.83        27.73 o                         
  -7  -8   6        313.33        358.24        40.22 o                         
  -6  -8   6        195.41        213.27        19.35 o                         
  -5  -8   6       3765.65       3818.72        59.83 o                         
  -4  -8   6       2817.88       2742.99        37.90 o                         
  -3  -8   6         83.89         68.18        10.63 o                         
  -2  -8   6         74.24         70.51        10.01 o                         
  -1  -8   6       3209.38       3294.75        42.40 o                         
   0  -8   6       1713.34       1802.66        28.08 o                         
   1  -8   6        168.59        141.58        11.40 o                         
   2  -8   6          1.32          5.70        11.69 o                         
   3  -8   6        581.42        545.39        17.55 o                         
   4  -8   6        975.77       1081.21        26.36 o                         
   5  -8   6       1283.65       1264.00        29.91 o                         
   6  -8   6          1.95         23.98        14.30 o                         
   7  -8   6         31.35         55.22        19.40 o                         
   8  -8   6        466.98        489.64        22.33 o                         
   9  -8   6        922.19       1145.26        32.25 o                         
  10  -8   6        415.10        330.83        22.63 o                         
  11  -8   6          2.56         33.84        23.64 o                         
 -11  -7   6         19.36         14.79        21.81 o                         
 -10  -7   6        367.57        328.83        25.96 o                         
  -9  -7   6       1772.91       1781.09        39.43 o                         
  -8  -7   6        553.98        552.19        26.82 o                         
  -7  -7   6          4.70         19.08        17.44 o                         
  -6  -7   6        340.27        327.38        16.13 o                         
  -5  -7   6       2168.89       2288.81        40.77 o                         
  -4  -7   6       3169.46       3278.95        41.86 o                         
  -3  -7   6        278.61        322.79        13.46 o                         
  -2  -7   6        556.33        532.24        17.89 o                         
  -1  -7   6       2338.70       2195.88        30.61 o                         
   0  -7   6       3687.57       3545.84        46.94 o                         
   1  -7   6          6.14          6.11         8.65 o                         
   2  -7   6         93.10         92.98        11.27 o                         
   3  -7   6         18.45         22.13        10.42 o                         
   4  -7   6       2303.40       2072.51        36.94 o                         
   5  -7   6       1992.53       1987.50        36.48 o                         
   6  -7   6        261.48        215.93        19.98 o                         
   7  -7   6          4.06          7.37        17.16 o                         
   8  -7   6        454.33        516.94        24.72 o                         
   9  -7   6       1414.78       1605.87        36.37 o                         
  10  -7   6        306.57        279.64        38.63 o                         
  11  -7   6         84.21        101.75        20.97 o                         
 -11  -6   6         93.81        113.40        22.75 o                         
 -10  -6   6        107.74        105.65        17.23 o                         
  -9  -6   6        946.39        874.34        25.33 o                         
  -8  -6   6        395.97        391.42        19.92 o                         
  -7  -6   6         72.91         74.95        17.02 o                         
  -6  -6   6        481.47        469.98        16.72 o                         
  -5  -6   6       1303.46       1232.65        24.63 o                         
  -4  -6   6       1213.25       1233.14        29.25 o                         
  -3  -6   6        138.89        162.79         9.88 o                         
  -2  -6   6         20.84          3.74         7.62 o                         
  -1  -6   6        515.77        507.84        12.76 o                         
   0  -6   6       2711.09       2567.53        35.60 o                         
   1  -6   6       1038.58        926.30        18.27 o                         
   2  -6   6          3.08         10.29         9.04 o                         
   3  -6   6         14.48         14.94         8.69 o                         
   4  -6   6       1065.37        987.38        27.78 o                         
   5  -6   6       1937.80       1922.78        40.60 o                         
   6  -6   6       1155.72       1220.42        28.33 o                         
   7  -6   6          9.76          4.04        16.07 o                         
   8  -6   6         25.55         48.57        17.15 o                         
   9  -6   6       1451.63       1390.43        32.43 o                         
  10  -6   6         14.95          1.72        16.30 o                         
  11  -6   6        127.66        144.81        21.84 o                         
  12  -6   6         11.84         32.78        19.66 o                         
 -12  -5   6         17.63         -0.61        22.24 o                         
 -11  -5   6         69.44         54.63        21.22 o                         
 -10  -5   6         87.33         94.39        27.35 o                         
  -9  -5   6        289.36        279.31        17.52 o                         
  -8  -5   6        306.42        279.55        16.29 o                         
  -7  -5   6         47.03         54.17        12.30 o                         
  -6  -5   6        365.35        349.72        14.53 o                         
  -5  -5   6        485.24        480.73        15.34 o                         
  -4  -5   6        133.06        116.31        10.27 o                         
  -3  -5   6        149.67        130.45         8.60 o                         
  -2  -5   6         28.65         26.29         7.06 o                         
  -1  -5   6        175.42        130.98         8.22 o                         
   0  -5   6       1249.37       1267.72        20.76 o                         
   1  -5   6       1891.70       1919.46        27.56 o                         
   2  -5   6         73.02         75.18         8.97 o                         
   3  -5   6        191.85        151.59         9.69 o                         
   4  -5   6          0.75          1.79        11.02 o                         
   5  -5   6        137.99        165.78        18.20 o                         
   6  -5   6        402.46        386.58        16.93 o                         
   7  -5   6         97.72         97.59        12.47 o                         
   8  -5   6         14.62         27.40        12.60 o                         
   9  -5   6        498.53        467.30        19.92 o                         
  10  -5   6         10.87         22.80        15.61 o                         
  11  -5   6        313.98        338.40        22.99 o                         
  12  -5   6          7.38         -4.91        15.52 o                         
  13  -5   6         17.94         50.45        21.57 o                         
 -12  -4   6         81.67         64.82        22.37 o                         
 -11  -4   6          8.24         -2.81        18.16 o                         
 -10  -4   6         90.84         91.65        15.66 o                         
  -9  -4   6          3.42         -0.81        13.67 o                         
  -8  -4   6         41.34         35.41        13.12 o                         
  -7  -4   6          8.81         10.90        13.10 o                         
  -6  -4   6        139.81        105.18        10.39 o                         
  -5  -4   6         16.22          8.36         8.76 o                         
  -4  -4   6        171.04        136.18         8.90 o                         
  -3  -4   6          3.30          0.63         7.67 o                         
  -2  -4   6          5.36          9.82         6.37 o                         
  -1  -4   6       1079.72       1107.13        18.20 o                         
   0  -4   6        245.49        246.95         8.77 o                         
   1  -4   6         62.55         32.22         6.35 o                         
   2  -4   6        351.55        342.02        13.23 o                         
   3  -4   6          0.59          6.12         8.30 o                         
   4  -4   6         48.21         54.89         9.71 o                         
   5  -4   6        141.70        149.29        19.57 o                         
   6  -4   6        142.44        138.55        10.96 o                         
   7  -4   6         58.54         59.08        12.09 o                         
   8  -4   6         46.82         61.51        10.00 o                         
   9  -4   6         74.05         67.57        10.84 o                         
  10  -4   6          1.95        -11.22        11.22 o                         
  11  -4   6        529.04        543.97        17.67 o                         
  12  -4   6         18.70         22.19        13.76 o                         
  13  -4   6          3.56         10.20        14.26 o                         
 -13  -3   6        167.13        246.87        53.67 o                         
 -12  -3   6        127.00        156.32        23.57 o                         
 -11  -3   6          4.63          2.31        17.15 o                         
 -10  -3   6        212.54        210.96        17.00 o                         
  -9  -3   6        104.18         99.70        15.69 o                         
  -8  -3   6        214.26        227.64        16.40 o                         
  -7  -3   6         34.05         42.20        12.31 o                         
  -6  -3   6          0.21         -4.30         8.74 o                         
  -5  -3   6        241.59        225.23        10.57 o                         
  -4  -3   6        133.58        167.53         8.87 o                         
  -3  -3   6        737.67        731.46        14.06 o                         
  -2  -3   6       2419.02       2576.94        30.88 o                         
  -1  -3   6       1007.85       1035.19        17.93 o                         
   0  -3   6       4408.50       4661.90        58.85 o                         
   1  -3   6        417.60        465.73        10.95 o                         
   2  -3   6         93.22         90.61         6.92 o                         
   3  -3   6        102.32         93.12         8.92 o                         
   4  -3   6       2023.73       2140.72        39.04 o                         
   5  -3   6       2164.67       2099.97        29.28 o                         
   6  -3   6        261.34        284.54        12.19 o                         
   7  -3   6        403.22        362.21        13.03 o                         
   8  -3   6         83.37         66.47        10.56 o                         
   9  -3   6          5.18         10.47        10.95 o                         
  10  -3   6         22.15         25.49        11.98 o                         
  11  -3   6          4.14         -0.52        12.28 o                         
  12  -3   6         41.45         28.00        16.38 o                         
  13  -3   6         51.91         45.34        15.40 o                         
  14  -3   6         34.26         66.27        16.83 o                         
 -13  -2   6         93.97        130.62        29.75 o                         
 -12  -2   6        145.17        189.28        24.14 o                         
 -11  -2   6         14.31         40.61        19.77 o                         
 -10  -2   6        138.45        151.35        19.87 o                         
  -9  -2   6        213.14        202.48        19.39 o                         
  -8  -2   6       1022.62       1006.69        25.94 o                         
  -7  -2   6         80.60         78.56        12.43 o                         
  -6  -2   6         45.15         32.69        10.19 o                         
  -5  -2   6        333.16        315.84        12.18 o                         
  -4  -2   6       4284.89       4382.41        44.24 o                         
  -3  -2   6       6064.08       6593.71        62.55 o                         
  -2  -2   6        801.21        955.53        17.88 o                         
  -1  -2   6        169.17        156.18         7.71 o                         
   0  -2   6        658.40        448.81         9.58 o                         
   1  -2   6       1693.19       2243.76        27.72 o                         
   2  -2   6          1.10          2.95         5.11 o                         
   3  -2   6          3.94         23.65         7.16 o                         
   4  -2   6        870.40        883.32        18.21 o                         
   5  -2   6        146.31        102.32         7.65 o                         
   6  -2   6        531.76        544.20        15.43 o                         
   7  -2   6       1423.10       1459.66        24.45 o                         
   8  -2   6        496.28        455.83        14.88 o                         
   9  -2   6        133.64        126.75        12.31 o                         
  10  -2   6        627.03        693.49        33.84 o                         
  11  -2   6          8.61         28.56        14.06 o                         
  12  -2   6         70.93         87.98        15.88 o                         
  13  -2   6          3.19          5.14        14.18 o                         
  14  -2   6        269.83        274.23        19.76 o                         
 -13  -1   6         31.95         32.21        42.56 o                         
 -12  -1   6        100.69         86.69        39.60 o                         
 -11  -1   6        143.80        188.15        47.26 o                         
 -10  -1   6         89.16        103.36        36.95 o                         
  -9  -1   6        378.97        372.88        27.92 o                         
  -8  -1   6       1279.06       1186.94       125.60 o                         
  -7  -1   6         66.49         66.98        28.24 o                         
  -6  -1   6        764.41        685.10        20.13 o                         
  -5  -1   6         22.01         38.58         8.71 o                         
  -4  -1   6       2581.57       2680.13        34.50 o                         
  -3  -1   6       1818.95       1706.10        21.75 o                         
  -2  -1   6       2807.26       2921.87        34.86 o                         
  -1  -1   6       6206.09       6115.44        76.35 o                         
   0  -1   6          8.40          2.73         6.92 o                         
   1  -1   6         65.99        140.33        10.94 o                         
   2  -1   6       1207.36       1375.30        24.05 o                         
   3  -1   6       1985.44       1942.95        33.34 o                         
   4  -1   6        205.60        222.64        11.00 o                         
   5  -1   6        607.31        500.85        11.75 o                         
   6  -1   6        545.04        536.82        14.20 o                         
   7  -1   6       2078.98       2148.01        47.71 o                         
   8  -1   6       1821.10       1805.63        37.40 o                         
   9  -1   6        136.29        114.72        14.78 o                         
  10  -1   6       1312.66       1308.04        33.77 o                         
  11  -1   6          8.34         31.52        17.07 o                         
  12  -1   6        831.67        888.67        44.59 o                         
  13  -1   6          4.00         -5.56        18.99 o                         
  14  -1   6          3.33          8.36        19.27 o                         
 -13   0   6         87.44         94.92        43.64 o                         
 -12   0   6          9.19          8.22        38.83 o                         
 -11   0   6        174.08        187.98        28.69 o                         
 -10   0   6       1205.77       1048.03        58.49 o                         
  -9   0   6        191.95        181.14        34.61 o                         
  -8   0   6       1533.02       1309.92        42.45 o                         
  -7   0   6       1122.84       1073.77        36.48 o                         
  -6   0   6      10322.08       9953.58       155.32 o                         
  -5   0   6       2496.73       2341.91        43.34 o                         
  -4   0   6        237.00        276.51        12.14 o                         
  -3   0   6       1510.44       1700.88        23.91 o                         
  -2   0   6        483.90        501.09        11.18 o                         
  -1   0   6       1762.54       2157.16        31.03 o                         
   0   0   6         12.86          2.02         9.22 o                         
   1   0   6       2283.27       2282.55        36.19 o                         
   2   0   6        255.89        289.84        14.95 o                         
   3   0   6       4729.29       4941.93       122.31 o                         
   4   0   6        159.91        129.41        16.00 o                         
   5   0   6       2526.64       2513.26        48.40 o                         
   6   0   6        162.75        208.10        13.04 o                         
   7   0   6       3564.48       3494.01        92.93 o                         
   8   0   6      12632.22      12456.12       214.65 o                         
   9   0   6        274.45        261.04        17.51 o                         
  10   0   6       1106.09       1131.54        31.81 o                         
  11   0   6        739.82        727.60        27.54 o                         
  12   0   6       1587.03       1565.45        59.04 o                         
  13   0   6         24.14         48.51        19.98 o                         
  14   0   6         13.00         31.40        21.69 o                         
  15   0   6          0.47         17.02        27.98 o                         
 -13   1   6          9.67         -6.01        41.20 o                         
 -12   1   6          1.81         19.48        37.42 o                         
 -11   1   6        311.65        369.15        32.42 o                         
 -10   1   6       3141.58       3200.50       109.09 o                         
  -9   1   6        463.29        481.90        42.11 o                         
  -8   1   6        300.65        255.48        32.55 o                         
  -7   1   6        598.07        571.71        27.56 o                         
  -6   1   6      10518.39      10459.24       184.70 o                         
  -5   1   6       2955.11       2969.29        50.41 o                         
  -4   1   6       2917.04       2923.06        42.06 o                         
  -3   1   6        868.68       1088.79        16.74 o                         
  -2   1   6        389.90        572.84        12.35 o                         
  -1   1   6       6105.15       6139.41        66.20 o                         
   0   1   6        458.02        404.63        10.77 o                         
   1   1   6        154.00        202.28         7.95 o                         
   2   1   6         78.01        146.97        20.50 o                         
   3   1   6      16610.11      16754.41       271.59 o                         
   4   1   6       5146.20       5428.18        78.38 o                         
   5   1   6        154.45        149.66        10.09 o                         
   6   1   6        220.66        216.48         9.83 o                         
   7   1   6       7188.95       7515.57       130.37 o                         
   8   1   6      16402.74      16530.15       285.83 o                         
   9   1   6       1434.79       1484.53        41.24 o                         
  10   1   6        689.71        652.50        32.67 o                         
  11   1   6        664.77        616.46        33.32 o                         
  12   1   6       1235.99       1194.65        36.63 o                         
  13   1   6        496.57        470.21        27.00 o                         
  14   1   6         53.01         63.64        21.22 o                         
  15   1   6         81.00         87.62        28.49 o                         
 -13   2   6         77.42        136.86        44.44 o                         
 -12   2   6         28.73         31.03        37.93 o                         
 -11   2   6       1234.29       1330.45        92.07 o                         
 -10   2   6       2100.46       2089.47        60.73 o                         
  -9   2   6        675.64        720.44        61.29 o                         
  -8   2   6        639.81        582.07        29.37 o                         
  -7   2   6          0.69         -1.63        16.15 o                         
  -6   2   6       6159.41       5745.45       115.51 o                         
  -5   2   6       5728.15       5416.28       100.71 o                         
  -4   2   6         64.18         32.84        12.38 o                         
  -3   2   6         68.40         40.22         8.18 o                         
  -2   2   6        473.15        346.69         9.68 o                         
  -1   2   6       3610.19       3359.57        49.01 o                         
   0   2   6       1615.44       1425.74        18.35 o                         
   1   2   6        182.24        165.58         6.71 o                         
   2   2   6       2400.88       2211.20        58.63 o                         
   3   2   6      29113.91      32306.93       696.59 o                         
   4   2   6      17245.96      19546.08       262.35 o                         
   5   2   6        806.56        969.64        41.20 o                         
   6   2   6          0.08         -3.18         9.76 o                         
   7   2   6      11427.26      12179.25       170.26 o                         
   8   2   6       9135.84       8893.99       112.24 o                         
   9   2   6        802.21        753.65        28.81 o                         
  10   2   6        169.79        212.86        16.48 o                         
  11   2   6        646.73        609.00        24.24 o                         
  12   2   6       1289.40       1199.62        34.30 o                         
  13   2   6        300.41        301.63        20.62 o                         
  14   2   6          4.84         14.74        22.11 o                         
  15   2   6         18.38         31.44        27.84 o                         
 -13   3   6         50.89         74.65        42.62 o                         
 -12   3   6          3.29        -11.56        38.02 o                         
 -11   3   6        675.02        656.28        39.42 o                         
 -10   3   6       1371.58       1458.21        40.92 o                         
  -9   3   6        180.44        240.18        21.27 o                         
  -8   3   6         41.04         69.22        30.38 o                         
  -7   3   6         49.92         83.46        30.78 o                         
  -6   3   6       3610.95       3527.75        77.88 o                         
  -5   3   6       5690.38       5495.39        83.02 o                         
  -4   3   6        440.12        495.10        23.37 o                         
  -3   3   6         28.69         61.71         9.71 o                         
  -2   3   6       1219.18       1482.76        27.20 o                         
  -1   3   6       1797.78       1900.80        27.15 o                         
   0   3   6       4026.52       3767.52        47.47 o                         
   1   3   6       4541.01       4833.02        69.11 o                         
   2   3   6        707.55        834.23        15.50 o                         
   3   3   6      17256.18      20533.46       276.01 o                         
   4   3   6      36093.68      39873.37       649.47 o                         
   5   3   6         24.96          1.78         9.75 o                         
   6   3   6         12.60          3.93        10.58 o                         
   7   3   6       9491.12      10469.12       149.58 o                         
   8   3   6       6743.26       6812.70        90.22 o                         
   9   3   6        454.34        373.40        22.81 o                         
  10   3   6         42.60         32.80        16.34 o                         
  11   3   6         11.09         10.26        17.33 o                         
  12   3   6        705.10        658.28        31.25 o                         
  13   3   6        526.36        490.79        30.51 o                         
  14   3   6          9.35          8.73        25.67 o                         
  15   3   6         19.48         44.79        47.42 o                         
 -13   4   6          5.11         35.00        42.94 o                         
 -12   4   6         17.62         11.87        39.43 o                         
 -11   4   6        286.29        317.90        26.20 o                         
 -10   4   6       1223.21       1352.52        40.29 o                         
  -9   4   6         96.44        124.72        19.31 o                         
  -8   4   6         65.41         54.70        12.10 o                         
  -7   4   6         40.75         19.44         8.24 o                         
  -6   4   6       2040.46       2032.98        29.60 o                         
  -5   4   6       1271.04       1201.45        24.29 o                         
  -4   4   6        279.99        232.60        12.40 o                         
  -3   4   6         43.55         30.83         9.56 o                         
  -2   4   6          1.84         36.48         9.44 o                         
  -1   4   6      11279.96      11671.19       159.97 o                         
   0   4   6        102.33        142.01        13.83 o                         
   1   4   6         92.58         79.51         9.09 o                         
   2   4   6        218.18        294.85        10.41 o                         
   3   4   6      15561.15      17115.72       232.04 o                         
   4   4   6      10021.43      11811.19       164.17 o                         
   5   4   6        358.79        383.56        15.37 o                         
   6   4   6        160.82        192.64        15.47 o                         
   7   4   6        700.13        807.66        27.31 o                         
   8   4   6       2816.91       3128.45        97.80 o                         
   9   4   6         47.43         56.94        16.36 o                         
  10   4   6        247.44        250.16        22.15 o                         
  11   4   6        143.31        176.97        21.65 o                         
  12   4   6        115.68        170.05        24.41 o                         
  13   4   6        665.27        658.22        36.57 o                         
  14   4   6        254.95        224.04        39.49 o                         
  15   4   6         48.48         88.94        39.32 o                         
 -12   5   6         26.67         20.89        16.29 o                         
 -11   5   6         91.90        120.49        22.32 o                         
 -10   5   6        244.29        255.25        16.75 o                         
  -9   5   6        139.86         95.41        13.19 o                         
  -8   5   6          5.32          5.35        11.02 o                         
  -7   5   6        162.84        140.75         9.90 o                         
  -6   5   6       1036.45        878.98        27.82 o                         
  -5   5   6        312.26        304.44        17.60 o                         
  -4   5   6          0.32         -3.24        11.31 o                         
  -3   5   6        428.80        399.19        19.93 o                         
  -2   5   6          5.65          0.28         6.89 o                         
  -1   5   6       1242.02       1076.45        22.91 o                         
   0   5   6         15.07         57.55         8.90 o                         
   1   5   6       2698.01       2814.07        44.69 o                         
   2   5   6         64.86        114.36        17.88 o                         
   3   5   6         41.93         29.91        10.22 o                         
   4   5   6          5.80         -4.61         7.98 o                         
   5   5   6        431.03        359.90        13.89 o                         
   6   5   6         51.00         45.31        13.41 o                         
   7   5   6        677.29        766.22        40.67 o                         
   8   5   6       1290.74       1111.75        52.18 o                         
   9   5   6         46.30         50.30        16.73 o                         
  10   5   6        757.53        657.40        30.49 o                         
  11   5   6         40.68         30.70        19.92 o                         
  12   5   6          1.55          7.09        21.20 o                         
  13   5   6        609.06        571.06        35.00 o                         
  14   5   6        155.69         94.30        36.19 o                         
  15   5   6          0.67         -8.19        36.09 o                         
 -12   6   6          1.27         -9.52        40.70 o                         
 -11   6   6         14.69         30.63        22.47 o                         
 -10   6   6          1.26         12.33        22.01 o                         
  -9   6   6         26.58         10.08        20.58 o                         
  -8   6   6         28.60         27.40        18.28 o                         
  -7   6   6         72.32         69.71        12.75 o                         
  -6   6   6         15.51         22.51        12.84 o                         
  -5   6   6         26.12         27.91        12.45 o                         
  -4   6   6        259.47        248.31        15.22 o                         
  -3   6   6       1672.92       1958.33        47.48 o                         
  -2   6   6        184.26        222.30         9.48 o                         
  -1   6   6         46.98        106.24        18.41 o                         
   0   6   6       1777.99       1785.18        31.59 o                         
   1   6   6       1623.91       1786.98        98.74 o                         
   2   6   6        606.87        691.46        28.94 o                         
   3   6   6         65.87        115.04        13.93 o                         
   4   6   6       2470.84       2866.77       116.77 o                         
   5   6   6         15.19          4.89        10.64 o                         
   6   6   6         44.71         30.20        13.89 o                         
   7   6   6        117.72         86.69        14.61 o                         
   8   6   6          4.50          5.34        12.16 o                         
   9   6   6         93.80        119.77        15.29 o                         
  10   6   6        316.96        335.66        19.81 o                         
  11   6   6        288.61        268.02        20.00 o                         
  12   6   6         47.03         67.49        18.45 o                         
  13   6   6        101.61        112.56        21.04 o                         
  14   6   6          2.44          2.13        24.64 o                         
  15   6   6         31.96         37.53        52.22 o                         
 -12   7   6          0.09         19.67        44.16 o                         
 -11   7   6        164.98        174.33        32.01 o                         
 -10   7   6        120.57        173.25        24.80 o                         
  -9   7   6         48.62         65.60        21.94 o                         
  -8   7   6        123.77        181.69        16.47 o                         
  -7   7   6         94.12         59.89        13.98 o                         
  -6   7   6        782.37        821.76        32.64 o                         
  -5   7   6          2.52         16.45        13.31 o                         
  -4   7   6         82.65        103.74        13.66 o                         
  -3   7   6          1.65          1.00         8.31 o                         
  -2   7   6        264.69        291.90        19.59 o                         
  -1   7   6       1195.24       1304.82        23.95 o                         
   0   7   6       1542.04       1751.72        55.37 o                         
   1   7   6         33.00         23.88        20.16 o                         
   2   7   6       2284.44       2650.90        42.12 o                         
   3   7   6       3025.66       3087.03        82.32 o                         
   4   7   6        280.88        215.80        25.55 o                         
   5   7   6        608.08        700.36        40.13 o                         
   6   7   6        111.30        118.62        12.02 o                         
   7   7   6         64.89         53.46        11.55 o                         
   8   7   6        515.34        490.24        19.85 o                         
   9   7   6        120.77        108.93        15.47 o                         
  10   7   6        503.85        504.84        22.61 o                         
  11   7   6         35.19         37.54        17.19 o                         
  12   7   6         76.20         87.41        19.89 o                         
  13   7   6         90.79         72.73        18.15 o                         
  14   7   6          5.06         -5.87        30.31 o                         
 -11   8   6        389.83        398.09        53.58 o                         
 -10   8   6          3.92         15.31        12.80 o                         
  -9   8   6        344.99        357.72        16.58 o                         
  -8   8   6        129.98        115.50        11.79 o                         
  -7   8   6          1.09         -4.32        16.80 o                         
  -6   8   6        274.31        311.30        41.47 o                         
  -5   8   6        532.48        591.26        23.17 o                         
  -4   8   6         93.76         76.30        14.76 o                         
  -3   8   6        296.87        297.84        13.99 o                         
  -2   8   6        236.50        244.03        19.42 o                         
  -1   8   6        402.13        371.18        25.92 o                         
   0   8   6       3499.08       3574.13        99.15 o                         
   1   8   6       1292.80       1263.88        45.68 o                         
   2   8   6        342.94        306.09        12.58 o                         
   3   8   6         24.54         15.03         8.60 o                         
   4   8   6        834.43        834.52        24.84 o                         
   5   8   6        396.92        412.31        18.87 o                         
   6   8   6         10.91         24.14        13.52 o                         
   7   8   6         73.91        114.26        13.53 o                         
   8   8   6         51.30         31.37        13.47 o                         
   9   8   6       1416.88       1279.25        33.18 o                         
  10   8   6          1.18          4.94        16.19 o                         
  11   8   6        320.75        325.83        22.16 o                         
  12   8   6         24.41         37.24        19.06 o                         
  13   8   6        426.65        489.74        25.10 o                         
  14   8   6         42.13         59.63        36.28 o                         
 -11   9   6        223.71        303.75        54.59 o                         
 -10   9   6         43.26         33.21        15.71 o                         
  -9   9   6        137.80        146.30        19.61 o                         
  -8   9   6        199.71        120.59        14.11 o                         
  -7   9   6        492.46        436.12        23.75 o                         
  -6   9   6         53.51         49.86        17.39 o                         
  -5   9   6        259.87        231.80        15.96 o                         
  -4   9   6         24.93         17.50        12.70 o                         
  -3   9   6        713.52        676.73        21.62 o                         
  -2   9   6       1009.85        963.07        47.11 o                         
  -1   9   6         49.82         38.03        14.39 o                         
   0   9   6          3.32          1.28        15.47 o                         
   1   9   6        144.05        141.07        17.70 o                         
   2   9   6        985.68        919.93        18.85 o                         
   3   9   6        927.35        949.61        93.49 o                         
   4   9   6       1535.25       1510.84        37.86 o                         
   5   9   6          2.19          1.86        23.77 o                         
   6   9   6        750.98        767.35        27.69 o                         
   7   9   6       1514.99       1589.51        31.52 o                         
   8   9   6          4.41          3.27        14.48 o                         
   9   9   6       1564.77       1628.34        38.91 o                         
  10   9   6         72.16         36.28        17.56 o                         
  11   9   6        827.54        863.82        39.44 o                         
  12   9   6         46.88         52.34        21.17 o                         
  13   9   6        119.68        158.59        26.61 o                         
  14   9   6          2.43          8.16        21.93 o                         
 -10  10   6         44.49         12.21        14.95 o                         
  -9  10   6          2.49         25.13        14.64 o                         
  -8  10   6         78.37         80.59        12.00 o                         
  -7  10   6       1404.68       1312.94        36.41 o                         
  -6  10   6         97.47        131.19        11.25 o                         
  -5  10   6        872.55        809.42        29.22 o                         
  -4  10   6        314.79        263.20        33.06 o                         
  -3  10   6        454.49        537.99        39.33 o                         
  -2  10   6        137.87        133.75        29.48 o                         
  -1  10   6        289.65        252.09        32.43 o                         
   0  10   6        211.34        251.07        20.87 o                         
   1  10   6          3.52          2.70        13.99 o                         
   2  10   6       3134.99       2964.73        39.70 o                         
   3  10   6        578.98        565.03        29.33 o                         
   4  10   6         39.41         25.73        12.51 o                         
   5  10   6         22.19         17.15        12.54 o                         
   6  10   6       4612.37       4488.36       114.05 o                         
   7  10   6       5748.42       5688.90       100.04 o                         
   8  10   6        395.40        381.82        24.57 o                         
   9  10   6        405.89        431.96        24.44 o                         
  10  10   6        336.57        345.40        30.53 o                         
  11  10   6       2194.30       2080.19        67.08 o                         
  12  10   6         95.36        131.96        25.55 o                         
  13  10   6          5.39        -25.89        25.89 o                         
 -10  11   6         26.63         33.38        19.56 o                         
  -9  11   6         29.83         81.20        18.07 o                         
  -8  11   6         19.15         10.72        18.12 o                         
  -7  11   6       1151.43       1100.60        38.59 o                         
  -6  11   6        204.82        219.11        27.35 o                         
  -5  11   6        593.83        555.51        45.95 o                         
  -4  11   6        119.45        119.63        30.76 o                         
  -3  11   6        386.28        384.38        39.15 o                         
  -2  11   6        816.23        792.22        49.21 o                         
  -1  11   6       2331.50       2386.08        87.63 o                         
   0  11   6         29.32         54.33        19.18 o                         
   1  11   6        998.97       1115.44        62.12 o                         
   2  11   6       3158.18       3131.88        42.43 o                         
   3  11   6       5910.70       6065.81        89.28 o                         
   4  11   6         60.60         65.22        12.82 o                         
   5  11   6        717.48        691.22        23.48 o                         
   6  11   6       5596.00       5848.17        97.91 o                         
   7  11   6       8196.71       8247.50       129.95 o                         
   8  11   6         12.27         24.40        14.55 o                         
   9  11   6          9.92         12.61        16.86 o                         
  10  11   6        213.27        203.80        24.35 o                         
  11  11   6        629.14        660.19        28.78 o                         
  12  11   6        292.41        292.98        23.82 o                         
  13  11   6         68.49         58.34        21.47 o                         
  -9  12   6         31.87         47.59        43.78 o                         
  -8  12   6          8.68        -21.46        25.74 o                         
  -7  12   6        575.12        664.54        39.09 o                         
  -6  12   6        582.77        560.88        49.83 o                         
  -5  12   6        103.57        124.46        36.33 o                         
  -4  12   6         39.32         37.07        31.21 o                         
  -3  12   6        275.95        339.24        40.38 o                         
  -2  12   6       1786.49       1804.76        77.62 o                         
  -1  12   6        800.27        753.93        51.49 o                         
   0  12   6        182.45        153.52        24.28 o                         
   1  12   6        510.23        511.48        22.24 o                         
   2  12   6       2464.00       2565.19        52.84 o                         
   3  12   6       5394.31       4946.94        86.06 o                         
   4  12   6         12.80        -11.76        17.86 o                         
   5  12   6        168.12        151.56        19.88 o                         
   6  12   6       7904.94       8185.93        99.00 o                         
   7  12   6       4007.55       4236.07        68.05 o                         
   8  12   6        130.11        156.83        18.69 o                         
   9  12   6        125.86        171.03        28.36 o                         
  10  12   6         45.46         53.24        18.99 o                         
  11  12   6        326.41        395.67        25.28 o                         
  12  12   6        697.42        645.37        33.17 o                         
  -8  13   6         40.16         18.76        28.01 o                         
  -7  13   6        237.63        289.95        45.00 o                         
  -6  13   6        238.41        237.51        43.18 o                         
  -5  13   6          3.10        -20.06        34.70 o                         
  -4  13   6         44.77         53.01        36.17 o                         
  -3  13   6        295.17        275.28        41.19 o                         
  -2  13   6       1303.32       1419.47        60.26 o                         
  -1  13   6        638.45        611.05        29.40 o                         
   0  13   6         50.62         28.47        19.21 o                         
   1  13   6        304.40        237.20        30.52 o                         
   2  13   6       3708.07       3768.68        68.40 o                         
   3  13   6       3515.75       3679.95        71.23 o                         
   4  13   6         37.60         20.64        16.16 o                         
   5  13   6         32.88         35.23        14.07 o                         
   6  13   6       1225.61       1251.66        31.86 o                         
   7  13   6        370.35        448.79        28.89 o                         
   8  13   6         14.87         25.24        20.02 o                         
   9  13   6         41.17         37.68        25.00 o                         
  10  13   6         24.80         12.48        26.01 o                         
  11  13   6        456.56        321.44        25.50 o                         
  -7  14   6         21.50         29.71        40.00 o                         
  -6  14   6        257.41        283.70        47.43 o                         
  -5  14   6         57.50         46.02        38.40 o                         
  -4  14   6         62.52         72.92        28.00 o                         
  -3  14   6        133.86        166.83        30.35 o                         
  -2  14   6        551.61        545.76        35.92 o                         
  -1  14   6        648.75        741.29        32.71 o                         
   0  14   6         94.97         84.23        20.90 o                         
   1  14   6         45.02         76.47        16.22 o                         
   2  14   6       1230.03       1094.99        55.56 o                         
   3  14   6        179.66        115.85        17.50 o                         
   4  14   6         54.54         38.41        17.04 o                         
   5  14   6         44.51         22.59        15.44 o                         
   6  14   6         25.44         45.13        16.24 o                         
   7  14   6        556.07        515.58        35.32 o                         
   8  14   6         27.59         44.33        22.59 o                         
   9  14   6          0.39         17.01        75.06 o                         
  10  14   6          3.40          7.27        27.14 o                         
  -5  15   6          0.04         -8.78        40.87 o                         
  -4  15   6         21.79         75.62        28.99 o                         
  -3  15   6         58.04         69.07        28.60 o                         
  -2  15   6        136.24        161.01        25.25 o                         
  -1  15   6          5.56         38.11        26.62 o                         
   0  15   6        432.03        381.95        28.42 o                         
   1  15   6         17.23         48.82        17.42 o                         
   2  15   6        157.27        144.25        12.37 o                         
   3  15   6          3.86         -9.51        18.09 o                         
   4  15   6         81.38        101.91        17.43 o                         
   5  15   6          0.60         -4.14        16.74 o                         
   6  15   6         10.30         36.93        17.61 o                         
   7  15   6        153.31        182.76        36.35 o                         
   8  15   6         51.30         93.79        28.77 o                         
   9  15   6         70.21         94.92        29.07 o                         
  -4  16   6         96.89         53.38        43.38 o                         
  -3  16   6         69.87         79.97        29.59 o                         
  -2  16   6          0.36        -19.88        30.26 o                         
  -1  16   6        124.22         55.74        57.94 o                         
   0  16   6          2.76         -4.20        20.62 o                         
   1  16   6        104.44         74.93        30.36 o                         
   2  16   6         33.64         16.24        20.08 o                         
   3  16   6         20.45          3.17        18.27 o                         
   4  16   6          5.80         15.53        20.79 o                         
   5  16   6         82.87        105.94        21.84 o                         
   6  16   6         48.61         75.54        28.42 o                         
   7  16   6          9.18          9.80        18.69 o                         
   8  16   6        137.84        104.49        31.74 o                         
  -1  17   6         29.26         40.03        32.03 o                         
   0  17   6         46.98         30.32        22.61 o                         
   1  17   6         48.16         43.24        22.73 o                         
   2  17   6         61.34         47.02        22.62 o                         
   3  17   6        114.83        149.58        48.06 o                         
   4  17   6         13.63         32.04        21.94 o                         
   5  17   6          5.29          5.60        21.40 o                         
  -3 -12   7         47.14         70.29        17.24 o                         
  -2 -12   7         34.57         45.51        16.58 o                         
  -1 -12   7         30.50         39.11        15.76 o                         
   0 -12   7        139.73        123.29        16.76 o                         
   1 -12   7         85.16         95.98        15.16 o                         
   2 -12   7         30.61         54.16        14.59 o                         
   3 -12   7         32.55         40.66        15.50 o                         
   4 -12   7         37.91         20.48        17.19 o                         
  -6 -11   7        227.16        272.70        55.77 o                         
  -5 -11   7         17.37         27.57        16.83 o                         
  -4 -11   7        240.70        220.34        24.29 o                         
  -3 -11   7        252.11        271.08        25.56 o                         
  -2 -11   7        399.11        402.57        23.06 o                         
  -1 -11   7         58.60         70.13        12.72 o                         
   0 -11   7         20.14         11.40        12.08 o                         
   1 -11   7        491.77        445.24        17.52 o                         
   2 -11   7        153.08        145.49        12.59 o                         
   3 -11   7         37.29         43.47        14.29 o                         
   4 -11   7          2.17        -16.19        16.19 o                         
   5 -11   7         27.13         40.84        16.44 o                         
   6 -11   7         41.50         36.02        21.41 o                         
  -7 -10   7       1069.28       1162.86        89.76 o                         
  -6 -10   7        135.04        160.13        21.04 o                         
  -5 -10   7         71.80         98.52        19.72 o                         
  -4 -10   7         60.79         64.79        13.42 o                         
  -3 -10   7        477.54        489.28        22.35 o                         
  -2 -10   7        420.88        436.32        16.37 o                         
  -1 -10   7         44.12         59.30        11.58 o                         
   0 -10   7         84.71         74.37        11.62 o                         
   1 -10   7        175.81        157.47        12.05 o                         
   2 -10   7         29.43         24.97        11.12 o                         
   3 -10   7          5.61         15.39        13.20 o                         
   4 -10   7         32.33         29.49        14.33 o                         
   5 -10   7        117.47        100.34        16.16 o                         
   6 -10   7         14.08         29.15        19.25 o                         
   7 -10   7        142.61        141.63        37.33 o                         
   8 -10   7          5.33         13.45        22.16 o                         
  -8  -9   7         77.29        100.50        27.10 o                         
  -7  -9   7       1023.77       1127.38        43.70 o                         
  -6  -9   7        180.84        197.22        18.25 o                         
  -5  -9   7        410.17        440.13        20.87 o                         
  -4  -9   7        108.68        135.25        13.06 o                         
  -3  -9   7        207.72        206.27        12.99 o                         
  -2  -9   7         83.54        104.32        11.36 o                         
  -1  -9   7          4.01          2.06         9.96 o                         
   0  -9   7         14.26         21.15        10.09 o                         
   1  -9   7         51.50         39.07         9.50 o                         
   2  -9   7        243.78        236.23        12.82 o                         
   3  -9   7        172.24        210.66        14.70 o                         
   4  -9   7       1084.09       1097.79        26.10 o                         
   5  -9   7        433.26        476.45        41.29 o                         
   6  -9   7         67.04         49.31        16.92 o                         
   7  -9   7        156.81        143.07        29.61 o                         
   8  -9   7         27.29         64.06        27.26 o                         
   9  -9   7        123.39        183.59        31.72 o                         
  -9  -8   7        893.25        873.64        33.63 o                         
  -8  -8   7        418.49        409.54        31.49 o                         
  -7  -8   7        669.86        597.14        24.67 o                         
  -6  -8   7        193.12        198.92        17.39 o                         
  -5  -8   7       1097.02       1021.70        25.43 o                         
  -4  -8   7        867.63        889.82        20.27 o                         
  -3  -8   7         22.46          9.52        10.43 o                         
  -2  -8   7        286.53        279.49        12.58 o                         
  -1  -8   7         10.72         11.08         9.18 o                         
   0  -8   7          9.19         18.87         9.22 o                         
   1  -8   7        999.44       1050.35        26.03 o                         
   2  -8   7        173.88        183.17        12.11 o                         
   3  -8   7        145.95        162.36        20.78 o                         
   4  -8   7       1613.82       1611.40        30.39 o                         
   5  -8   7       1192.40       1266.27        29.59 o                         
   6  -8   7         21.82         41.24        19.25 o                         
   7  -8   7        369.32        468.94        22.36 o                         
   8  -8   7         34.07         44.41        18.96 o                         
   9  -8   7        501.57        507.07        35.06 o                         
  10  -8   7          3.71        -20.06        28.37 o                         
 -10  -7   7         76.11         67.10        21.45 o                         
  -9  -7   7       2179.89       2250.87        56.07 o                         
  -8  -7   7       1243.74       1221.99        40.27 o                         
  -7  -7   7         14.64         19.75        14.66 o                         
  -6  -7   7        147.13        143.60        14.32 o                         
  -5  -7   7       2309.04       2242.08        36.73 o                         
  -4  -7   7       2226.91       2268.37        36.39 o                         
  -3  -7   7        177.06        203.57        11.73 o                         
  -2  -7   7         61.09         60.42         9.39 o                         
  -1  -7   7        508.07        442.32        13.32 o                         
   0  -7   7        959.50        913.90        19.64 o                         
   1  -7   7         21.30         20.19         8.57 o                         
   2  -7   7        176.08        201.16        11.35 o                         
   3  -7   7        160.12        155.44        12.30 o                         
   4  -7   7        919.14        853.08        21.26 o                         
   5  -7   7       1839.02       1799.94        35.00 o                         
   6  -7   7         21.60         -1.09        14.60 o                         
   7  -7   7        103.86         82.28        15.76 o                         
   8  -7   7        179.54        193.79        21.15 o                         
   9  -7   7        820.82        833.24        26.63 o                         
  10  -7   7        275.21        302.40        20.40 o                         
  11  -7   7          0.04         -7.29        23.34 o                         
 -11  -6   7         42.96         41.30        21.63 o                         
 -10  -6   7        111.47        128.16        32.76 o                         
  -9  -6   7       3466.50       3148.10        55.29 o                         
  -8  -6   7       2059.09       2056.03        40.76 o                         
  -7  -6   7         87.32         93.70        15.36 o                         
  -6  -6   7          4.40          8.54        11.79 o                         
  -5  -6   7        342.66        299.51        14.59 o                         
  -4  -6   7       5839.38       5570.81        69.17 o                         
  -3  -6   7        427.01        394.27        12.96 o                         
  -2  -6   7       2095.24       1950.23        27.53 o                         
  -1  -6   7        778.37        754.72        17.52 o                         
   0  -6   7       4210.08       4231.28        53.09 o                         
   1  -6   7        622.32        562.64        13.55 o                         
   2  -6   7        191.64        168.60         9.89 o                         
   3  -6   7        191.01        151.38        11.14 o                         
   4  -6   7       2690.97       2701.72        94.09 o                         
   5  -6   7       4843.13       4812.07        79.63 o                         
   6  -6   7        734.89        787.92        23.97 o                         
   7  -6   7          4.53          9.09        11.28 o                         
   8  -6   7        178.59        154.58        15.33 o                         
   9  -6   7        906.50        905.73        26.30 o                         
  10  -6   7        452.51        492.32        39.95 o                         
  11  -6   7         15.00         17.20        16.99 o                         
  12  -6   7          7.81         -7.72        28.28 o                         
 -11  -5   7          0.85         -8.03        21.18 o                         
 -10  -5   7        158.34        194.28        26.87 o                         
  -9  -5   7       3037.28       3092.46        48.73 o                         
  -8  -5   7       1821.17       1827.75        37.14 o                         
  -7  -5   7        156.66        160.96        12.70 o                         
  -6  -5   7         30.82         50.35        12.32 o                         
  -5  -5   7         21.94         28.85        10.37 o                         
  -4  -5   7       6177.13       6261.56        75.19 o                         
  -3  -5   7        787.89        751.56        17.79 o                         
  -2  -5   7        364.37        380.55        11.13 o
[truncated: 427,843 more chars]
